# Supplementary material for: Genome-wide mutational biases fuel transcriptional diversity in the Mycobacterium tuberculosis complex
Source: Nat Commun. 2019 Sep 5;10:3994. doi: 10.1038/s41467-019-11948-6 (PMC6728331; doi:10.1038/s41467-019-11948-6)
Supplement: Supplementary file 5 — Supplementary Data 1 [file 41467_2019_11948_MOESM5_ESM.xlsx]

## Sheet: Supplementary Data 1
Supplementary Data 1: Mutations found in the pyruvate kinase gene pykA (Rv1617) in the cultured strains
Strain	Lineage	Genotype
N0157	L1	w.t.
N0072	L1	w.t.
N0153	L1	w.t.
N0145	L2	w.t.
N0052	L2	w.t.
N0031	L2	w.t.
N0155	L2	w.t.
N0004	L3	G1816338A syn
N1274	L3	C1816370T A61V
N0054	L3	w.t.
N1216	L4	w.t.
N0136	L4	w.t.
N1283	L4	w.t.
N1063	L5	G1816848T E220D
N1272	L5	G1816848T E220D
N1176	L5	G1816848T E220D
N0091	L6	C1816587G syn G1816848T E220D
N1202	L6	C1816587G syn G1816848T E220D
N1177	L6	C1816587G syn G1816848T E220D
