# Supplementary material for: Genome-wide mutational biases fuel transcriptional diversity in the Mycobacterium tuberculosis complex
Source: Nat Commun. 2019 Sep 5;10:3994. doi: 10.1038/s41467-019-11948-6 (PMC6728331; doi:10.1038/s41467-019-11948-6)
Supplement: Supplementary file 6 — Supplementary Data 2 [file 41467_2019_11948_MOESM6_ESM.xlsx]

## Sheet: Supplementary Data 2
Supplementary Data 2: Accession numbers for the samples
		DNA PacBio sequencing		DNA Illumina sequencing*		RNA Illumina sequencing
Lineage	Strain	BioProject	Run accession	BioProject	Run accession	BioProject	Run accession
L1	N0157	PRJEB8783	ERR956955	PRJEB27802	ERR2704704	PRJEB9763	ERR1140772
		PRJEB8783	ERR964401	PRJEB27802	ERR2704685	PRJEB9763	ERR1140791
	N0072	PRJEB8783	ERR956956	PRJEB27802	ERR2704680	PRJEB9763	ERR1140766
		PRJEB8783	ERR964402	PRJEB27802		PRJEB9763	ERR1140785
	N0153	PRJEB8783	ERR956957	PRJEB31443	ERR3183990	PRJEB9763	ERR1140770
		PRJEB8783	ERR964403	PRJEB31443		PRJEB9763	ERR1140789
L2	N0145	PRJEB8783	ERR956958	PRJEB27802	ERR2704702	PRJEB9763	ERR1140769
		PRJEB8783	ERR964404	PRJEB27802	ERR2704701	PRJEB9763	ERR1140788
		PRJEB8783		PRJEB27802	ERR2704683	PRJEB9763
	N0052	PRJEB8783	ERR956959	PRJEB27802	ERR2704677	PRJEB9763	ERR1140764
		PRJEB8783	ERR964405	PRJEB27802	ERR2704699	PRJEB9763	ERR1140783
		PRJEB8783		PRJEB27802	ERR2704698	PRJEB9763
	N0031	PRJEB8783	ERR956960	PRJEB27802	ERR2704676	PRJEB9763	ERR1140763
		PRJEB8783	ERR964406	PRJEB27802		PRJEB9763	ERR1140782
	N0155	PRJEB8783	ERR964407	PRJEB27802	ERR2704703	PRJEB9763	ERR1140771
		PRJEB8783	ERR964414	PRJEB27802	ERR2704684	PRJEB9763	ERR1140790
L3	N0004	PRJEB8783	ERR964408	PRJEB27802	ERR2704698	PRJEB9763	ERR1140762
		PRJEB8783	ERR964415	PRJEB27802	ERR2704675	PRJEB9763	ERR1140781
	N1274	PRJEB8783	ERR964409	PRJEB27802	ERR2704693	PRJEB9763	ERR1140779
		PRJEB8783	ERR964416	PRJEB27802		PRJEB9763	ERR1140798
	N0054	PRJEB8783	ERR964410	PRJEB27802	ERR2704678	PRJEB9763	ERR1140765
		PRJEB8783	ERR964417	PRJEB27802		PRJEB9763	ERR1140784
L4	N1216	PRJEB8783	ERR964411	PRJEB27802	ERR2704705	PRJEB9763	ERR1140777
		PRJEB8783	ERR964418	PRJEB27802	ERR2704689	PRJEB9763	ERR1140796
	N0136	PRJEB8783	ERR964412	PRJEB27802	ERR2704682	PRJEB9763	ERR1140768
		PRJEB8783	ERR964419	PRJEB27802	ERR2704700	PRJEB9763	ERR1140787
	N1283	PRJEB8783	ERR964413	PRJEB27802	ERR2704709	PRJEB9763	ERR1140780
		PRJEB8783	ERR968285	PRJEB27802	ERR2704694	PRJEB9763	ERR1140799
L5	N1063	PRJEB8783	ERR964420	PRJEB31443	ERR3183992	PRJEB9763	ERR1140773
		PRJEB8783	ERR968286	PRJEB31443		PRJEB9763	ERR1140792
	N1272	PRJEB8783	ERR964421	PRJEB27802	ERR2704708	PRJEB9763	ERR1140778
		PRJEB8783	ERR968287	PRJEB27802	ERR2704707	PRJEB9763	ERR1140797
		PRJEB8783		PRJEB27802	ERR2704692	PRJEB9763
		PRJEB8783		PRJEB27802	ERR2704691	PRJEB9763
	N1176	PRJEB8783	ERR1025289	PRJEB27802	ERR2704686	PRJEB9763	ERR1140774
		PRJEB8783	ERR1036243	PRJEB27802		PRJEB9763	ERR1140793
L6	N0091	PRJEB8783	ERR964422	PRJEB27802	ERR2704681	PRJEB9763	ERR1140767
		PRJEB8783	ERR968288	PRJEB27802		PRJEB9763	ERR1140786
	N1202	PRJEB8783	ERR968284	PRJEB27802	ERR2704688	PRJEB9763	ERR1140776
		PRJEB8783	ERR968289	PRJEB27802		PRJEB9763	ERR1140795
	N1177	PRJEB8783	ERR987691	PRJEB31443	ERR3183991	PRJEB9763	ERR1140775
		PRJEB8783	ERR999930	PRJEB31443		PRJEB9763	ERR1140794
L4	N1283-Δhsdm	PRJEB8783	ERR2580787			PRJEB8783	ERR2987806
						PRJEB8783	ERR2987810
						PRJEB8783	ERR2987808
	N1283 - WT	PRJEB8783	ERR964413			PRJEB8783	ERR2987809
		PRJEB8783	ERR968285			PRJEB8783	ERR2987807
						PRJEB8783	ERR2987811
* Bioproject PRJEB31443 cames from Borrell et al., 2018
