# Supplementary material for: Genome-wide mutational biases fuel transcriptional diversity in the Mycobacterium tuberculosis complex
Source: Nat Commun. 2019 Sep 5;10:3994. doi: 10.1038/s41467-019-11948-6 (PMC6728331; doi:10.1038/s41467-019-11948-6)
Supplement: Supplementary file 7 — Supplementary Data 3 [file 41467_2019_11948_MOESM7_ESM.xlsx]

## Sheet: Supplementary Data 3
Supplementary Data 3: Number of Phylogenetically Aware Differentially Expressed genes and the Branch length for each of the main clades in the MTBC phylogeny. The phylogeny was calculated by using the Maximum-Likelihood algorithm, with 1,000 iteration bootstraping.
Branch	Branch length	PDEG genes
L5	0.096	23
L6	0.089	42
Ancestor	0.003	27
L1	0.064	30
Modern	0.042	7
L4	0.023	13
L3_L2	0.007	13
L3	0.035	17
L2	0.017	14
Beijing	0.017	20
