# Supplementary material for: Genome-wide mutational biases fuel transcriptional diversity in the Mycobacterium tuberculosis complex
Source: Nat Commun. 2019 Sep 5;10:3994. doi: 10.1038/s41467-019-11948-6 (PMC6728331; doi:10.1038/s41467-019-11948-6)
Supplement: Supplementary file 8 — Supplementary Data 4 [file 41467_2019_11948_MOESM8_ESM.xlsx]

## Sheet: Supplementary Data 4
Supplementary Data 4: Phylogenetically Aware Differentially Expressed genes for the comparison between the main phylogenetic groups. BaseMean, log2FoldChange and padj (BH) values are were calculated with the DEseq2 package. The branch assignation was obtained while comparing the branch again the rest of the MTBC (see Methods).
Comparison	Type of feature	Rv number	Gene name	baseMean	log2FoldChange	padj (BH)	Branch
M. tuberculosis / M. africanum (MTB/MAF)	CDS sense	Rv3529c		623.22006789919	-1.51061762304781	0.000631362882238188
		Rv1038c	esxJ	2146.98186504499	-1.5276384151142	0.0283679369133697
		Rv1551	plsB1	882.683498128789	-1.55737422578434	0.0229617619604265
		Rv0965c		941.833551428507	-1.62989572679639	2.85417301632742e-05
		Rv3501c	yrbE4A	1283.78263910496	-1.66814154588097	0.000824791454834045
		Rv1552	frdA	689.323066274388	-1.91130885399801	0.0102757121337861
		Rv1517		853.249599881523	-2.08469445329896	0.000237628613005439
		Rv3681c	whiB4	5418.29723200739	-2.22777052358223	0.000140531249665211
		Rv0216		1820.61309735862	-3.59121343751926	1.84642298963017e-23
		Rv3051c	nrdE	26703.9206658874	1.51443263092667	0.00341295689032045
		Rv3137		1467.08612646943	1.54812716866306	0.0385592414980281
		Rv3172c		3900.03598632866	1.63385341813958	0.000429515719673779
		Rv0211	pckA	18573.3903495567	1.63665378798447	2.85417301632742e-05
		Rv3053c	nrdH	6786.93200289072	1.65400476794879	0.002571495017011
		Rv3052c	nrdI	5865.15070003769	1.74969573914628	0.00176783102236661
		Rv2383c	mbtB	6408.27030014574	1.93203298242808	0.0152981803772796
		Rv2379c	mbtF	8759.20329281163	1.95387469707123	0.00158659290238443
		Rv3402c		1882.74517514046	2.0952968404986	0.000429515719673779
		Rv2381c	mbtD	5521.52292664635	2.14509235502353	0.00466162464808983
		Rv2378c	mbtG	3598.46857343677	2.19766614351724	0.000284236946792049
		Rv2380c	mbtE	12849.1612585684	2.22824053979595	0.00055812259929044
		Rv2377c	mbtH	1669.75516634771	2.38188004311292	2.85417301632742e-05
		Rv2382c	mbtC	3591.72373062078	2.40590439744805	0.00055812259929044
		Rv1925	fadD31	31198.171773368	2.44791232056417	9.85632680523969e-05
		Rv3680		6887.56920497118	2.47786500559288	2.11184507606643e-05
		Rv3679		7151.28105031446	2.71523406007882	1.76103962238501e-05
		Rv2386c	mbtI	2128.42910896126	2.98991413715362	0.000237628613005439
	CDS antisense	Rv0184		334.575757436003	-2.18293342815061	0.00164563637128504
		Rv0212c	nadR	2026.37916247107	2.22892921432868	0.000151557316020807
		Rv0217c	lipW	912.312411000714	-2.48337373097561	0.000284342143582122
		Rv0861c	ercc3	2659.12125159892	-4.8120040378567	1.85374327752609e-11
		Rv1171		1341.31867059347	2.94238580413475	8.76326284915978e-10
		Rv1284	canA	264.468833333531	2.05142044791422	0.00443772187428818
		Rv1404		626.916053830886	1.82370572035531	0.0391367407208495
		Rv1875		708.371977676241	2.76014483765371	5.9987524147315e-05
		Rv2075c		2055.59373239049	3.62608524239043	7.5496368895276e-17
		Rv2302		296.185123747828	-2.08672118204254	0.000101098913300336
		Rv2385	mbtJ	1292.1860995088	2.92448185502306	0.00152028184497781
		Rv2781c		4478.86694136505	1.84072091682383	0.00711090818714813
		Rv3162c		3684.39946428095	2.05462680566259	0.000802459708054342
		Rv3269		341.791311757522	2.37715932188479	0.000400466949286152
	Small RNA	ncRNA-mcr16		53.93504	-1.699476	0.005496721
Lineage 5 / Lineage 6	CDS sense	Rv0467	icl	14998.5720750409	-3.39616811960642	1.42043493215634e-06	L5(down)
		Rv0468	fadB2	3170.68208405053	-2.18371461915252	2.83762297249172e-05	L5(down)
		Rv1522c	mmpL12	4365.77206967305	-2.69446902821636	0.000142284142587067	L5(down)
		Rv1532c		822.780888160138	-3.57189309741069	1.13652276337757e-09	L5(down)
		Rv1979c		2283.92972766821	-9.76283776641144	1.05095027160772e-68	L5(down)
		Rv1992c	ctpG	4171.80729889578	-2.2029210582133	0.0411805817137809	L5(down)
		Rv1996		6137.87939261571	-4.02858617076498	8.34902411035889e-07	L5(down)
		Rv2359	furB	1933.86438057738	-1.66645101823251	0.00404710427470286	L5(down)
		Rv3734c	tgs2	1722.74152709374	-1.97034171090342	1.29370241823654e-07	L5(down)
		Rv0252	nirB	4625.53047530646	2.26208317295628	0.00132121208114341	L5(up)
		Rv0253	nirD	523.277557654395	2.26192991097868	0.000609762753586024	L5(up)
		Rv0259c		391.302447992685	1.94556713074993	0.000117790672341909	L5(up)
		Rv0260c		572.483553521226	1.88146055483982	0.0033512604990155	L5(up)
		Rv0607		439.325373856374	1.62683891142875	5.90187646507653e-05	L5(up)
		Rv1020	mfd	6809.6928935061	1.57204579578588	3.29236398024811e-14	L5(up)
		Rv1255c		1759.37866229959	2.16396441401984	0.00225799234480451	L5(up)
		Rv1507A		355.609270835619	1.88722206313249	0.00471439324112875	L5(up)
		Rv2922A	acyP	744.1594775529	3.68997145147825	4.36120106440859e-38	L5(up)
		Rv2923c		550.7513770904	2.00109805785629	2.3190728977833e-07	L5(up)
		Rv3177		615.994999671962	3.67772441757041	9.22444381091301e-13	L5(up)
		Rv3178		220.570285480356	3.36880297531545	2.41956982357755e-07	L5(up)
		Rv0275c		3347.89039082519	1.59713021081733	9.1276314044678e-06	L6(down)
		Rv0276		5274.01744183104	2.58851452932926	1.32412191528055e-08	L6(down)
		Rv1037c	esxI	457.803137025251	1.86566448780321	0.0149284883685465	L6(down)
		Rv1159A	phhB	1669.7565503198	2.10743982083978	1.00601308355184e-08	L6(down)
		Rv1160	mutT2	613.503205559381	1.77885212925906	0.000106210334312087	L6(down)
		Rv1161	narG	16047.5704198341	1.99910193976322	2.47882820064483e-10	L6(down)
		Rv1162	narH	5416.77116743154	2.08046514207017	7.52211571725297e-08	L6(down)
		Rv1163	narJ	1228.18428032127	1.55362320823958	0.0016703316124018	L6(down)
		Rv1181	pks4	9038.16604927535	2.97869579793453	5.30266915755796e-05	L6(down)
		Rv1182	papA3	7360.91930460866	3.95376082202135	7.64687476724134e-10	L6(down)
		Rv1183	mmpL10	8449.26991809606	3.08972733767187	1.08136345419586e-05	L6(down)
		Rv3322c		1952.68446063812	3.90827564574312	0.000847506031136181	L6(down)
		Rv3323c	moaX	3156.18837018193	2.72904944487591	0.00460176043932134	L6(down)
		Rv0186	bglS	4240.34469057242	-2.25351318746268	1.43049940115716e-11	L6(up)
		Rv0193c		438.139283496463	-1.65278205612994	0.0443840163318989	L6(up)
		Rv0337c	aspC	6752.03105348786	-1.88591752477795	0.0149284883685465	L6(up)
		Rv0464c		3112.73801321079	-1.92263771010638	0.000882495831161216	L6(up)
		Rv0549c	vapC3	1233.06810809966	-3.41896640871628	2.53218301256854e-57	L6(up)
		Rv0550c	vapB3	433.398878994183	-3.66518797411098	1.42293735661344e-60	L6(up)
		Rv0626	vapB5	1398.83333091968	-2.02672204794635	0.00440346039788518	L6(up)
		Rv0627	vapC5	1898.85643394113	-2.09427655426609	0.00443204990274116	L6(up)
		Rv0846c		1464.64151352169	-3.20418456640286	2.21016805587713e-08	L6(up)
		Rv0847	lpqS	1575.95008470818	-3.27322572282447	4.99827160313259e-06	L6(up)
		Rv0848	cysK2	964.346610130846	-2.86968997728237	0.000158372690055547	L6(up)
		Rv0967	csoR	1436.4052908157	-2.03496950674397	5.28090940566103e-05	L6(up)
		Rv0968		1057.10105674418	-1.91868451293899	0.000169274651111022	L6(up)
		Rv1257c		4974.13233895195	-2.32427036945139	0.00132121208114341	L6(up)
		Rv1258c		1694.33510718696	-3.57662032767866	0.000181751029649086	L6(up)
		Rv1473		3711.5846564649	-1.92178896324096	0.00414119781030265	L6(up)
		Rv1504c		1275.90666429776	-1.64249416042175	0.00155780894217923	L6(up)
		Rv1505c		2269.18602047503	-1.62753893136984	0.0235677192725365	L6(up)
		Rv1817		1365.54763369313	-1.93388175167017	6.91330142209481e-09	L6(up)
		Rv1867		1039.54796076736	-1.88103829158698	5.38017562050257e-23	L6(up)
		Rv1877		3697.38395488811	-1.87445706409164	1.43674468466376e-19	L6(up)
		Rv2034		1631.73402119864	-3.17028769066072	5.24617147962138e-06	L6(up)
		Rv2035		1716.08047283389	-3.02133805746067	3.90423391219397e-06	L6(up)
		Rv2036		1157.74999038166	-2.15880155583858	3.11328954899565e-05	L6(up)
		Rv2301	cut2	1602.4473387436	-1.72002812985704	0.0345131386569185	L6(up)
		Rv2415c		552.128757422813	-1.98362026793876	0.0161722282158396	L6(up)
		Rv2416c	eis	2373.73300622914	-4.21172930104708	0.000181751029649086	L6(up)
		Rv2421c	nadD	1147.25702587165	-2.09649686880272	1.60096201413338e-09	L6(up)
		Rv2641	cadI	2671.84586964329	-3.59705866526484	9.52503067086314e-06	L6(up)
		Rv2642		658.732938798734	-2.8527237952809	0.00110349167357739	L6(up)
		Rv2643	arsC	553.407633641337	-2.13848440162189	0.00707362025157493	L6(up)
		Rv2725c	hflX	6181.85682388748	-2.05931678702624	0.00142126269244316	L6(up)
		Rv2779c		1391.80615094348	-2.97534102525082	4.48840450981541e-13	L6(up)
		Rv2963		1049.04733896948	-2.57608345586345	1.21706894238069e-06	L6(up)
		Rv3197A	whiB7	862.829863242761	-2.54320131613455	0.00707362025157493	L6(up)
		Rv3357	relJ	122.865580523299	-1.71279169535449	0.0224883781679851	L6(up)
		Rv3530c		619.189305254061	-2.19628621471106	1.79356044647537e-05	L6(up)
		Rv3531c		1510.17845801772	-2.79675705774312	1.29370241823654e-07	L6(up)
		Rv3537	kstD	1332.46835010797	-1.54514415339155	0.0135779357159562	L6(up)
		Rv3541c		260.872715655324	-1.52788027921697	0.000307405749804908	L6(up)
		Rv3545c	cyp125	2151.72638124758	-2.54042071647411	1.35530434023716e-09	L6(up)
		Rv3765c	tcrX	1012.3444564155	-1.51386449939346	0.00152518549054058	L6(up)
		Rv3805c	aftB	5007.15173418162	-1.90011567489543	1.80919574361038e-15	L6(up)
		Rv3806c	ubiA	1541.4268290346	-1.71244598166298	6.62414841428536e-15	L6(up)
		Rv0790c		835.077930938819	-1.52570773257695	0.0233770989935617	L6(up)&L5(down)
		Rv2478c		179.01330509673	-2.53754308829502	0.0161994707278019	L6(up)&L5(down)
	CDS antisense	Rv0172	mce1D	1452.01250577229	-1.69646096893637	1.47407952633214e-05	L5(down)&L6(up)
		Rv0185		489.85877055133	-4.26810878890298	1.12942236593598e-07	L6(up)
		Rv0186	bglS	2480.07427841218	-2.70378282769562	2.29961031119532e-06	L5(down)
		Rv0221		171.159336533451	-2.11612914189481	8.48131492420271e-06	L6(up)
		Rv0254c	cobU	265.389158245462	2.14440462983439	0.000981698234203716	L5(up)
		Rv0270	fadD2	745.678102334692	-2.73959222903589	0.00223093611917786	L6(up)
		Rv0309		307.206290733574	-2.68082468738158	2.81692997349718e-12	L6(up)
		Rv0362	mgtE	2621.57547686381	-1.87636773135166	0.0141303974070176	L5(down)
		Rv0462	lpd	674.130112138458	-1.59036681588865	0.0141303974070176	L5(down)
		Rv0463		915.139161149468	-1.98892038794654	0.00856261391021714	L5(down)
		Rv0780	hemH	470.840255073675	-1.75130584712024	0.0156373059138268	L5(down)
		Rv0840c	pip	664.537779750761	-1.61103566803362	0.0141303974070176	L6(up)
		Rv0851c		226.825113838096	-2.18453265500071	0.0167758146525432	L6(up)
		Rv0861c	ercc3	2658.13862131647	-5.76064272208409	4.15879633160918e-31	L5(down)&L6(up)
		Rv0908	ctpE	474.429021071926	-2.27084305078572	6.32141722157095e-18	L6(up)
		Rv1104		202.984076156815	1.60112978792974	6.82587060192884e-05	L5(up)
		Rv1159	pimE	3238.63384497389	1.8643917594662	2.22274977854716e-09	L6(down)
		Rv1333		201.006143263199	-4.05282363931321	3.32691537605068e-26	L5(down)
		Rv1507c		514.034276748745	1.63027555981729	2.61174703309422e-05	L5(up)
		Rv1531		812.923930680728	-4.08546587685814	5.37913195111865e-10	L5(down)
		Rv1645c		1825.64273212491	-1.83390850940416	0.0038235846228626	L6(up)&
		Rv1706A		189.959866048368	-2.04740043895954	0.00221629107783067	L6(up)
		Rv1730c		1679.05547315207	-2.8646558293752	1.01781638848947e-08	L5(down)
		Rv1743	pknE	793.676948534808	-2.93346248514449	3.52123120358552e-19	L6(up)
		Rv1816		2135.43107259812	-1.90911032924426	0.0101732153614516	L5(down)
		Rv1892		110.861228377574	-1.52069140839847	0.000108743483011779	L6(up)&
		Rv1979c		1273.24838131375	-8.45383429900925	6.54029311501334e-75	L5(down)
		Rv2161c		516.812412829424	2.37375957110948	0.0204122851553716	L5(up)
		Rv2200c	ctaC	314.806202482956	-2.05083337380754	0.000842205926675794	L6(up)
		Rv2301	cut2	287.102528042221	-2.14795968918323	0.00856261391021714	L6(up)
		Rv2346c	esxO	352.702998158836	-2.06203512730819	0.0167758146525432	L5(down)
		Rv2360c		176.957877335155	-2.06306533772694	0.00202400022151107	L6(up)&
		Rv2478c		53.659646426103	-3.05417135663576	3.8693532178558e-08	L5(down)
		Rv2724c		655.882656571981	3.07249837399673	1.23992601680454e-26	L5(up)&L6(down)
		Rv2725c	hflX	1355.60800096254	2.35033584215403	1.67576683994526e-14	L5(up)
		Rv3197		1195.14269140201	-3.35250440447328	0.00032981958159295	L6(up)
		Rv3417c	groEL	632.85315038368	2.05150508106577	1.86313416410265e-08	L5(up)
		Rv3654c		493.572541377668	1.87404771068795	0.00095105877547179	L6(down)
Lineage 1 / Modern lineages	CDS sense	Rv3083		29816.9	-6.12814	1.41692e-16	L1(down)
		Rv0826		6506.34	-4.0415	1.27016e-09	L1(down)
		Rv3084	lipR	3509.4	-3.9272	0.000305153	L1(down)
		Rv3741c		16408.4	-3.69324	8.38309e-14	L1(down)
		Rv3085		1729.42	-3.61348	0.0017763	L1(down)
		Rv0276		5276.4	-3.40686	9.42718e-09	L1(down)
		Rv3742c		14574.8	-3.35752	1.02866e-12	L1(down)
		Rv3740c		10920.5	-2.89503	0.000102358	L1(down)
		Rv2161c		2844.02	-2.58496	1.87312e-05	L1(down)
		Rv0907		2330.99	-2.18646	7.6283e-21	L1(down)
		Rv0275c		3349.73	-1.80952	3.5868e-05	L1(down)
		Rv3233c		1461.23	-1.73957	4.8e-08	L1(down)
		Rv0402c	mmpL1	3384.78	1.5165	0.00210532	L1(up)
		Rv3167c		249.45	1.51805	0.0284896	L1(up)
		Rv0619	galTb	213.133	1.52567	0.0182728	L1(up)
		Rv3549c		1676.89	1.54091	1.27016e-09	L1(up)
		Rv0557	pimB	3266.56	1.54775	0.00459977	L1(up)
		Rv2063A	mazF7	432.17	1.56592	4.09939e-06	L1(up)
		Rv3500c	yrbE4B	1079.84	1.65133	6.67685e-05	L1(up)
		Rv0724A		478.585	1.65731	7.80674e-08	L1(up)
		Rv2338c	moeW	2244.65	1.66285	2.6842e-05	L1(up)
		Rv3168		752.616	1.69812	1.87312e-05	L1(up)
		Rv1504c		1276.89	1.96245	0.000120778	L1(up)
		Rv1505c		2270.78	1.98896	0.00135643	L1(up)
		Rv1895	Rv1895	893.064	2.06284	3.18458e-06	L1(up)
		Rv1503c		1245.02	2.1819	1.27016e-09	L1(up)
		Rv2712c		1474.86	2.433	1.49753e-15	L1(up)
		Rv3082c	virS	610.608	3.09411	2.6148e-22	L1(up)
		Rv2765		919.691	3.55273	4.23917e-22	L1(up)
		Rv1925	fadD31	31181.6	-2.39761	1.36478e-09	Modern(up)
		Rv1899c	lppD	3872.1	-2.12285	6.70442e-11	Modern(up)
		Rv3679		7147.4	-2.10014	1.89943e-05	Modern(up)
		Rv3680		6883.87	-2.00501	4.10441e-06	Modern(up)
		Rv3052c	nrdI	5862.32	-1.78751	2.22829e-05	Modern(up)
		Rv3053c	nrdH	6783.72	-1.78091	3.1139e-06	Modern(up)
		Rv3051c	nrdE	26691.8	-1.63402	4.61115e-06	Modern(up)
	CDS antisense	Rv0274		633.422	-1.67423	0.0361587	L1(down)
		Rv0277c		500.126	-1.65448	0.0219569	L1(down)
		Rv0470A		233.439	2.42504	2.05148e-06	L1(up)&Modern(down)
		Rv0470c	pcaA	2187.42	3.2383	3.55086e-16	L1(up)&Modern(down)
		Rv0552		1015.73	3.13771	1.22712e-56	L1(up)&Modern(down)
		Rv0554	bpoC	195.562	2.02592	0.000472133	L1(up)
		Rv0827c		812.76	-3.92232	4.23317e-07	L1(down)
		Rv0841		1338.14	-5.28865	1.58303e-14	L1(down)&Modern(up)
		Rv0842		3917.92	-4.86063	2.72433e-19	L1(down)&Modern(up)
		Rv1253	deaD	783.936	-2.63024	4.94425e-08	L1(down)&Modern(up)
		Rv1502		400.674	1.75902	4.94425e-08	L1(up)&Modern(down)
		Rv1526c		926.372	-1.51604	9.56343e-07	L1(down)
		Rv1561		228.784	-1.73921	2.15368e-07	L1(down)
		Rv1677	dsbF	113.239	1.86462	0.00694974	L1(up)
		Rv1898		1118.92	-2.8274	1.22675e-07	L1(down)&Modern(up)
		Rv1926c	mpt63	4617.62	-2.82884	4.17837e-06	L1(down)&Modern(up)
		Rv2030c		598.632	2.93114	0.00096838	L1(up)
		Rv2671	ribD	687.067	5.33935	1.11782e-17	L1(up)&Modern(down)
		Rv2672		1243.58	3.85177	3.95712e-24	L1(up)&Modern(down)
		Rv3011c	gatA	531.028	1.96989	0.0187126	L1(up)
		Rv3053c	nrdH	83.3823	-1.66701	0.0100787	L1(down)&Modern(up)
		Rv3126c		548.109	1.70025	0.019966	L1(up)
		Rv3143		720.49	-1.57565	0.0110143	L1(down)
		Rv3271c		4161.74	-2.14549	0.00353562	L1(down)&Modern(up)
		Rv3654c		493.76	1.91771	0.000344728	L1(up)
		Rv3656c		56.1041	2.3399	3.98701e-07	L1(up)
		Rv3681c	whiB4	841.758	-2.8053	1.27674e-05	L1(down)&Modern(up)
	Small RNA	ncRNA-mpr18		380.639	5.48869	1.5318e-45	L1(up)
Lineage 4 / Lineages 3 and 2	CDS sense	Rv0079		10562.7	-1.78539	0.00213476	L3L2(up)
		Rv0080		3575.9	-1.84426	0.0176407	L3L2(up)
		Rv0569		2115.98	-1.88734	0.0295036	L3L2(up)
		Rv1057		10136.4	-1.59414	0.00211099	L3L2(up)
		Rv1285	cysD	2757.07	-1.6003	0.0415108	L3L2(up)
		Rv1733c		1682.6	-2.98889	0.0196108	L3L2(up)
		Rv1738		11674.7	-2.14073	0.00866241	L3L2(up)
		Rv3127		15131.1	-2.7466	0.00174081	L3L2(up)
		Rv3130c	tgs1	27071.2	-3.19698	0.000319924	L3L2(up)
		Rv3131		14486.7	-3.40676	9.44096e-05	L3L2(up)
		Rv3134c		7869.73	-2.45925	0.013774	L3L2(up)
		Rv3290c	lat	15007.2	-1.65696	1.11269e-05	L3L2(up)
		Rv0035	fadD34	1041.8	-1.57228	0.0241813	L4(down)
		Rv0591	mce2C	1722.91	-1.66638	0.0390011	L4(down)
		Rv0592	mce2D	1501.97	-1.95844	0.00211099	L4(down)
		Rv0593	lprL	1601.09	-1.9106	0.00398515	L4(down)
		Rv0594	mce2F	2188.28	-1.51068	0.00398515	L4(down)
		Rv1670		362.743	-1.64956	0.0241813	L4(down)
		Rv1873		414.169	-1.97873	5.45678e-07	L4(down)
		Rv2972c		1037.46	-1.68065	4.65506e-21	L4(down)
		Rv3743c	ctpJ	655.975	-1.94898	0.0253213	L4(down)
		Rv2159c		1328.1	2.55389	9.43604e-05	L4(up)
		Rv2160A		780.841	2.71311	0.000538777	L4(up)
		Rv2160c		544.497	2.79321	0.000460732	L4(up)
		Rv0118c	oxcA	695.68	1.90258	0.000652447	L4(up)L3L2(down)
	CDS antisense	Rv0046c	ino1	1174.98	3.92753	0.000169369	L4(up)
		Rv0048c		253.947	2.0596	3.54976e-05	L4(up)
		Rv0117	oxyS	189.434	1.66812	6.86086e-07	L4(up)
		Rv1026		240.554	1.81477	0.0323916	L3L2(down)
		Rv1734c		8835	-2.4392	0.000345308	L3L2(up)
		Rv1735c		2402.25	-3.24142	1.47108e-06	L3L2(up)
		Rv1739c		9442.53	-3.07371	0.00501346	L3L2(up)
		Rv1912c	fadB5	233.721	2.83043	0.00272278	L3L2(down)
		Rv2565		320.603	1.53013	9.01829e-12	L4(up)
		Rv3129		2917.7	-3.50185	0.00281225	L3L2(up)
		Rv3132c	dosS	6031.13	-2.9516	0.000790841	L3L2(up)
	Smal RNA	ncRNA-MTS1338		2978.66	-1.584	0.00171979	L3L2(up)
Lineage 3 / Lineage 2	CDS sense	Rv0142		811.248	1.59	0.00442963	L2(down)
		Rv2080	lppJ	781.464	1.92615	4.70605e-14	L2(down)
		Rv2082		4861.08	1.84017	1.00249e-08	L2(down)
		Rv2083		2540.91	1.52977	0.000182312	L2(down)
		Rv2347c	esxP	5222.98	1.60137	0.00346959	L2(down)
		Rv2526	vapB17	1967.92	-2.73913	5.94738e-21	L2(up)
		Rv2527	vapC17	5413.17	-3.05233	6.19657e-23	L2(up)
		Rv3081		1319.22	-1.63901	9.74202e-08	L2(up)
		Rv3366	spoU	1145.63	-2.60086	1.30715e-28	L2(up)
		Rv3828c		1017.04	-1.80732	0.00301937	L2(up)
		Rv3829c		2703.17	-4.43277	2.39729e-23	L2(up)
		Rv3831		1011.47	-3.55901	1.49994e-37	L2(up)
		Rv3833		1629.31	-1.83664	1.00662e-07	L2(up)
		Rv0440	groEL	10996.8	-2.32752	8.42016e-05	L3(down)
		Rv1519		189.585	-4.51713	1.55633e-10	L3(down)
		Rv1520		1647.14	-2.36157	5.52088e-15	L3(down)
		Rv2694c		2171.55	-1.9063	1.42212e-16	L3(down)
		Rv3418c	groES	6034.96	-1.68718	0.0101016	L3(down)
		Rv3517		472.33	-3.36704	3.26712e-16	L3(down)
		Rv3371		5467.01	1.73689	0.00679696	L3(up) and L2(down)
		Rv1184c		4534.88	1.59511	0.00574799	L3(up)
		Rv2075c		752.225	1.57788	2.96667e-06	L3(up)
		Rv2076c		385.231	3.14226	8.32937e-21	L3(up)
		Rv2427A	oxyR	471.522	3.25848	9.99901e-24	L3(up)
		Rv2428	ahpC	2857.14	1.8862	5.50152e-06	L3(up)
		Rv2429	ahpD	2505.02	1.97461	2.53104e-06	L3(up)
		Rv3588c	canB	1841.27	1.75983	1.26447e-12	L3(up)
		Rv3675		1334.06	2.56517	3.3254e-25	L3(up)
		Rv3727		1384.18	2.53172	3.76311e-07	L3(up)
		Rv3822		5918.14	1.94776	0.000106561	L3(up)
	CDS antisense	Rv0179c	lprO	1598.37	2.28551	1.07219e-09	L3(up)
		Rv0180c		945.556	2.25649	5.72567e-21	L3(up)
		Rv0249c		372.202	1.56306	2.79919e-06	L3(up)
		Rv0395		161.347	3.36403	2.4514e-47	L3(up)
		Rv0876c		653.246	2.1767	0.0233376	L3(up)
		Rv1436	gap	301.307	1.79164	5.19754e-10	L3(up)
		Rv1519		117.591	-5.15373	1.40895e-16	L3(down)
		Rv1520		223.717	-1.73331	4.01429e-11	L3(down)
		Rv1532c		542.24	-2.80946	0.000434951	L2(up)
		Rv2081c		1724.46	2.28237	2.57258e-07	L2(down)
		Rv2255c		24.4682	1.53012	0.00365958	L3(up)&L2(down)
		Rv2423		282.094	2.10695	1.40895e-16	L3(up)
		Rv2528c	mrr	3115.43	-3.7857	1.83763e-20	L2(up)
		Rv2660c		4297.86	-2.98763	0.000137165	L2(up)
		Rv2661c		2101.66	-3.36401	4.79452e-06	L2(up)
		Rv3131		556.732	-2.49054	0.0025565	L2(up)
		Rv3296	lhr	2108.76	-2.8873	1.27242e-05	L2(up)
		Rv3516	echA19	106.861	1.59561	0.0233376	L2(down)
		Rv3517		461.629	-5.35723	4.63041e-44	L3(down)
		Rv3793	embC	899.081	2.32517	6.51872e-18	L3(up)
		Rv3819		265.896	-2.62902	7.18547e-13	L2(up)
		Rv3830c		137.904	-2.04034	1.75049e-11	L2(up)
		Rv3832c		1251.37	-3.4806	8.94781e-15	L2(up)
		Rv3839		1655.6	4.05111	7.40987e-07	L3(up)
	Smal RNA	MTS2048		2467.57	-2.6399	9.13231e-05	L2(up)
N0031/Beijing	CDS sense	Rv0886	fprB	1406.43335755259	3.45621447670691	0.0482396079086685	Beijing(down)
		Rv0888		853.959004472498	2.00758336466951	0.0217439226195117	Beijing(down)
		Rv1755c	plcD	161.917495337269	7.73864600509694	0.000326455814156785	Beijing(down)
		Rv2016	Rv2016	1036.52747729356	-3.76421554050231	2.34203596582563e-08	Beijing(up)
		Rv2623	TB31.7	7059.98601170114	-6.26721136500092	1.70783720735535e-07	Beijing(up)
		Rv2627c		7152.71770483812	-6.93679674565086	4.55748106356226e-12	Beijing(up)
		Rv2628		1041.17166144892	-5.98686524937212	7.97062178383055e-14	Beijing(up)
		Rv2662		454.959110508642	-3.95038166558764	0.000127429237930822	Beijing(up)
		Rv3132c	devS	7223.23275082274	-3.8311200093107	3.64398886483027e-12	Beijing(up)
		Rv3133c	devR	4709.22092726936	-5.33557349095733	3.0131395534683e-14	Beijing(up)
		Rv3134c		7869.29087720115	-5.16873555749318	8.87924477942001e-11	Beijing(up)
		Rv3143		1100.20546262234	-4.50631704039837	5.62287458717441e-13	Beijing(up)
		Rv0570	nrdZ	2789.64972973007	-3.1503013909022	0.000369097050984926	Bejing(up)
		Rv0075		1071.14424138053	-2.72638728021789	1.70783720735535e-07	N0032(down)
		Rv0586		2890.47183161023	-5.73151307984075	0.000326455814156785	N0032(down)
		Rv0587	yrbE2A	1652.37476190721	-5.13166483676562	0.000326455814156785	N0032(down)
		Rv0588	yrbE2B	1697.68308260392	-3.03397219302321	0.00283388127454488	N0032(down)
		Rv0589	mce2A	1522.84465532253	-2.67389392744641	0.0055878849148898	N0032(down)
		Rv0590	mce2B	1507.52105376059	-3.35775715543872	0.00923745945156426	N0032(down)
		Rv0590A		345.858577464574	-3.37985182275123	0.00717575052613905	N0032(down)
		Rv0591	mce2C	1722.74715172396	-3.13041344945041	0.0339255347178716	N0032(down)
		Rv1733c		1682.48414334267	-5.60122014986954	0.00109844302923508	N0032(down)
		Rv1736c	narX	3476.13322596395	-3.94922378626344	0.014207318280228	N0032(down)
		Rv1737c	narK2	2688.79561847409	-5.18726389785695	0.00232398602699995	N0032(down)
		Rv1738		11673.426464684	-3.99615840493434	0.000302923816827613	N0032(down)
		Rv1776c		357.036579183484	-3.24579419266631	0.000127429237930822	N0032(down)
		Rv1813c		4562.04119030071	-4.10218412186894	0.014234146985331	N0032(down)
		Rv2006	otsB1	3192.14521562369	-1.6915478956728	0.014207318280228	N0032(down)
		Rv2007c	fdxA	5002.22701902784	-3.97761313936116	0.000392012960591723	N0032(down)
		Rv2030c		7318.35341209286	-4.51915071802737	0.0155638708133248	N0032(down)
		Rv2031c	hspX	6876.75257779794	-4.70591625746708	0.000326455814156785	N0032(down)
		Rv2032	acg	3252.90769668987	-5.70834082515218	1.75236764112438e-05	N0032(down)
		Rv2349c	plcC	1465.53563148899	-3.21818903228659	0.00128352698264971	N0032(down)
		Rv2350c	plcB	2214.2275536368	-5.82218723590915	2.99971217562164e-05	N0032(down)
		Rv2625c		1009.535823512	-3.71678245479944	0.0393011932581672	N0032(down)
		Rv3160c		9261.94404890853	-2.89073073347273	0.0393011932581672	N0032(down)
		Rv3229c		28552.2335920176	-2.46594563036519	0.0111491420597055	N0032(down)
		Rv3884c		2464.15627579853	-2.78699242115399	2.79568507120746e-08	N0032(down)
		Rv0569		2115.80653958787	-3.23998925846352	0.000664943541622474	N0032(down)&Beijing(up)
		Rv1997	ctpF	2842.16803399546	-3.9410822702728	0.0105370240851196	N0032(down)&Beijing(up)
		Rv2626c		2035.53997422778	-6.5298403553084	1.403247872834e-05	N0032(down)&Beijing(up)
		Rv2629		7107.23173823709	-2.29568650532509	0.0096581382179179	N0032(down)&Beijing(up)
		Rv3127		15129.9456218692	-4.64962524711923	0.000127429237930822	N0032(down)&Beijing(up)
		Rv3130c		27069.3598683552	-5.24659292387691	1.403247872834e-05	N0032(down)&Beijing(up)
		Rv3131		14485.9221476444	-5.6237491330701	4.458651954375e-06	N0032(down)&Beijing(up)
		Rv0474		5170.7302748965	2.00906313058407	0.0104625979972987	N0032(up)
		Rv1245c		1269.52829000123	1.94904737886271	0.00128352698264971	N0032(up)
	CDS antisense	Rv0103c	ctpB	3174.38	5.79293	7.0748e-25	N0031(up)
		Rv0258c		166.086	-1.89218	0.0316903	N0031(down)
		Rv0887c		155.028	3.17567	0.0255488	N0031(up)
		Rv1044		156.06	-2.96111	0.00231505	N0031(down)
		Rv1045		1358.86	-4.17857	1.84231e-07	N0031(down)
		Rv1241	vapB33	35.4313	1.73208	0.0246172	N0031(up)
		Rv1244	lpqZ	544.508	2.015	0.00281508	N0031(up)
		Rv1733c		173.142	-1.62356	0.037847	N0031(down)
		Rv1739c		9440.68	-5.16793	0.000811412	Beijing(up)
		Rv1755c	plcD	445.527	8.29836	0.000124161	Beijing(down)
		Rv1775		207.38	-2.34787	0.000360013	N0031(down)
		Rv1855c		846.448	5.87085	2.87724e-57	N0031(up)
		Rv1856c		319.279	4.17898	1.17447e-14	N0031(up)
		Rv2023c		174.927	4.29743	4.34364e-05	N0031(up)
		Rv2337c		539.176	-3.19156	0.00376443	N0031(down)
		Rv2542		1903.56	2.91914	0.0161388	Beijing(down)
		Rv2543	lppA	3211.74	4.04319	0.00148486	Beijing(down)
		Rv2624c		2614.56	-6.58884	4.34364e-05	Beijing(up)
		Rv2660c		4297.86	-3.55122	0.00231505	Beijing(up)
		Rv2661c		2101.66	-4.15104	5.06091e-06	Beijing(up)
		Rv2957		552.09	1.95042	0.000668795	N0031(up)
		Rv3131		556.732	-3.81063	4.4325e-09	Beijing(up)
		Rv3133c	devR	149.858	-1.88846	0.000856212	Beijing(up)
		Rv3134c		202.915	-2.49961	4.84972e-06	Beijing(up)
