# Supplementary material for: Genome-wide mutational biases fuel transcriptional diversity in the Mycobacterium tuberculosis complex
Source: Nat Commun. 2019 Sep 5;10:3994. doi: 10.1038/s41467-019-11948-6 (PMC6728331; doi:10.1038/s41467-019-11948-6)
Supplement: Supplementary file 9 — Supplementary Data 5 [file 41467_2019_11948_MOESM9_ESM.xlsx]

## Sheet: Supplementary Data 5
Supplementary Data 5: Gene Ontology enrichment analysis for the up and down-regulated genes for each branch of the PDGE analysis.
Branch	Expression	GO-ID	p-value	adj. P-value (BH)	Description	Genes in test set
MAF-MTB	Downregulated
	Upregulated	10106	3.7108E-7	8.6832E-5	cellular response to iron ion starvation	RV2386C|RV0211|RV3402C|RV2383C
		9237	7.7096E-6	3.6081E-4	siderophore metabolic process	RV2378C|RV2386C|RV2383C
		19540	7.7096E-6	3.6081E-4	siderophore biosynthetic process from catechol	RV2378C|RV2386C|RV2383C
		19290	7.7096E-6	3.6081E-4	siderophore biosynthetic process	RV2378C|RV2386C|RV2383C
		9712	7.7096E-6	3.6081E-4	catechol-containing compound metabolic process	RV2378C|RV2386C|RV2383C
		19184	1.5051E-5	4.3390E-4	nonribosomal peptide biosynthetic process	RV2378C|RV2386C|RV2383C
		9267	1.8187E-5	4.3390E-4	cellular response to starvation	RV2386C|RV0211|RV3402C|RV2383C
		31669	1.8187E-5	4.3390E-4	cellular response to nutrient levels	RV2386C|RV0211|RV3402C|RV2383C
		18958	2.0007E-5	4.3390E-4	phenol-containing compound metabolic process	RV2378C|RV2386C|RV2383C
		42594	2.0397E-5	4.3390E-4	response to starvation	RV2386C|RV0211|RV3402C|RV2383C
		31667	2.0397E-5	4.3390E-4	response to nutrient levels	RV2386C|RV0211|RV3402C|RV2383C
		44550	7.2851E-5	1.3113E-3	secondary metabolite biosynthetic process	RV2378C|RV2386C|RV2383C
		19748	7.2851E-5	1.3113E-3	secondary metabolic process	RV2378C|RV2386C|RV2383C
		71496	9.6187E-5	1.5005E-3	cellular response to external stimulus	RV2386C|RV0211|RV3402C|RV2383C
		31668	9.6187E-5	1.5005E-3	cellular response to extracellular stimulus	RV2386C|RV0211|RV3402C|RV2383C
		9991	1.0356E-4	1.5146E-3	response to extracellular stimulus	RV2386C|RV0211|RV3402C|RV2383C
		1901615	2.4931E-4	3.4316E-3	organic hydroxy compound metabolic process	RV2378C|RV3137|RV2386C|RV0327C|RV2383C
		7154	5.1103E-4	6.6433E-3	cell communication	RV3137|RV2386C|RV0211|RV3402C|RV2383C
		52564	3.0196E-3	3.2118E-2	response to immune response of other organism involved in symbiotic interaction	RV2386C|RV0211|RV3402C|RV2383C
		52572	3.0196E-3	3.2118E-2	response to host immune response	RV2386C|RV0211|RV3402C|RV2383C
		52173	3.0196E-3	3.2118E-2	response to defenses of other organism involved in symbiotic interaction	RV2386C|RV0211|RV3402C|RV2383C
		52200	3.0196E-3	3.2118E-2	response to host defenses	RV2386C|RV0211|RV3402C|RV2383C
		75136	4.1464E-3	4.2185E-2	response to host	RV2386C|RV0211|RV3402C|RV2383C
		43207	5.5314E-3	4.9783E-2	response to external biotic stimulus	RV2386C|RV0211|RV3402C|RV2383C
		9607	5.5314E-3	4.9783E-2	response to biotic stimulus	RV2386C|RV0211|RV3402C|RV2383C
		51707	5.5314E-3	4.9783E-2	response to other organism	RV2386C|RV0211|RV3402C|RV2383C
Lineage 6	Downregulated	42126	2.5204E-6	2.2741E-4	nitrate metabolic process	RV1162|RV1163|RV1161
		2001057	3.2721E-6	2.2741E-4	reactive nitrogen species metabolic process	RV1162|RV1163|RV1161
		42128	2.5251E-4	1.1699E-2	nitrate assimilation	RV1163|RV1161
		71941	1.2752E-3	4.4312E-2	nitrogen cycle metabolic process	RV1163|RV1161
	Upregulated	10038	2.6109E-5	4.4349E-3	response to metal ion	RV0847|RV0967|RV2641|RV2642
		46688	2.8429E-5	4.4349E-3	response to copper ion	RV0847|RV0967|RV2642
		50896	9.4888E-5	9.8683E-3	response to stimulus	RV2416C|RV2415C|RV0550C|RV2779C|RV1473|RV3197A|RV2641|RV2301|RV2642|RV0549C|RV0847|RV0967|RV1258C|RV3765C
		42221	3.0787E-4	2.4014E-2	response to chemical	RV0847|RV0967|RV2779C|RV1258C|RV1473|RV3197A|RV2641|RV2642
		1990267	4.8875E-4	3.0498E-2	response to transition metal nanoparticle	RV0847|RV0967|RV2642
		10035	6.0408E-4	3.1412E-2	response to inorganic substance	RV0847|RV0967|RV2641|RV2642
Lineage 5	Downregulated	50896	4.7870E-5	9.4783E-3	response to stimulus	RV1522C|RV3734C|RV1992C|RV2035|RV0468|RV0467|RV1996
		44403	9.5788E-4	3.7119E-2	symbiosis, encompassing mutualism through parasitism	RV1522C|RV3734C|RV0468|RV0467
		44419	9.5788E-4	3.7119E-2	interspecies interaction between organisms	RV1522C|RV3734C|RV0468|RV0467
		52564	1.8948E-3	3.7119E-2	response to immune response of other organism involved in symbiotic interaction	RV1522C|RV0468|RV0467
		52572	1.8948E-3	3.7119E-2	response to host immune response	RV1522C|RV0468|RV0467
		52173	1.8948E-3	3.7119E-2	response to defenses of other organism involved in symbiotic interaction	RV1522C|RV0468|RV0467
		52200	1.8948E-3	3.7119E-2	response to host defenses	RV1522C|RV0468|RV0467
		19605	2.0436E-3	3.7119E-2	butyrate metabolic process	RV0468
		10034	2.0436E-3	3.7119E-2	response to acetate	RV0467
		75141	2.0436E-3	3.7119E-2	maintenance of symbiont tolerance to host environment	RV0467
		75136	2.4389E-3	3.7119E-2	response to host	RV1522C|RV0468|RV0467
		1901700	2.7817E-3	3.7119E-2	response to oxygen-containing compound	RV3734C|RV0467
		6950	2.9802E-3	3.7119E-2	response to stress	RV3734C|RV2035|RV0467|RV1996
		43207	3.0723E-3	3.7119E-2	response to external biotic stimulus	RV1522C|RV0468|RV0467
		9607	3.0723E-3	3.7119E-2	response to biotic stimulus	RV1522C|RV0468|RV0467
		51707	3.0723E-3	3.7119E-2	response to other organism	RV1522C|RV0468|RV0467
		51701	3.1870E-3	3.7119E-2	interaction with host	RV1522C|RV0468|RV0467
		51704	3.8125E-3	4.1938E-2	multi-organism process	RV1522C|RV3734C|RV0468|RV0467
		70542	4.0835E-3	4.2554E-2	response to fatty acid	RV0467
	Upregulated	42128	1.6568E-4	8.4924E-3	nitrate assimilation	RV0253|RV0252
		42126	2.4248E-4	8.4924E-3	nitrate metabolic process	RV0253|RV0252
		2001057	2.8626E-4	8.4924E-3	reactive nitrogen species metabolic process	RV0253|RV0252
		71941	8.3972E-4	1.8684E-2	nitrogen cycle metabolic process	RV0253|RV0252
Lineage 1	Downregulated	44119	3.8711e-06	0.00058067	growth of symbiont in host cell	RV3233C|RV3740C|RV3084|RV3083|RV3085
		44116	1.9648e-05	0.00081174	growth of symbiont involved in interaction with host	RV3233C|RV3740C|RV3084|RV3083|RV3085
		44117	1.9648e-05	0.00081174	growth of symbiont in host	RV3233C|RV3740C|RV3084|RV3083|RV3085
		44110	2.1647e-05	0.00081174	growth involved in symbiotic interaction	RV3233C|RV3740C|RV3084|RV3083|RV3085
		1101	4.4096e-05	0.0013229	response to acid chemical	RV3084|RV3083|RV3085
		42221	0.0015434	0.029096	response to chemical	RV3233C|RV3740C|RV3084|RV3083|RV3085
		71731	0.0015616	0.029096	response to nitric oxide	RV3233C|RV3740C
		44403	0.0017458	0.029096	symbiosis, encompassing mutualism through parasitism	RV3233C|RV3740C|RV3084|RV3083|RV3085
		44419	0.0017458	0.029096	interspecies interaction between organisms	RV3233C|RV3740C|RV3084|RV3083|RV3085
		1901698	0.0026617	0.039399	response to nitrogen compound	RV3233C|RV3740C
		10025	0.0036711	0.039399	wax biosynthetic process	RV3740C
		10166	0.0036711	0.039399	wax metabolic process	RV3740C
		46460	0.0046622	0.039399	neutral lipid biosynthetic process	RV3233C|RV3740C
		46463	0.0046622	0.039399	acylglycerol biosynthetic process	RV3233C|RV3740C
		19432	0.0046622	0.039399	triglyceride biosynthetic process	RV3233C|RV3740C
		6641	0.0046622	0.039399	triglyceride metabolic process	RV3233C|RV3740C
		302	0.0049906	0.039399	response to reactive oxygen species	RV3233C|RV3740C
		6638	0.0049906	0.039399	neutral lipid metabolic process	RV3233C|RV3740C
		6639	0.0049906	0.039399	acylglycerol metabolic process	RV3233C|RV3740C
	Upregulated
Lineage 4	Downregulated	32324	0.00015107	0.011053	molybdopterin cofactor biosynthetic process	RV3323C|RV3324C
		46039	0.00032143	0.011053	GTP metabolic process	RV3323C|RV3324C
		19720	0.00043011	0.011053	Mo-molybdopterin cofactor metabolic process	RV3323C|RV3324C
		6777	0.00043011	0.011053	Mo-molybdopterin cofactor biosynthetic process	RV3323C|RV3324C
		43545	0.00064571	0.011053	molybdopterin cofactor metabolic process	RV3323C|RV3324C
		51189	0.00064571	0.011053	prosthetic group metabolic process	RV3323C|RV3324C
		1901068	0.00074393	0.011053	guanosine-containing compound metabolic process	RV3323C|RV3324C
		17000	0.0044047	0.047628	antibiotic biosynthetic process	RV3290C
		9205	0.0044579	0.047628	purine ribonucleoside triphosphate metabolic process	RV3323C|RV3324C
		9144	0.0045796	0.047628	purine nucleoside triphosphate metabolic process	RV3323C|RV3324C
		9199	0.0050818	0.048046	ribonucleoside triphosphate metabolic process	RV3323C|RV3324C
	Upregulated	33609	0.00073529	0.027206	oxalate metabolic process	RV0118C
		33611	0.00073529	0.027206	oxalate catabolic process	RV0118C
Lineage 3 & 2 common branch	Downregulated	33609	0.00049026	0.0058831	oxalate metabolic process	RV0118C
		33611	0.00049026	0.0058831	oxalate catabolic process	RV0118C
		43649	0.0024501	0.019601	dicarboxylic acid catabolic process	RV0118C
	Upregulated	46505	0.00019216	0.014508	sulfolipid metabolic process	RV3824C|RV3823C
		46506	0.00019216	0.014508	sulfolipid biosynthetic process	RV3824C|RV3823C
		44272	0.00033107	0.016664	sulfur compound biosynthetic process	RV3824C|RV3823C|RV1285
		1666	0.00060368	0.017542	response to hypoxia	RV3130C|RV0569|RV3134C
		36293	0.00063385	0.017542	response to decreased oxygen levels	RV3130C|RV0569|RV3134C
		70482	0.00069705	0.017542	response to oxygen levels	RV3130C|RV0569|RV3134C
		9628	0.0019712	0.039639	response to abiotic stimulus	RV3130C|RV0569|RV3134C
		6790	0.0021001	0.039639	sulfur compound metabolic process	RV3824C|RV3823C|RV1285
Lineage 3	Downregulated	9408	0.00010364	0.0073443	response to heat	RV3418C|RV0440
		9266	0.00015794	0.0073443	response to temperature stimulus	RV3418C|RV0440
		6457	0.00034305	0.010129	protein folding	RV3418C|RV0440
		51084	0.00098027	0.010129	'de novo' posttranslational protein folding	RV3418C
		51085	0.00098027	0.010129	chaperone mediated protein folding requiring cofactor	RV3418C
		61077	0.00098027	0.010129	chaperone-mediated protein folding	RV3418C
		6458	0.00098027	0.010129	'de novo' protein folding	RV3418C
		6986	0.00098027	0.010129	response to unfolded protein	RV3418C
		35966	0.00098027	0.010129	response to topologically incorrect protein	RV3418C
		34605	0.0019598	0.018226	cellular response to heat	RV3418C
		51704	0.0024851	0.021011	multi-organism process	RV2122C|RV2450C|RV0440
		9628	0.002774	0.021499	response to abiotic stimulus	RV3418C|RV0440
		75139	0.0039168	0.026019	response to host iron concentration	RV2122C
		42026	0.0039168	0.026019	protein refolding	RV0440
		40010	0.0048942	0.028447	positive regulation of growth rate	RV2450C
		44406	0.0048942	0.028447	adhesion of symbiont to host	RV0440
		40009	0.0058708	0.032117	regulation of growth rate	RV2450C
		22610	0.0087965	0.045449	biological adhesion	RV0440
	Upregulated
Lineage 2	Downregulated
	Upregulated	160	0.00050435	0.027103	phosphorelay signal transduction system	RV3143|RV3133C|RV3132C
		35556	0.0015517	0.027103	intracellular signal transduction	RV3143|RV3133C|RV3132C
		23052	0.0018115	0.027103	signaling	RV3143|RV3133C|RV3132C
		44700	0.0018115	0.027103	single organism signaling	RV3143|RV3133C|RV3132C
		7165	0.0018115	0.027103	signal transduction	RV3143|RV3133C|RV3132C
		19217	0.002316	0.027103	regulation of fatty acid metabolic process	RV3133C|RV3833
		10565	0.0024871	0.027103	regulation of cellular ketone metabolic process	RV3133C|RV3833
		10628	0.0024871	0.027103	positive regulation of gene expression	RV3133C|RV2450C
		10604	0.0026639	0.027103	positive regulation of macromolecule metabolic process	RV3133C|RV2450C
		9893	0.0026639	0.027103	positive regulation of metabolic process	RV3133C|RV2450C
		51775	0.0026934	0.027103	response to redox state	RV3132C
		51776	0.0026934	0.027103	detection of redox state	RV3132C
		2128	0.0026934	0.027103	tRNA nucleoside ribose methylation	RV3366
		2130	0.0026934	0.027103	wobble position ribose methylation	RV3366
		2131	0.0026934	0.027103	wobble position cytosine ribose methylation	RV3366
		2132	0.0026934	0.027103	wobble position uridine ribose methylation	RV3366
		19216	0.0030351	0.028744	regulation of lipid metabolic process	RV3133C|RV3833
Beijing	Downregulated	9395	8.6560E-6	7.0979E-4	phospholipid catabolic process	RV0888|RV1755C
		46434	1.3403E-4	5.4952E-3	organophosphate catabolic process	RV0888|RV1755C
		35821	4.5581E-4	7.9798E-3	modification of morphology or physiology of other organism	RV0888|RV1755C
		71310	6.8120E-4	7.9798E-3	cellular response to organic substance	RV0888
		6684	6.8120E-4	7.9798E-3	sphingomyelin metabolic process	RV0888
		6685	6.8120E-4	7.9798E-3	sphingomyelin catabolic process	RV0888
		71396	6.8120E-4	7.9798E-3	cellular response to lipid	RV0888
		6644	8.9509E-4	8.5916E-3	phospholipid metabolic process	RV0888|RV1755C
		44242	1.1427E-3	8.5916E-3	cellular lipid catabolic process	RV0888|RV1755C
		51715	1.3621E-3	8.5916E-3	cytolysis in other organism	RV0888
		6665	1.3621E-3	8.5916E-3	sphingolipid metabolic process	RV0888
		44179	1.3621E-3	8.5916E-3	hemolysis in other organism	RV0888
		30149	1.3621E-3	8.5916E-3	sphingolipid catabolic process	RV0888
		16042	1.6948E-3	8.9312E-3	lipid catabolic process	RV0888|RV1755C
		46466	2.0427E-3	8.9312E-3	membrane lipid catabolic process	RV0888
		31640	2.0427E-3	8.9312E-3	killing of cells of other organism	RV0888
		44364	2.0427E-3	8.9312E-3	disruption of cells of other organism	RV0888
		1906	2.0427E-3	8.9312E-3	cell killing	RV0888
		52111	2.7229E-3	8.9312E-3	modification by symbiont of host structure	RV1755C
		52368	2.7229E-3	8.9312E-3	disruption by organism of cellular component in other organism involved in symbiotic interaction	RV1755C
		52008	2.7229E-3	8.9312E-3	disruption by symbiont of host cellular component	RV1755C
		52043	2.7229E-3	8.9312E-3	modification by symbiont of host cellular component	RV1755C
		52185	2.7229E-3	8.9312E-3	modification of structure of other organism involved in symbiotic interaction	RV1755C
		52188	2.7229E-3	8.9312E-3	modification of cellular component in other organism involved in symbiotic interaction	RV1755C
		19835	2.7229E-3	8.9312E-3	cytolysis	RV0888
		33993	3.4029E-3	1.0732E-2	response to lipid	RV0888
		42439	4.0826E-3	1.2399E-2	ethanolamine-containing compound metabolic process	RV0888
		65008	7.0156E-3	2.0546E-2	regulation of biological quality	RV0888|RV1755C
		97164	8.1540E-3	2.3056E-2	ammonium ion metabolic process	RV0888
		44712	9.9358E-3	2.6828E-2	single-organism catabolic process	RV0888|RV1755C
		44764	1.0186E-2	2.6828E-2	multi-organism cellular process	RV0888
		44248	1.0470E-2	2.6828E-2	cellular catabolic process	RV0888|RV1755C
		1901575	1.1986E-2	2.9458E-2	organic substance catabolic process	RV0888|RV1755C
		10033	1.2214E-2	2.9458E-2	response to organic substance	RV0888
		1901616	1.4915E-2	3.3519E-2	organic hydroxy compound catabolic process	RV0888
		46164	1.4915E-2	3.3519E-2	alcohol catabolic process	RV0888
		44255	1.5124E-2	3.3519E-2	cellular lipid metabolic process	RV0888|RV1755C
		6576	1.5589E-2	3.3640E-2	cellular biogenic amine metabolic process	RV0888
		9056	1.7506E-2	3.6807E-2	catabolic process	RV0888|RV1755C
		44106	1.8284E-2	3.7009E-2	cellular amine metabolic process	RV0888
		51704	1.8504E-2	3.7009E-2	multi-organism process	RV0888|RV1755C
		70887	1.8957E-2	3.7011E-2	cellular response to chemical stimulus	RV0888
		9308	1.9629E-2	3.7433E-2	amine metabolic process	RV0888
		6643	2.0974E-2	3.9087E-2	membrane lipid metabolic process	RV0888
		19637	2.2092E-2	4.0257E-2	organophosphate metabolic process	RV0888|RV1755C
		6629	2.3316E-2	4.1564E-2	lipid metabolic process	RV0888|RV1755C
	Upregulated	1666	9.8747E-7	5.3972E-5	response to hypoxia	RV3133C|RV3134C|RV3132C|RV2623
		36293	1.0574E-6	5.3972E-5	response to decreased oxygen levels	RV3133C|RV3134C|RV3132C|RV2623
		70482	1.2083E-6	5.3972E-5	response to oxygen levels	RV3133C|RV3134C|RV3132C|RV2623
		9628	5.2105E-6	1.7455E-4	response to abiotic stimulus	RV3133C|RV3134C|RV3132C|RV2623
		22611	6.0372E-5	1.6180E-3	dormancy process	RV3133C|RV2623
		160	8.5097E-5	1.8546E-3	phosphorelay signal transduction system	RV3143|RV3133C|RV3132C
		32502	9.6880E-5	1.8546E-3	developmental process	RV3133C|RV2623
		35556	2.7228E-4	3.8945E-3	intracellular signal transduction	RV3143|RV3133C|RV3132C
		23052	3.1970E-4	3.8945E-3	signaling	RV3143|RV3133C|RV3132C
		44700	3.1970E-4	3.8945E-3	single organism signaling	RV3143|RV3133C|RV3132C
		7165	3.1970E-4	3.8945E-3	signal transduction	RV3143|RV3133C|RV3132C
		6950	9.3548E-4	1.0446E-2	response to stress	RV3133C|RV3134C|RV3132C|RV2623
		7154	1.1556E-3	1.1911E-2	cell communication	RV3143|RV3133C|RV3132C
		50896	1.2556E-3	1.2018E-2	response to stimulus	RV3143|RV3133C|RV3134C|RV3132C|RV2623
		51775	1.5895E-3	1.3312E-2	response to redox state	RV3132C
		51776	1.5895E-3	1.3312E-2	detection of redox state	RV3132C
		85014	3.1768E-3	2.5040E-2	dormancy entry of symbiont in host	RV2623
		70483	6.3449E-3	3.9548E-2	detection of hypoxia	RV3132C
		9593	6.3449E-3	3.9548E-2	detection of chemical stimulus	RV3132C
		51606	6.3449E-3	3.9548E-2	detection of stimulus	RV3132C
		3032	6.3449E-3	3.9548E-2	detection of oxygen	RV3132C
		51716	6.4929E-3	3.9548E-2	cellular response to stimulus	RV3143|RV3133C|RV3132C
Proto-beijing	Downregulated	51701	1.4646E-6	2.0537E-4	interaction with host	RV2032|RV2349C|RV2031C|RV0586|RV2350C|RV2007C|RV1738
		1666	2.7247E-6	2.0537E-4	response to hypoxia	RV2032|RV2031C|RV1737C|RV1736C|RV2007C
		36293	2.9650E-6	2.0537E-4	response to decreased oxygen levels	RV2032|RV2031C|RV1737C|RV1736C|RV2007C
		70482	3.4957E-6	2.0537E-4	response to oxygen levels	RV2032|RV2031C|RV1737C|RV1736C|RV2007C
		9628	2.0967E-5	9.7938E-4	response to abiotic stimulus	RV2032|RV2031C|RV1737C|RV1736C|RV2007C
		44403	2.9173E-5	9.7938E-4	symbiosis, encompassing mutualism through parasitism	RV2032|RV2349C|RV2031C|RV0586|RV2350C|RV2007C|RV1738
		44419	2.9173E-5	9.7938E-4	interspecies interaction between organisms	RV2032|RV2349C|RV2031C|RV0586|RV2350C|RV2007C|RV1738
		52368	9.4226E-5	1.7033E-3	disruption by organism of cellular component in other organism involved in symbiotic interaction	RV2349C|RV2350C
		52008	9.4226E-5	1.7033E-3	disruption by symbiont of host cellular component	RV2349C|RV2350C
		52043	9.4226E-5	1.7033E-3	modification by symbiont of host cellular component	RV2349C|RV2350C
		52111	9.4226E-5	1.7033E-3	modification by symbiont of host structure	RV2349C|RV2350C
		52185	9.4226E-5	1.7033E-3	modification of structure of other organism involved in symbiotic interaction	RV2349C|RV2350C
		52188	9.4226E-5	1.7033E-3	modification of cellular component in other organism involved in symbiotic interaction	RV2349C|RV2350C
		52564	1.3536E-4	1.8711E-3	response to immune response of other organism involved in symbiotic interaction	RV2032|RV2031C|RV0586|RV2007C|RV1738
		52572	1.3536E-4	1.8711E-3	response to host immune response	RV2032|RV2031C|RV0586|RV2007C|RV1738
		52173	1.3536E-4	1.8711E-3	response to defenses of other organism involved in symbiotic interaction	RV2032|RV2031C|RV0586|RV2007C|RV1738
		52200	1.3536E-4	1.8711E-3	response to host defenses	RV2032|RV2031C|RV0586|RV2007C|RV1738
		75136	2.0492E-4	2.6754E-3	response to host	RV2032|RV2031C|RV0586|RV2007C|RV1738
		43207	2.9916E-4	3.3029E-3	response to external biotic stimulus	RV2032|RV2031C|RV0586|RV2007C|RV1738
		9607	2.9916E-4	3.3029E-3	response to biotic stimulus	RV2032|RV2031C|RV0586|RV2007C|RV1738
		51707	2.9916E-4	3.3029E-3	response to other organism	RV2032|RV2031C|RV0586|RV2007C|RV1738
		51704	3.0921E-4	3.3029E-3	multi-organism process	RV2032|RV2349C|RV2031C|RV0586|RV2350C|RV2007C|RV1738
		15914	4.3548E-4	4.2640E-3	phospholipid transport	RV0588|RV0587
		9395	4.3548E-4	4.2640E-3	phospholipid catabolic process	RV2349C|RV2350C
		50896	5.2747E-4	4.9582E-3	response to stimulus	RV2032|RV3160C|RV2030C|RV2031C|RV0586|RV1737C|RV1736C|RV2007C|RV1738
		42128	6.9649E-4	6.2952E-3	nitrate assimilation	RV1737C|RV1736C
		15748	8.4920E-4	7.3912E-3	organophosphate ester transport	RV0588|RV0587
		9605	9.0520E-4	7.5972E-3	response to external stimulus	RV2032|RV2031C|RV0586|RV2007C|RV1738
		42126	1.0166E-3	8.2378E-3	nitrate metabolic process	RV1737C|RV1736C
		2001057	1.1985E-3	9.3882E-3	reactive nitrogen species metabolic process	RV1737C|RV1736C
		10876	3.1648E-3	2.3242E-2	lipid localization	RV0588|RV0587
		6869	3.1648E-3	2.3242E-2	lipid transport	RV0588|RV0587
		71941	3.4729E-3	2.4731E-2	nitrogen cycle metabolic process	RV1737C|RV1736C
		1903314	4.0872E-3	2.7443E-2	regulation of nitrogen cycle metabolic process	RV1737C
		90352	4.0872E-3	2.7443E-2	regulation of nitrate assimilation	RV1737C
		46434	6.4146E-3	4.1873E-2	organophosphate catabolic process	RV2349C|RV2350C
		15711	6.8404E-3	4.3446E-2	organic anion transport	RV0588|RV0587
	Upregulated
