# Supplementary material for: Genome-wide mutational biases fuel transcriptional diversity in the Mycobacterium tuberculosis complex
Source: Nat Commun. 2019 Sep 5;10:3994. doi: 10.1038/s41467-019-11948-6 (PMC6728331; doi:10.1038/s41467-019-11948-6)
Supplement: Supplementary file 10 — Supplementary Data 6 [file 41467_2019_11948_MOESM10_ESM.xlsx]

## Sheet: Supplementary Data 6
Supplementary Data 6: SNPs that either create or disrupt Pribnow boxes, and their potential effect over the expression of specific genes.
	Start	End	Motif strand	Sequence	SNP_position	Base change	Strains affected	Clade	Gene name	Rv number	PDEG	Transcript affected/Comments	Previously reported
New TANNT motif	2631371	2631376	+	TACCTT	2631371	C>T	N0052,N0145,N0155	Beijing	plcA	Rv2351c	Yes	Antisense Rv2350c
	3500149	3500154	-	TACACT	3500149	G>A	N0052,N0145,N0155	Beijing	-	Rv3134c	Yes	Rv3134c	Rose et al, 2013
	3509625	3509630	+	TACGAT	3509626	C>A	N0052,N0145,N0155	Beijing		IG3192_Rv3142c-Rv3143	Yes	Rv3143
	643483	643488	-	TACACT	643483	G>A	N0072,N0153,N0157	Lineage 1	-	Rv0552	Yes	Antisense 0552
	817696	817701	-	TATTCT	817696	G>A	N0072,N0153,N0157	Lineage 1	-	Rv0725c	Yes	Rv0724A	Rose et al, 2013
	2987918	2987923	-	TACACT	2987918	G>A	N0072,N0153,N0157	Lineage 1	-	Rv2672	Yes	Antisense Rv2671,Rv2672
	3025427	3025432	-	TAAAAT	3025431	C>T	N0072,N0153,N0157	Lineage 1		IG2756_Rv2712c-Rv2713	Yes	Rv2712c
	3074825	3074830	+	TACTAT	3074830	C>T	N0072,N0153,N0157	Lineage 1	-	Rv2765	Yes	Rv2765	Rose et al., 2013
	3778007	3778012	+	TACCAT	3778011	G>A	N0031,N0052,N0145,N0155	Lineage 2	spoU	Rv3366	Yes	Rv3366	Rose et al., 2013
	3778007	3778012	+	TACCAT	3778012	G>T	N0031,N0052,N0145,N0155	Lineage 2	spoU	Rv3366	Yes	Rv3366	Rose et al., 2013
	4284428	4284433	+	TAGTTT	4284429	G>A	N0031,N0052,N0145,N0155	Lineage 2	papA2	Rv3820c	Yes	Antisense Rv3819
	4284429	4284434	-	TAAACT	4284429	G>A	N0031,N0052,N0145,N0155	Lineage 2	papA2	Rv3820c	Yes	Antisense Rv3819
	210619	210624	+	TACACT	210624	C>T	N0004,N0054,N1274	Lineage 3	lprO	Rv0179c	Yes	Antisense Rv0179c
	210620	210625	-	TAGTGT	210624	C>T	N0004,N0054,N1274	Lineage 3	lprO	Rv0179c	Yes	Antisense Rv0179c
	1614138	1614143	-	TAGAAT	1614143	G>A	N0004,N0054,N1274	Lineage 3	gap	Rv1436	Yes	Antisense Rv1436
	1614142	1614147	+	TAAAGT	1614143	G>A	N0004,N0054,N1274	Lineage 3	gap	Rv1436	Yes	Antisense Rv1436
	1614143	1614148	-	TACTTT	1614143	G>A	N0004,N0054,N1274	Lineage 3	gap	Rv1436	Yes	Antisense Rv1436
	2333211	2333216	-	TACTAT	2333215	C>T	N0004,N0054,N1274	Lineage 3	-	Rv2076c	Yes	Rv2076c,Rv2075c
	2720069	2720074	-	TACGCT	2720069	G>A	N0004,N0054,N1274	Lineage 3	-	Rv2423	Yes	Antisense Rv2423
	2726104	2726109	+	TAATAT	2726105	G>A	N0004,N0054,N1274	Lineage 3		IG2467_Rv2427c-Rv2428	Yes	Induces oxyR, ahpC, ahpD
	2726105	2726110	-	TATATT	2726105	G>A	N0004,N0054,N1274	Lineage 3		IG2467_Rv2427c-Rv2428	Yes	Induces oxyR, ahpC, ahpD
	4115947	4115952	+	TACGAT	4115952	C>T	N0004,N0054,N1274	Lineage 3		IG3734_Rv3674c-Rv3675	Yes	Rv3675
	4115948	4115953	-	TATCGT	4115952	C>T	N0004,N0054,N1274	Lineage 3		IG3734_Rv3674c-Rv3675	Yes	Rv3675
	4115952	4115957	+	TAGAGT	4115952	C>T	N0004,N0054,N1274	Lineage 3		IG3734_Rv3674c-Rv3675	Yes	Rv3675
	4242075	4242080	-	TAGACT	4242075	G>A	N0004,N0054,N1274	Lineage 3	embC	Rv3793	Yes	Antisense Rv3793
	2886570	2886575	-	TAGGCT	2886570	G>A	N0136,N1216,N1283	Lineage 4	-	Rv2566	Yes	Antisense Rv2565
	1139492	1139497	+	TATACT	1139497	C>T	N1063,N1176,N1272	Lineage 5	mfd	Rv1020	Yes	Rv1020
	2422502	2422507	+	TAGCAT	2422502	C>T	N1063,N1176,N1272	Lineage 5	-	Rv2161c	Yes	Antisense Rv2161c
	3037191	3037196	+	TAGGGT	3037196	C>T	N1063,N1176,N1272	Lineage 5	fadE20	Rv2724c	Yes	Antisense Rv2724c
	3238186	3238191	-	TATGCT	3238190	G>T	N1063,N1176,N1272	Lineage 5	-	Rv2923c	Yes	Rv2923c
	3238190	3238195	+	TACGCT	3238190	G>T	N1063,N1176,N1272	Lineage 5	-	Rv2923c	Yes	Rv2922A
	203634	203639	-	TAGTGT	203639	G>A	N0091,N1177,N1202	Lineage 6	mce1D	Rv0172	Yes	Rv0172 antisense
	717057	717062	+	TAATTT	717062	C>T	N0091,N1177,N1202	Lineage 6		IG634_Rv0624-Rv0625c	Yes	Rv0626,Rv0627
	959364	959369	+	TATGTT	959369	C>T	N0091,N1177,N1202	Lineage 6	ercc3	Rv0861c	Yes	Antisense Rv0861c
	1013631	1013636	-	TAACGT	1013635	C>T	N0091,N1177,N1202	Lineage 6	ctpE	Rv0908	Yes	Antisense Rv0908
	1013635	1013640	+	TACCAT	1013635	C>T	N0091,N1177,N1202	Lineage 6	ctpE	Rv0908	Yes	Antisense Rv0908
	1855255	1855260	+	TACACT	1855260	C>T	N0091,N1177,N1202	Lineage 6	-	Rv1645c	Yes	Antisense Rv1645c
	1970403	1970408	-	TAGGGT	1970407	G>T	N0091,N1177,N1202	Lineage 6	pknE	Rv1743	Yes	Antisense Rv1743
	2060557	2060562	+	TATCAT	2060557	C>T	N0091,N1177,N1202	Lineage 6	-	Rv1817	Yes	Rv1817
	2115771	2115776	+	TAGACT	2115776	C>T	N0091,N1177,N1202	Lineage 6	-	Rv1867	Yes	Rv1867
	2125863	2125868	+	TAAGCT	2125863	C>T	N0091,N1177,N1202	Lineage 6		IG1906_Rv1876-Rv1877	Yes	Rv1877
	2641809	2641814	-	TACCAT	2641813	C>T	N0091,N1177,N1202	Lineage 6	furB	Rv2359	Yes	Antisense of Rv2360c
	2641813	2641818	+	TATCCT	2641813	C>T	N0091,N1177,N1202	Lineage 6	furB	Rv2359	Yes	Antisense of Rv2360c
	2719057	2719062	-	TATCAT	2719057	G>A	N0091,N1177,N1202	Lineage 6		IG2461_Rv2421c-Rv2422	Yes	Rv2421c
	3085747	3085752	-	TACCCT	3085752	G>A	N0091,N1177,N1202	Lineage 6	-	Rv2778c	Yes	Rv2779c
	3570838	3570843	-	TAAGTT	3570843	G>A	N0091,N1177,N1202	Lineage 6	uvrD2	Rv3198c	Yes	Rv3197 antisense
	3570842	3570847	+	TACTGT	3570843	G>A	N0091,N1177,N1202	Lineage 6	uvrD2	Rv3198c	Yes	Rv3197A
	3968618	3968623	-	TACACT	3968618	G>A	N0091,N1177,N1202	Lineage 6	-	Rv3531c	Yes	Rv3530c, Rv3531c
	4269522	4269527	-	TACACT	4269522	G>A	N0091,N1177,N1202	Lineage 6	-	Rv3806c	Yes	Rv3805c, Rv3806c
	1400395	1400400	+	TATGAT	1400396	G>A	N0004,N0031,N0052,N0054,N0136,N0145,N0155,N1216,N1274,N1283	Modern	deaD	Rv1253	Yes	Rv1253 antisense
	1400396	1400401	-	TATCAT	1400396	G>A	N0004,N0031,N0052,N0054,N0136,N0145,N0155,N1216,N1274,N1283	Modern	deaD	Rv1253	Yes	Rv1253 antisense
	3415332	3415337	-	TATATT	3415332	G>A	N0004,N0031,N0052,N0054,N0136,N0145,N0155,N1216,N1274,N1283	Modern		IG3104_Rv3053c-Rv3054c	Yes	Rv3051c, Rv3052c and Rv3053c	Rose et al. 2013, Young, Comas, and de Carvalho 2015
	4119241	4119246	+	TATGAT	4119246	C>T	N0004,N0031,N0052,N0054,N0136,N0145,N0155,N1216,N1274,N1283	Modern	-	Rv3679	Yes	Affects also whiB4 antisense	Rose et al, 2013
	123454	123459	+	TAAGCT	123454	C>T	N0052,N0145,N0155	Beijing	-	Rv0104	No
	1102112	1102117	-	TACGGT	1102117	G>A	N0052,N0145,N0155	Beijing	-	Rv0986	No
	2612252	2612257	-	TAGGGT	2612256	G>T	N0052,N0145,N0155	Beijing	-	Rv2337c	No
	3550342	3550347	+	TATAAT	3550347	C>T	N0052,N0145,N0155	Beijing		IG3231_Rv3181c-Rv3182	No
	3680932	3680937	-	TAGTCT	3680932	G>A	N0052,N0145,N0155	Beijing	lhr	Rv3296	No
	3964513	3964518	-	TAATAT	3964518	G>A	N0052,N0145,N0155	Beijing	-	Rv3528c	No
	4186673	4186678	-	TAGGCT	4186678	G>A	N0052,N0145,N0155	Beijing	-	Rv3736	No
	4189206	4189211	-	TAGGCT	4189210	G>T	N0052,N0145,N0155	Beijing	-	Rv3737	No
	4280708	4280713	-	TACGTT	4280708	G>A	N0052,N0145,N0155	Beijing	-	Rv3815c	No
	4359648	4359653	+	TACATT	4359653	C>T	N0052,N0145,N0155	Beijing	-	Rv3879c	No
	8448	8453	-	TACCTT	8452	C>T	N0072,N0153,N0157	Lineage 1	gyrA	Rv0006	No
	560659	560664	+	TACAAT	560664	C>T	N0072,N0153,N0157	Lineage 1	umaA	Rv0469	No		Rose et al, 2013
	560660	560665	-	TATTGT	560664	C>T	N0072,N0153,N0157	Lineage 1	umaA	Rv0469	No		Rose et al, 2013
	1077754	1077759	+	TAATCT	1077754	C>T	N0072,N0153,N0157	Lineage 1	-	Rv0966c	No
	1320503	1320508	-	TACGAT	1320508	G>A	N0072,N0153,N0157	Lineage 1	papA3	Rv1182	No
	1356643	1356648	+	TACGAT	1356648	C>T	N0072,N0153,N0157	Lineage 1	glgC	Rv1213	No
	1522858	1522863	-	TATTGT	1522862	C>T	N0072,N0153,N0157	Lineage 1	moeY	Rv1355c	No
	1590550	1590555	+	TACACT	1590555	C>T	N0072,N0153,N0157	Lineage 1	ribA2	Rv1415	No
	1826623	1826628	+	TACCGT	1826624	G>A	N0072,N0153,N0157	Lineage 1	cya	Rv1625c	No
	2017555	2017560	+	TACCGT	2017560	A>T	N0072,N0153,N0157	Lineage 1		IG1812_Rv1781c-Rv1782	No		Rose et al., 2013
	2017556	2017561	-	TACGGT	2017560	A>T	N0072,N0153,N0157	Lineage 1		IG1812_Rv1781c-Rv1782	No		Rose et al., 2013
	2092387	2092392	-	TAACTT	2092391	G>T	N0072,N0153,N0157	Lineage 1	guaB1	Rv1843c	No
	2309356	2309361	-	TACCAT	2309356	G>A	N0072,N0153,N0157	Lineage 1	ppm1	Rv2051c	No		Rose et al, 2013
	3299413	3299418	-	TAAAGT	3299413	G>A	N0072,N0153,N0157	Lineage 1	fadD22	Rv2948c	No
	3351472	3351477	-	TAGCCT	3351472	G>A	N0072,N0153,N0157	Lineage 1	-	Rv2994	No
	3474592	3474597	-	TACGAT	3474597	C>A	N0072,N0153,N0157	Lineage 1	fprA	Rv3106	No
	4245964	4245969	+	TATTTT	4245969	C>T	N0072,N0153,N0157	Lineage 1	embA	Rv3794	No
	4276306	4276311	+	TAATGT	4276306	C>T	N0072,N0153,N0157	Lineage 1	-	Rv3811	No		Rose et al, 2013
	4280441	4280446	-	TACCCT	4280441	C>A	N0072,N0153,N0157	Lineage 1	-	Rv3815c	No
	972975	972980	+	TAGGCT	972980	C>T	N0031,N0052,N0145,N0155	Lineage 2	-	Rv0874c	No
	1695791	1695796	+	TAAGGT	1695796	C>T	N0031,N0052,N0145,N0155	Lineage 2	-	Rv1505c	No
	3036821	3036826	+	TAGCAT	3036826	C>T	N0031,N0052,N0145,N0155	Lineage 2	fadE20	Rv2724c	No
	3542044	3542049	-	TACTAT	3542049	G>A	N0031,N0052,N0145,N0155	Lineage 2		IG3223_Rv3173c-Rv3174	No
	1396613	1396618	-	TAGGCT	1396618	C>A	N0004,N0054,N1274	Lineage 3	-	Rv1251c	No
	1925131	1925136	-	TACGAT	1925136	G>A	N0004,N0054,N1274	Lineage 3	pyrG	Rv1699	No
	2348707	2348712	+	TAACGT	2348708	G>A	N0004,N0054,N1274	Lineage 3	-	Rv2091c	No
	3312615	3312620	-	TATCCT	3312620	C>A	N0004,N0054,N1274	Lineage 3	-	Rv2959c	No
	3312619	3312624	+	TATCCT	3312620	C>A	N0004,N0054,N1274	Lineage 3	-	Rv2959c	No
	648851	648856	+	TACGGT	648856	C>T	N0136,N1216,N1283	Lineage 4	pimB	Rv0557	No
	1098518	1098523	+	TATCCT	1098523	A>T	N0136,N1216,N1283	Lineage 4	mprB	Rv0982	No
	1144580	1144585	-	TAACCT	1144585	G>A	N0136,N1216,N1283	Lineage 4	eno	Rv1023	No
	1148259	1148264	-	TATACT	1148259	G>A	N0136,N1216,N1283	Lineage 4		IG1042_Rv1026-Rv1027c	No
	1351167	1351172	-	TACCGT	1351172	G>A	N0136,N1216,N1283	Lineage 4		IG1227_Rv1206-Rv1207	No
	3314412	3314417	-	TATGCT	3314412	G>A	N0136,N1216,N1283	Lineage 4	-	Rv2962c	No
	89474	89479	-	TACGGT	89474	G>A	N1063,N1176,N1272	Lineage 5	-	Rv0080	No
	148187	148192	-	TACACT	148187	G>A	N1063,N1176,N1272	Lineage 5	-	Rv0121c	No
	208294	208299	+	TACACT	208299	C>T	N1063,N1176,N1272	Lineage 5	-	Rv0176	No
	208295	208300	-	TAGTGT	208299	C>T	N1063,N1176,N1272	Lineage 5	-	Rv0176	No
	379687	379692	+	TATCAT	379687	C>T	N1063,N1176,N1272	Lineage 5	-	Rv0311	No
	525200	525205	-	TATCCT	525205	G>A	N1063,N1176,N1272	Lineage 5	pssA	Rv0436c	No
	588155	588160	+	TAGTGT	588160	G>T	N1063,N1176,N1272	Lineage 5	-	Rv0497	No
	667945	667950	-	TAGAGT	667950	G>A	N1063,N1176,N1272	Lineage 5	-	Rv0574c	No
	697195	697200	+	TATCCT	697196	G>A	N1063,N1176,N1272	Lineage 5	-	Rv0598c	No
	735130	735135	-	TATGAT	735135	G>A	N1063,N1176,N1272	Lineage 5	rplK	Rv0640	No
	735134	735139	+	TAGAGT	735135	G>A	N1063,N1176,N1272	Lineage 5	rplK	Rv0640	No
	892654	892659	-	TAAGCT	892659	G>A	N1063,N1176,N1272	Lineage 5	-	Rv0799c	No
	905344	905349	-	TAACCT	905344	C>A	N1063,N1176,N1272	Lineage 5	-	Rv0811c	No
	907901	907906	+	TATTGT	907906	C>T	N1063,N1176,N1272	Lineage 5	-	Rv0813c	No
	1038808	1038813	-	TACGCT	1038813	G>A	N1063,N1176,N1272	Lineage 5	pknD	Rv0931c	No
	1733618	1733623	+	TAGAGT	1733618	C>T	N1063,N1176,N1272	Lineage 5	-	Rv1533	No
	1923629	1923634	-	TAGCCT	1923633	C>T	N1063,N1176,N1272	Lineage 5	-	Rv1698	No
	2060602	2060607	-	TAGGCT	2060606	C>T	N1063,N1176,N1272	Lineage 5	-	Rv1817	No
	2186370	2186375	+	TAGCAT	2186371	G>A	N1063,N1176,N1272	Lineage 5	echA13	Rv1935c	No
	2489850	2489855	+	TACCGT	2489855	C>T	N1063,N1176,N1272	Lineage 5	glnE	Rv2221c	No
	2645776	2645781	-	TAGGGT	2645780	C>T	N1063,N1176,N1272	Lineage 5	era	Rv2364c	No
	2682158	2682163	-	TACCGT	2682158	G>A	N1063,N1176,N1272	Lineage 5	hemN	Rv2388c	No
	3050357	3050362	-	TACAGT	3050362	C>A	N1063,N1176,N1272	Lineage 5	recA	Rv2737c	No
	3106486	3106491	-	TAGATT	3106491	G>A	N1063,N1176,N1272	Lineage 5	-	Rv2797c	No
	3116253	3116258	-	TAACTT	3116253	C>A	N1063,N1176,N1272	Lineage 5	-	Rv2811	No
	3175455	3175460	+	TACGCT	3175460	C>T	N1063,N1176,N1272	Lineage 5	-	Rv2864c	No
	3175456	3175461	-	TAGCGT	3175460	C>T	N1063,N1176,N1272	Lineage 5	-	Rv2864c	No
	3199103	3199108	-	TATGGT	3199103	G>A	N1063,N1176,N1272	Lineage 5	tsf	Rv2889c	No
	3309911	3309916	-	TAAATT	3309916	C>A	N1063,N1176,N1272	Lineage 5	-	Rv2957	No
	3309915	3309920	+	TACGCT	3309916	C>A	N1063,N1176,N1272	Lineage 5	-	Rv2957	No
	3592704	3592709	+	TACGGT	3592709	C>T	N1063,N1176,N1272	Lineage 5	entC	Rv3215	No
	3685487	3685492	+	TAGGCT	3685487	C>T	N1063,N1176,N1272	Lineage 5	atsB	Rv3299c	No
	3882024	3882029	+	TAGTTT	3882025	G>A	N1063,N1176,N1272	Lineage 5	rmlB	Rv3464	No
	3909589	3909594	-	TATCCT	3909589	G>A	N1063,N1176,N1272	Lineage 5	otsA	Rv3490	No
	3957509	3957514	+	TACACT	3957514	C>T	N1063,N1176,N1272	Lineage 5		IG3579_Rv3520c-Rv3521	No
	3964230	3964235	-	TACAAT	3964234	A>T	N1063,N1176,N1272	Lineage 5		IG3586_Rv3527-Rv3528c	No
	4109146	4109151	-	TACCGT	4109151	G>A	N1063,N1176,N1272	Lineage 5	acs	Rv3667	No
	4306059	4306064	+	TAACGT	4306059	C>T	N1063,N1176,N1272	Lineage 5	-	Rv3831	No
	4387387	4387392	-	TACCCT	4387392	G>A	N1063,N1176,N1272	Lineage 5	-	Rv3902c	No
	4397109	4397114	+	TATGTT	4397110	G>A	N1063,N1176,N1272	Lineage 5	-	Rv3910	No
	135397	135402	+	TACATT	135398	G>A	N0091,N1177,N1202	Lineage 6	-	Rv0111	No
	135398	135403	-	TAATGT	135398	G>A	N0091,N1177,N1202	Lineage 6	-	Rv0111	No
	260606	260611	-	TACTGT	260610	C>T	N0091,N1177,N1202	Lineage 6	lipW	Rv0217c	No
	282533	282538	-	TAGCAT	282537	G>T	N0091,N1177,N1202	Lineage 6	-	Rv0235c	No
	315069	315074	-	TACCCT	315069	C>A	N0091,N1177,N1202	Lineage 6	-	Rv0263c	No
	378404	378409	-	TACTGT	378404	G>A	N0091,N1177,N1202	Lineage 6	-	Rv0309	No
	457367	457372	+	TACCCT	457372	G>T	N0091,N1177,N1202	Lineage 6	-	Rv0381c	No
	507984	507989	+	TAGAGT	507989	C>T	N0091,N1177,N1202	Lineage 6	thiD	Rv0422c	No
	507985	507990	-	TACTCT	507989	C>T	N0091,N1177,N1202	Lineage 6	thiD	Rv0422c	No
	524802	524807	-	TACCAT	524802	G>A	N0091,N1177,N1202	Lineage 6	pssA	Rv0436c	No
	592493	592498	+	TAGGGT	592494	G>A	N0091,N1177,N1202	Lineage 6	galE2	Rv0501	No
	592494	592499	-	TACCCT	592494	G>A	N0091,N1177,N1202	Lineage 6	galE2	Rv0501	No
	598719	598724	-	TAAATT	598723	G>T	N0091,N1177,N1202	Lineage 6	mmpL2	Rv0507	No
	709150	709155	-	TACGAT	709150	G>A	N0091,N1177,N1202	Lineage 6	-	Rv0613c	No
	843751	843756	-	TACCCT	843751	C>A	N0091,N1177,N1202	Lineage 6	fadE9	Rv0752c	No
	1107896	1107901	+	TACGGT	1107897	G>A	N0091,N1177,N1202	Lineage 6	-	Rv0990c	No
	1107897	1107902	-	TACCGT	1107897	G>A	N0091,N1177,N1202	Lineage 6	-	Rv0990c	No
	1827946	1827951	-	TAGTTT	1827946	G>A	N0091,N1177,N1202	Lineage 6		IG1653_Rv1625c-Rv1626	No
	1875580	1875585	+	TATACT	1875585	C>T	N0091,N1177,N1202	Lineage 6	pks7	Rv1661	No
	1955685	1955690	+	TACTGT	1955686	G>A	N0091,N1177,N1202	Lineage 6		IG1759_Rv1729c-Rv1730c	No
	1970407	1970412	+	TAAACT	1970407	G>T	N0091,N1177,N1202	Lineage 6	pknE	Rv1743	No
	1970432	1970437	-	TAGGGT	1970432	G>A	N0091,N1177,N1202	Lineage 6	pknE	Rv1743	No
	2267972	2267977	-	TAGGCT	2267976	G>T	N0091,N1177,N1202	Lineage 6	-	Rv2023c	No
	2349111	2349116	+	TACGCT	2349116	C>T	N0091,N1177,N1202	Lineage 6	-	Rv2091c	No
	2370902	2370907	-	TAAGCT	2370902	G>A	N0091,N1177,N1202	Lineage 6		IG2142_Rv2111c-Rv2112c	No
	2461545	2461550	-	TATACT	2461545	C>A	N0091,N1177,N1202	Lineage 6	-	Rv2197c	No
	2520466	2520471	-	TACACT	2520466	G>A	N0091,N1177,N1202	Lineage 6	kasB	Rv2246	No
	2614877	2614882	-	TATCGT	2614882	G>A	N0091,N1177,N1202	Lineage 6	mmpL9	Rv2339	No
	2751300	2751305	-	TACACT	2751300	G>A	N0091,N1177,N1202	Lineage 6	-	Rv2449c	No
	2835261	2835266	+	TATCAT	2835261	C>T	N0091,N1177,N1202	Lineage 6	lppS	Rv2518c	No
	2984100	2984105	-	TATGCT	2984105	G>A	N0091,N1177,N1202	Lineage 6	clpC2	Rv2667	No
	3011903	3011908	-	TAGTGT	3011903	G>A	N0091,N1177,N1202	Lineage 6		IG2738_Rv2694c-Rv2695	No
	3057309	3057314	-	TACCCT	3057309	G>A	N0091,N1177,N1202	Lineage 6	35kd_ag	Rv2744c	No
	3281633	3281638	+	TACCTT	3281634	G>A	N0091,N1177,N1202	Lineage 6	mas	Rv2940c	No
	3564892	3564897	-	TATGCT	3564897	G>A	N0091,N1177,N1202	Lineage 6	-	Rv3195	No
	3591488	3591493	-	TATGAT	3591488	G>A	N0091,N1177,N1202	Lineage 6	-	Rv3213c	No
	3693544	3693549	-	TACGGT	3693548	C>T	N0091,N1177,N1202	Lineage 6	amiB1	Rv3306c	No
	3693548	3693553	+	TAACGT	3693548	C>T	N0091,N1177,N1202	Lineage 6	amiB1	Rv3306c	No
	3862148	3862153	-	TATCCT	3862148	G>A	N0091,N1177,N1202	Lineage 6	rplM	Rv3443c	No
	4090234	4090239	-	TACCGT	4090238	C>T	N0091,N1177,N1202	Lineage 6	-	Rv3649	No
	4201347	4201352	-	TACCGT	4201352	G>A	N0091,N1177,N1202	Lineage 6	-	Rv3755c	No
	4201351	4201356	+	TAGTGT	4201352	G>A	N0091,N1177,N1202	Lineage 6	-	Rv3755c	No
	4292090	4292095	-	TAAAGT	4292095	C>A	N0091,N1177,N1202	Lineage 6	papA1	Rv3824c	No
	4358866	4358871	-	TACACT	4358866	G>A	N0091,N1177,N1202	Lineage 6	-	Rv3879c	No
	727316	727321	+	TACGCT	727321	C>T	N0091,N1063,N1176,N1177,N1202,N1272	MAF	recC	Rv0631c	No
	852601	852606	-	TAGGGT	852606	G>A	N0091,N1063,N1176,N1177,N1202,N1272	MAF	phoR	Rv0758	No
	1893473	1893478	-	TACACT	1893473	G>A	N0091,N1063,N1176,N1177,N1202,N1272	MAF	cyp139	Rv1666c	No
	3870225	3870230	+	TAGCAT	3870225	C>T	N0091,N1063,N1176,N1177,N1202,N1272	MAF	mycP4	Rv3449	No
	233353	233358	-	TACGAT	233358	C>A	N0004,N0031,N0052,N0054,N0136,N0145,N0155,N1216,N1274,N1283	Modern	-	Rv0197	No
	412280	412285	+	TAAAAT	412280	G>T	N0004,N0031,N0052,N0054,N0136,N0145,N0155,N1216,N1274,N1283	Modern	iniA	Rv0342	No
	1287112	1287117	+	TACGAT	1287112	C>T	N0004,N0031,N0052,N0054,N0136,N0145,N0155,N1216,N1274,N1283	Modern		IG1181_Rv1160-Rv1161	Yes	Rv1161-Rv1164 in modern lineages, in contrast to L6
	1395010	1395015	-	TATCCT	1395010	G>A	N0004,N0031,N0052,N0054,N0136,N0145,N0155,N1216,N1274,N1283	Modern	-	Rv1250	No
	1639413	1639418	-	TAGCGT	1639418	G>A	N0004,N0031,N0052,N0054,N0136,N0145,N0155,N1216,N1274,N1283	Modern	-	Rv1453	No
	2017286	2017291	+	TAGGAT	2017291	C>T	N0004,N0031,N0052,N0054,N0136,N0145,N0155,N1216,N1274,N1283	Modern	malQ	Rv1781c	No
	2709795	2709800	-	TACGCT	2709795	G>A	N0004,N0031,N0052,N0054,N0136,N0145,N0155,N1216,N1274,N1283	Modern	-	Rv2411c	No
	4012215	4012220	-	TAATCT	4012219	C>T	N0004,N0031,N0052,N0054,N0136,N0145,N0155,N1216,N1274,N1283	Modern	-	Rv3570c	No
	489	494	+	TAGCGT	490	G>A	N1272		dnaA	Rv0001	Not tested
	490	495	-	TACGCT	490	G>A	N1272		dnaA	Rv0001	Not tested
	1088	1093	-	TACTGT	1088	G>A	N1176		dnaA	Rv0001	Not tested
	3441	3446	+	TAGCGT	3446	C>T	N0004,N0054		recF	Rv0003	Not tested
	8035	8040	-	TAGTTT	8040	G>A	N0136		gyrA	Rv0006	Not tested
	13482	13487	-	TATTGT	13482	G>A	N0091,N0153,N1177,N1202		-	Rv0010c	Not tested
	49972	49977	-	TAGTAT	49976	C>T	N0157			IG45_Rv0045c-Rv0046c	Not tested
	50552	50557	+	TACCCT	50557	C>T	N0136,N0157,N1216		ino1	Rv0046c	Not tested
	50651	50656	-	TACGCT	50651	G>A	N1177		ino1	Rv0046c	Not tested
	64023	64028	+	TACCCT	64028	C>T	N0072,N0153		-	Rv0060	Not tested
	68222	68227	+	TATTCT	68227	G>T	N1177		-	Rv0063	Not tested
	70030	70035	+	TACGCT	70035	C>T	N0145,N1063		-	Rv0064	Not tested
	108179	108184	+	TATGCT	108184	C>T	N0072		fadD10	Rv0099	Not tested
	112979	112984	+	TAATCT	112979	C>T	N1177		nrp	Rv0101	Not tested
	118001	118006	+	TAGCTT	118002	G>A	N1202		-	Rv0102	Not tested
	118002	118007	-	TAAGCT	118002	G>A	N1202		-	Rv0102	Not tested
	119748	119753	+	TACACT	119753	C>T	N0031			IG103_Rv0102-Rv0103c	Not tested
	119749	119754	-	TAGTGT	119753	C>T	N0031			IG103_Rv0102-Rv0103c	Not tested
	122494	122499	+	TATTCT	122499	C>T	N1274		-	Rv0104	Not tested
	122495	122500	-	TAGAAT	122499	C>T	N1274		-	Rv0104	Not tested
	124835	124840	+	TACGGT	124835	C>T	N0052		-	Rv0106	Not tested
	137672	137677	+	TACGAT	137673	G>A	N0157		gmhA	Rv0113	Not tested
	137673	137678	-	TATCGT	137673	G>A	N0157		gmhA	Rv0113	Not tested
	144564	144569	+	TATGTT	144564	C>T	N0153,N0157		fadD7	Rv0119	Not tested
	146788	146793	-	TACGTT	146788	G>A	N0153,N0157		fusA2	Rv0120c	Not tested
	154985	154990	+	TACCGT	154990	G>T	N0052		-	Rv0127	Not tested
	157287	157292	+	TACTCT	157292	C>T	N0136		fbpC	Rv0129c	Not tested
	163148	163153	-	TATCGT	163148	G>A	N1063,N1176		-	Rv0135c	Not tested
	168799	168804	-	TATTGT	168803	C>T	N0072		-	Rv0143c	Not tested
	225495	225500	+	TACACT	225500	C>T	N0054		-	Rv0193c	Not tested
	229720	229725	-	TATAGT	229725	T>A	N1216		-	Rv0194	Not tested
	256976	256981	-	TAGGCT	256981	T>A	N0091		fadD4	Rv0214	Not tested
	257066	257071	+	TACTAT	257071	C>T	N0004,N0054		fadD4	Rv0214	Not tested
	261135	261140	+	TAGCCT	261136	C>A	N1063		-	Rv0218	Not tested
	261136	261141	-	TAGGCT	261136	C>A	N1063		-	Rv0218	Not tested
	270821	270826	+	TAAGCT	270821	C>T	N1177		-	Rv0226c	Not tested
	282604	282609	+	TACCAT	282604	A>T	N0157		-	Rv0235c	Not tested
	283610	283615	-	TAGCGT	283610	G>A	N0145,N0155		-	Rv0236c	Not tested
	283610	283615	-	TAGCGT	283614	C>T	N1216		-	Rv0236c	Not tested
	286575	286580	-	TATGGT	286579	C>T	N0052		-	Rv0236c	Not tested
	294246	294251	-	TATCGT	294251	T>A	N1216		fadE5	Rv0244c	Not tested
	313421	313426	-	TAGGGT	313425	G>T	N0153		narK3	Rv0261c	Not tested
	323228	323233	+	TAGATT	323229	G>A	N0091		-	Rv0268c	Not tested
	325384	325389	+	TAGGTT	325385	G>A	N1202		fadD2	Rv0270	Not tested
	325385	325390	-	TAACCT	325385	G>A	N1202		fadD2	Rv0270	Not tested
	346688	346693	+	TATTCT	346693	G>T	N0052		-	Rv0284	Not tested
	347767	347772	+	TAAAGT	347772	C>T	N1216		-	Rv0284	Not tested
	353192	353197	+	TACAAT	353197	C>T	N0004,N0054		-	Rv0290	Not tested
	377014	377019	+	TAGCCT	377014	C>T	N0145,N0155		-	Rv0307c	Not tested
	383378	383383	+	TACGGT	383383	C>T	N1177		-	Rv0314c	Not tested
	393382	393387	+	TACGGT	393387	C>T	N0052		cyp135A1	Rv0327c	Not tested
	403977	403982	+	TAGACT	403982	C>T	N1063		-	Rv0338c	Not tested
	405399	405404	+	TAGAAT	405404	C>T	N0157		-	Rv0338c	Not tested
	409292	409297	-	TAGATT	409296	C>T	N1216			IG343_Rv0340-Rv0341	Not tested
	414833	414838	-	TAGGGT	414838	G>A	N1283		lpqJ	Rv0344c	Not tested
	418808	418813	+	TAGTAT	418813	C>T	N0157		-	Rv0348	Not tested
	419339	419344	+	TACCAT	419344	C>T	N1272		-	Rv0349	Not tested
	419340	419345	-	TATGGT	419344	C>T	N1272		-	Rv0349	Not tested
	419655	419660	-	TACGCT	419660	G>A	N1202			IG352_Rv0349-Rv0350	Not tested
	441412	441417	-	TACGAT	441412	G>A	N1202		fba	Rv0363c	Not tested
	485225	485230	+	TATCAT	485230	C>T	N0072,N0153		fadD30	Rv0404	Not tested
	485226	485231	-	TATGAT	485230	C>T	N0072,N0153		fadD30	Rv0404	Not tested
	503664	503669	-	TATCAT	503669	G>A	N1177		lpqL	Rv0418	Not tested
	518901	518906	+	TACTAT	518906	C>T	N1177		-	Rv0430	Not tested
	522532	522537	+	TATAAT	522537	C>T	N0155		-	Rv0435c	Not tested
	522688	522693	-	TAGACT	522688	G>A	N0091		-	Rv0435c	Not tested
	527175	527180	+	TAAGGT	527176	G>A	N1274		moeA2	Rv0438c	Not tested
	534799	534804	+	TAAGCT	534804	C>T	N1063		-	Rv0446c	Not tested
	535690	535695	+	TACTGT	535695	C>T	N0136		ufaA1	Rv0447c	Not tested
	539018	539023	+	TAGATT	539019	G>A	N1063,N1176		mmpL4	Rv0450c	Not tested
	558582	558587	+	TACGCT	558583	G>A	N1202		icl	Rv0467	Not tested
	562079	562084	+	TAGCAT	562079	C>T	N1063		-	Rv0470A	Not tested
	570578	570583	+	TATATT	570578	C>T	N0072		murB	Rv0482	Not tested
	589531	589536	-	TAGGGT	589536	G>A	N0136		-	Rv0499	Not tested
	627133	627138	-	TATTCT	627137	C>T	N0091		pnp	Rv0535	Not tested
	633562	633567	+	TACGAT	633562	C>T	N0054		-	Rv0541c	Not tested
	635530	635535	-	TACCGT	635530	G>A	N0157			IG550_Rv0542c-Rv0543c	Not tested
	643808	643813	+	TACCGT	643813	C>T	N0031		-	Rv0552	Not tested
	645057	645062	-	TATGCT	645062	C>A	N0031		menC	Rv0553	Not tested
	646163	646168	-	TATCTT	646163	C>A	N0157		bpoC	Rv0554	Not tested
	647132	647137	-	TAGTGT	647137	G>A	N0153		menD	Rv0555	Not tested
	649340	649345	+	TATGCT	649345	C>T	N0153,N0157,N1202		pimB	Rv0557	Not tested		Rose et al, 2013
	649341	649346	-	TAGCAT	649345	C>T	N0153,N0157,N1202		pimB	Rv0557	Not tested		Rose et al, 2013
	649345	649350	+	TAGCAT	649345	C>T	N0153,N0157,N1202		pimB	Rv0557	Not tested
	651013	651018	-	TACTTT	651013	G>A	N0091		-	Rv0560c	Not tested
	660232	660237	-	TAACCT	660236	C>T	N0091		cyp135B1	Rv0568	Not tested
	664244	664249	+	TAACCT	664249	C>T	N0136		-	Rv0571c	Not tested
	670000	670005	+	TACCGT	670005	C>T	N0072		-	Rv0576	Not tested
	680960	680965	-	TACGTT	680965	G>A	N0072		-	Rv0584	Not tested
	681775	681780	-	TAATAT	681775	G>A	N1216		-	Rv0584	Not tested
	703790	703795	+	TATCCT	703791	G>A	N1063		-	Rv0609	Not tested
	703791	703796	-	TAGGAT	703791	G>A	N1063		-	Rv0609	Not tested
	707666	707671	-	TATGGT	707671	G>A	N0157		-	Rv0613c	Not tested
	707670	707675	+	TAGTGT	707671	G>A	N0157		-	Rv0613c	Not tested
	722851	722856	+	TAGTGT	722852	G>A	N0153,N0157		recB	Rv0630c	Not tested
	722852	722857	-	TACACT	722852	G>A	N0153,N0157		recB	Rv0630c	Not tested
	733235	733240	-	TAGGCT	733235	G>A	N1177		-	Rv0637	Not tested
	760490	760495	+	TACCGT	760490	C>T	N0072		rpoB	Rv0667	Not tested
	763280	763285	+	TAATCT	763280	C>T	N1176		rpoB	Rv0667	Not tested
	824424	824429	+	TAGCTT	824429	C>T	N0157		-	Rv0731c	Not tested
	834853	834858	-	TAGTGT	834857	C>T	N0054		-	Rv0744c	Not tested
	841150	841155	+	TAGGGT	841153	A>G	N0157		-	Rv0748	Not tested
	841150	841155	+	TAGGGT	841155	C>T	N0157		-	Rv0748	Not tested
	842025	842030	+	TAGGGT	842030	C>T	N0145,N0155			IG763_Rv0749A-Rv0750	Not tested
	842026	842031	-	TACCCT	842030	C>T	N0145,N0155			IG763_Rv0749A-Rv0750	Not tested
	862035	862040	-	TAGGCT	862039	C>T	N0031		aldA	Rv0768	Not tested
	862039	862044	+	TACGGT	862039	C>T	N0031		aldA	Rv0768	Not tested
	862356	862361	-	TAAGTT	862360	C>T	N0145		aldA	Rv0768	Not tested
	862987	862992	+	TACCGT	862987	C>T	N0136		-	Rv0769	Not tested
	880039	880044	-	TACGAT	880044	C>A	N1063		-	Rv0785	Not tested
	938245	938250	+	TAGCCT	938246	G>A	N0031,N0052,N0054,N0136,N0145,N0155,N1216,N1274,N1283		-	Rv0842	Not tested
	938246	938251	-	TAGGCT	938246	G>A	N0031,N0052,N0054,N0136,N0145,N0155,N1216,N1274,N1283		-	Rv0842	Not tested
	945910	945915	+	TACAAT	945915	C>T	N0031		cysK2	Rv0848	Not tested
	959331	959336	+	TACTCT	959336	G>T	N0052		ercc3	Rv0861c	Not tested
	959341	959346	+	TAGTGT	959346	C>T	N0157		ercc3	Rv0861c	Not tested
	973999	974004	+	TATACT	974004	C>T	N0054		-	Rv0875c	Not tested
	991510	991515	+	TATGGT	991515	C>T	N0136		-	Rv0890c	Not tested
	995387	995392	+	TAATCT	995392	C>T	N0052		-	Rv0893c	Not tested
	996218	996223	+	TACTCT	996219	G>A	N0153,N0157		-	Rv0893c	Not tested
	1002451	1002456	+	TACCCT	1002456	C>T	N1176		-	Rv0898c	Not tested
	1010531	1010536	+	TACGGT	1010532	G>A	N1216		-	Rv0907	Not tested
	1010532	1010537	-	TACCGT	1010532	G>A	N1216		-	Rv0907	Not tested
	1032236	1032241	+	TAGTAT	1032241	G>T	N0157		-	Rv0925c	Not tested
	1041365	1041370	+	TACCGT	1041365	A>T	N0004		pstB	Rv0933	Not tested
	1065144	1065149	+	TAACCT	1065149	C>T	N1216		-	Rv0954	Not tested
	1069141	1069146	+	TACGGT	1069146	C>T	N1177,N1202		purH	Rv0957	Not tested
	1070033	1070038	-	TACGGT	1070038	G>A	N0145		-	Rv0958	Not tested
	1078397	1078402	+	TAGCAT	1078398	G>A	N0157		-	Rv0968	Not tested
	1087852	1087857	-	TACACT	1087852	G>A	N0072		fadE13	Rv0975c	Not tested
	1100585	1100590	-	TAGTCT	1100589	C>T	N0157		moaB2	Rv0984	Not tested
	1104944	1104949	+	TATTAT	1104944	C>T	N0031		-	Rv0987	Not tested
	1113733	1113738	-	TACCGT	1113733	C>A	N0004			IG1012_Rv0996-Rv0997	Not tested
	1128813	1128818	+	TAAGGT	1128814	G>A	N0157		rpfB	Rv1009	Not tested
	1138657	1138662	+	TATTCT	1138662	C>T	N1274		-	Rv1019	Not tested
	1138658	1138663	-	TAGAAT	1138662	C>T	N1274		-	Rv1019	Not tested
	1138662	1138667	+	TAGCCT	1138662	C>T	N1274		-	Rv1019	Not tested
	1139221	1139226	+	TACGGT	1139222	G>A	N0153,N0157		mfd	Rv1020	Not tested
	1166560	1166565	-	TAGGTT	1166564	G>T	N0091		-	Rv1043c	Not tested
	1167944	1167949	+	TAATCT	1167949	C>T	N1283		-	Rv1045	Not tested
	1167945	1167950	-	TAGATT	1167949	C>T	N1283		-	Rv1045	Not tested
	1171563	1171568	+	TAACTT	1171563	A>T	N0157		-	Rv1048c	Not tested
	1199546	1199551	+	TAGGAT	1199547	G>A	N0136		-	Rv1075c	Not tested
	1199547	1199552	-	TATCCT	1199547	G>A	N0136		-	Rv1075c	Not tested
	1207335	1207340	+	TATCCT	1207340	C>T	N1216		mca	Rv1082	Not tested
	1220029	1220034	+	TAGACT	1220034	C>T	N0031		coaA	Rv1092c	Not tested
	1220477	1220482	+	TAGCGT	1220478	G>A	N1216			IG1111_Rv1092c-Rv1093	Not tested
	1223422	1223427	-	TACTCT	1223422	C>A	N1063		phoH2	Rv1095	Not tested
	1245430	1245435	-	TATCGT	1245435	C>A	N0155		gnd2	Rv1122	Not tested
	1246930	1246935	-	TAGAAT	1246934	C>T	N1063		bpoB	Rv1123c	Not tested
	1273128	1273133	-	TAGGTT	1273133	G>A	N0052		mmpL13a	Rv1145	Not tested
	1284109	1284114	+	TACACT	1284109	C>T	N1272		-	Rv1157c	Not tested
	1287063	1287068	+	TAGAAT	1287068	C>T	N0153			IG1181_Rv1160-Rv1161	Not tested
	1287064	1287069	-	TATTCT	1287068	C>T	N0153			IG1181_Rv1160-Rv1161	Not tested
	1287068	1287073	+	TAACGT	1287068	C>T	N0153			IG1181_Rv1160-Rv1161	Not tested
	1304438	1304443	-	TACGCT	1304443	G>A	N0031		fbiC	Rv1173	Not tested
	1315745	1315750	+	TATTGT	1315746	G>A	N0157		pks4	Rv1181	Not tested
	1317129	1317134	-	TAGTGT	1317129	G>A	N1274		pks4	Rv1181	Not tested
	1321551	1321556	+	TACTGT	1321556	C>T	N1177		mmpL10	Rv1183	Not tested
	1327249	1327254	+	TATCGT	1327254	C>T	N1216		fadD21	Rv1185c	Not tested
	1340771	1340776	-	TATTTT	1340775	C>T	N0072,N0091,N0153,N0157,N1176,N1202		esxK	Rv1197	Not tested
	1341205	1341210	-	TAGCCT	1341209	C>T	N0091,N1202		esxL	Rv1198	Not tested
	1355602	1355607	+	TACCCT	1355607	C>T	N1274		-	Rv1212c	Not tested
	1382612	1382617	-	TATCAT	1382617	C>A	N0153		corA	Rv1239c	Not tested
	1388682	1388687	-	TAAGCT	1388682	G>A	N0031			IG1266_Rv1245c-Rv1246c	Not tested
	1389281	1389286	+	TACGCT	1389286	C>T	N0091			IG1268_Rv1247c-Rv1248c	Not tested
	1394683	1394688	-	TATGCT	1394688	G>A	N0157		-	Rv1250	Not tested
	1394687	1394692	+	TAGGGT	1394688	G>A	N0157		-	Rv1250	Not tested
	1397196	1397201	-	TACATT	1397201	G>A	N0031,N0052,N0054,N0136,N0145,N0155,N1216,N1274,N1283		-	Rv1251c	Not tested
	1400973	1400978	+	TACACT	1400978	C>T	N1177		deaD	Rv1253	Not tested
	1404600	1404605	+	TAATGT	1404601	C>A	N1274		cyp130	Rv1256c	Not tested
	1412332	1412337	+	TACACT	1412337	C>T	N1202		-	Rv1264	Not tested
	1417015	1417020	-	TACGAT	1417019	C>T	N0153,N0157		embR	Rv1267c	Not tested
	1433551	1433556	-	TATGCT	1433556	G>A	N0091		oppD	Rv1281c	Not tested
	1437993	1437998	-	TACCGT	1437998	G>A	N0153		cysD	Rv1285	Not tested
	1440085	1440090	+	TAGCAT	1440090	C>T	N0054,N1274		cysN	Rv1286	Not tested
	1443110	1443115	+	TAAGCT	1443115	C>T	N0136		-	Rv1289	Not tested
	1446298	1446303	+	TAGAGT	1446298	C>T	N1063			IG1313_Rv1291c-Rv1292	Not tested
	1467752	1467757	+	TAAGTT	1467753	G>A	N1216		-	Rv1312	Not tested
	1467753	1467758	-	TAACTT	1467753	G>A	N1216		-	Rv1312	Not tested
	1480020	1480025	-	TAGGGT	1480024	G>T	N0136		-	Rv1318c	Not tested
	1483275	1483280	-	TACAGT	1483275	G>A	N1202		-	Rv1320c	Not tested
	1495831	1495836	-	TACCGT	1495836	G>A	N0054,N1274		glgP	Rv1328	Not tested
	1501695	1501700	-	TACCGT	1501700	G>A	N0031,N0052,N0054,N0145,N0155,N1274		-	Rv1333	Not tested
	1501699	1501704	+	TAGTGT	1501700	G>A	N0031,N0052,N0054,N0145,N0155,N1274		-	Rv1333	Not tested
	1509990	1509995	+	TAAGTT	1509991	G>A	N1177		fadD33	Rv1345	Not tested
	1519815	1519820	-	TACTTT	1519815	G>A	N1177		-	Rv1353c	Not tested
	1521688	1521693	+	TAGCCT	1521688	C>T	N1274		-	Rv1354c	Not tested
	1521752	1521757	+	TACACT	1521753	C>A	N1176		-	Rv1354c	Not tested
	1521753	1521758	-	TAGTGT	1521753	C>A	N1176		-	Rv1354c	Not tested
	1539931	1539936	-	TACGGT	1539935	C>T	N1177		-	Rv1367c	Not tested
	1569601	1569606	+	TAACGT	1569602	G>A	N1274		cyp132	Rv1394c	Not tested
	1578947	1578952	+	TACCCT	1578947	C>T	N0031		priA	Rv1402	Not tested
	1586466	1586471	+	TACAAT	1586471	C>T	N1216		-	Rv1410c	Not tested
	1594330	1594335	+	TACCGT	1594335	C>T	N0072		uvrC	Rv1420	Not tested
	1604060	1604065	-	TAGACT	1604060	G>A	N1274		-	Rv1428c	Not tested
	1646278	1646283	+	TACCAT	1646283	C>T	N0031		-	Rv1460	Not tested
	1647431	1647436	-	TAACTT	1647436	G>A	N0145,N0155		-	Rv1461	Not tested
	1651301	1651306	+	TACGCT	1651306	C>T	N0136		-	Rv1463	Not tested
	1677765	1677770	+	TAACGT	1677765	C>T	N0157		-	Rv1488	Not tested
	1682452	1682457	-	TACCGT	1682457	G>A	N0136		mutA	Rv1492	Not tested
	1695791	1695796	+	TAAGGT	1695791	G>T	N1176		-	Rv1505c	Not tested
	1703320	1703325	+	TACAAT	1703325	C>T	N0091		gmdA	Rv1511	Not tested
	1706680	1706685	-	TAGGTT	1706685	C>A	N0145,N0155		-	Rv1515c	Not tested
	1733129	1733134	+	TAGGTT	1733134	C>T	N0145,N0155		-	Rv1532c	Not tested
	1735865	1735870	-	TAATCT	1735869	C>T	N1202			IG1562_Rv1534-Rv1535	Not tested
	1735869	1735874	+	TAGCCT	1735869	C>T	N1202			IG1562_Rv1534-Rv1535	Not tested
	1736929	1736934	-	TACGCT	1736929	G>A	N0072		ileS	Rv1536	Not tested
	1739088	1739093	-	TAAGGT	1739092	C>T	N0072		ileS	Rv1536	Not tested
	1742393	1742398	+	TAAGGT	1742393	C>T	N0136		lspA	Rv1539	Not tested
	1744834	1744839	+	TATCGT	1744834	C>T	N1272		glbN	Rv1542c	Not tested
	1761764	1761769	+	TAGCCT	1761765	G>A	N0004,N0054		mmpL6	Rv1557	Not tested
	1818365	1818370	+	TACTCT	1818370	G>T	N0072		tesB1	Rv1618	Not tested
	1818366	1818371	-	TAGAGT	1818370	G>T	N0072		tesB1	Rv1618	Not tested
	1819586	1819591	+	TACCCT	1819591	C>T	N0136		-	Rv1619	Not tested
	1826364	1826369	+	TAGGCT	1826364	C>T	N0072		-	Rv1624c	Not tested
	1831565	1831570	-	TAACGT	1831570	G>A	N0136		polA	Rv1629	Not tested
	1831729	1831734	+	TACCGT	1831734	C>T	N0091		polA	Rv1629	Not tested
	1834154	1834159	-	TAAGTT	1834159	G>A	N1274		rpsA	Rv1630	Not tested
	1836416	1836421	+	TACCCT	1836417	C>A	N0054		-	Rv1632c	Not tested
	1839329	1839334	-	TACAGT	1839329	G>A	N0153,N0157		-	Rv1634	Not tested
	1849380	1849385	+	TAATGT	1849381	G>A	N1283		lysS	Rv1640c	Not tested
	1853974	1853979	+	TACGGT	1853974	C>T	N0153,N0157		tsnR	Rv1644	Not tested
	1870168	1870173	-	TAGGGT	1870173	G>A	N1177		argF	Rv1656	Not tested
	1873695	1873700	-	TAGGCT	1873700	G>A	N0054		argH	Rv1659	Not tested
	1873699	1873704	+	TAACCT	1873700	G>A	N0054		argH	Rv1659	Not tested
	1883438	1883443	+	TATGCT	1883443	C>T	N0153		pks8	Rv1662	Not tested
	1894764	1894769	+	TATTGT	1894765	G>A	N0153		-	Rv1668c	Not tested
	1900929	1900934	-	TACGGT	1900933	C>T	N0157		-	Rv1675c	Not tested
	1902380	1902385	-	TAGTAT	1902385	G>A	N0153			IG1706_Rv1677-Rv1678	Not tested
	1902384	1902389	+	TAAACT	1902385	G>A	N0153			IG1706_Rv1677-Rv1678	Not tested
	1902384	1902389	+	TAAACT	1902386	C>A	N0157			IG1706_Rv1677-Rv1678	Not tested
	1902384	1902389	+	TAAACT	1902387	C>A	N0157			IG1706_Rv1677-Rv1678	Not tested
	1910401	1910406	+	TATCGT	1910401	C>T	N1177		-	Rv1683	Not tested
	1930863	1930868	+	TAGGTT	1930863	C>T	N1202		cycA	Rv1704c	Not tested
	1944723	1944728	+	TACCGT	1944723	G>T	N0157		-	Rv1717	Not tested
	1954018	1954023	+	TAGTAT	1954023	G>T	N0004		-	Rv1728c	Not tested
	1964832	1964837	-	TATGGT	1964837	G>A	N0157		narK2	Rv1737c	Not tested
	1971487	1971492	-	TATCCT	1971487	G>A	N0054		idi	Rv1745c	Not tested
	1972403	1972408	+	TAGACT	1972404	G>A	N1063		pknF	Rv1746	Not tested
	1981051	1981056	+	TAGCGT	1981056	C>T	N0136			IG1781_Rv1751-Rv1752	Not tested
	2004624	2004629	+	TACGGT	2004625	C>A	N0091		-	Rv1770	Not tested
	2038083	2038088	+	TACGCT	2038088	C>T	N0091		-	Rv1798	Not tested
	2038084	2038089	-	TAGCGT	2038088	C>T	N0091		-	Rv1798	Not tested
	2053449	2053454	-	TAGCGT	2053454	G>A	N1283		mgtC	Rv1811	Not tested
	2063186	2063191	+	TAGGGT	2063187	G>A	N1216		-	Rv1819c	Not tested
	2063187	2063192	-	TACCCT	2063187	G>A	N1216		-	Rv1819c	Not tested
	2063681	2063686	-	TACCGT	2063685	C>T	N1283		-	Rv1819c	Not tested
	2067093	2067098	+	TATGCT	2067098	C>T	N1177		secA2	Rv1821	Not tested
	2071571	2071576	+	TAGCGT	2071576	C>T	N0136		-	Rv1825	Not tested
	2071977	2071982	-	TATAGT	2071981	C>T	N1176		gcvH	Rv1826	Not tested
	2103682	2103687	+	TAGCGT	2103687	C>T	N0031		-	Rv1855c	Not tested
	2105602	2105607	+	TAAAGT	2105602	C>T	N1274		modA	Rv1857	Not tested
	2107659	2107664	-	TAGGGT	2107663	C>T	N1283		modC	Rv1859	Not tested
	2117681	2117686	-	TAGCCT	2117686	G>A	N0031		-	Rv1868	Not tested
	2118442	2118447	+	TATATT	2118447	C>T	N1202		-	Rv1868	Not tested
	2127518	2127523	-	TAGCAT	2127523	G>A	N0157		-	Rv1877	Not tested
	2140075	2140080	+	TACTGT	2140076	G>A	N0052		-	Rv1891	Not tested
	2145878	2145883	-	TACCCT	2145878	G>A	N0004,N0031,N0052,N0054,N0136,N0145,N0155,N1216,N1274		lppD	Rv1899c	Not tested
	2147901	2147906	+	TATGAT	2147906	C>T	N1283		cinA	Rv1901	Not tested
	2158327	2158332	+	TAGCAT	2158327	C>T	N1216		fadB5	Rv1912c	Not tested
	2158559	2158564	+	TAATGT	2158560	G>A	N1274		fadB5	Rv1912c	Not tested
	2175185	2175190	-	TAGCCT	2175185	G>A	N0155		lipD	Rv1923	Not tested
	2207520	2207525	+	TATGCT	2207525	C>T	N0136			IG1994_Rv1963c-Rv1964	Not tested
	2207521	2207526	-	TAGCAT	2207525	C>T	N0136			IG1994_Rv1963c-Rv1964	Not tested
	2207525	2207530	+	TAGTTT	2207525	C>T	N0136			IG1994_Rv1963c-Rv1964	Not tested
	2208537	2208542	+	TAGAAT	2208538	G>A	N1063,N1176		yrbE3B	Rv1965	Not tested
	2232750	2232755	+	TAAGTT	2232750	G>T	N1202		-	Rv1989c	Not tested
	2235086	2235091	+	TAAACT	2235087	G>A	N0145,N0155		ctpG	Rv1992c	Not tested
	2237996	2238001	+	TACACT	2238001	C>T	N0153			IG2026_Rv1994c-Rv1995	Not tested
	2237997	2238002	-	TAGTGT	2238001	C>T	N0153			IG2026_Rv1994c-Rv1995	Not tested
	2258027	2258032	-	TACATT	2258032	G>A	N1274		-	Rv2009	Not tested
	2267530	2267535	+	TATCAT	2267535	C>T	N0031		-	Rv2022c	Not tested
	2267531	2267536	-	TATGAT	2267535	C>T	N0031		-	Rv2022c	Not tested
	2268498	2268503	+	TAAAGT	2268498	C>T	N0153			IG2055_Rv2023c-Rv2024c	Not tested
	2277350	2277355	+	TAGGCT	2277350	C>T	N0157		-	Rv2030c	Not tested
	2281728	2281733	-	TAGATT	2281733	G>A	N1216		-	Rv2035	Not tested
	2287639	2287644	-	TACGGT	2287639	C>A	N1176		-	Rv2041c	Not tested
	2289047	2289052	-	TATTCT	2289047	G>A	N0004,N0054		pncA	Rv2043c	Not tested
	2304525	2304530	+	TAGCCT	2304530	C>T	N1272		pks12	Rv2048c	Not tested
	2311356	2311361	+	TACCGT	2311357	G>A	N0153		-	Rv2052c	Not tested
	2316123	2316128	-	TAGGTT	2316123	C>A	N0145,N0155		-	Rv2059	Not tested
	2318468	2318473	+	TATCAT	2318473	C>T	N0091		cobN	Rv2062c	Not tested
	2318816	2318821	+	TAGCAT	2318816	C>T	N1274		cobN	Rv2062c	Not tested
	2331250	2331255	+	TAGGGT	2331255	C>T	N0153,N0157		-	Rv2074	Not tested
	2344945	2344950	-	TAACGT	2344950	G>A	N0153		pknJ	Rv2088	Not tested
	2344949	2344954	+	TAGCCT	2344950	G>A	N0153		pknJ	Rv2088	Not tested
	2344950	2344955	-	TAGGCT	2344950	G>A	N0153		pknJ	Rv2088	Not tested
	2347631	2347636	-	TATGCT	2347636	G>A	N0052		-	Rv2090	Not tested
	2347635	2347640	+	TATGGT	2347636	G>A	N0052		-	Rv2090	Not tested
	2371071	2371076	-	TATCGT	2371071	G>A	N0091		-	Rv2112c	Not tested
	2382645	2382650	-	TACGGT	2382645	G>A	N1063,N1176		metH	Rv2124c	Not tested
	2397227	2397232	+	TAGAGT	2397228	G>A	N0031		-	Rv2137c	Not tested
	2397228	2397233	-	TACTCT	2397228	G>A	N0031		-	Rv2137c	Not tested
	2401689	2401694	+	TATGGT	2401690	G>A	N0072		-	Rv2141c	Not tested
	2431716	2431721	-	TAGTGT	2431720	C>T	N0157		-	Rv2169c	Not tested
	2451355	2451360	-	TATCTT	2451355	C>A	N0157		-	Rv2189c	Not tested
	2464383	2464388	+	TATGAT	2464388	C>T	N0091		ctaC	Rv2200c	Not tested
	2472873	2472878	+	TACCCT	2472873	G>T	N0155		cobS	Rv2208	Not tested
	2474681	2474686	+	TACCGT	2474686	C>T	N0145,N0155		-	Rv2209	Not tested
	2502068	2502073	+	TAAGCT	2502073	C>T	N0136		-	Rv2228c	Not tested
	2515363	2515368	+	TACTGT	2515363	C>T	N1283		-	Rv2242	Not tested
	2517610	2517615	-	TACCGT	2517610	G>A	N0072,N0153		fabD	Rv2243	Not tested
	2541778	2541783	+	TATAGT	2541779	G>A	N0004		-	Rv2267c	Not tested
	2544990	2544995	+	TATACT	2544995	C>T	N1176		lppN	Rv2270	Not tested
	2560621	2560626	-	TAGTCT	2560621	G>A	N0145		yjcE	Rv2287	Not tested
	2571053	2571058	+	TAGAGT	2571058	C>T	N1177		htpG	Rv2299c	Not tested
	2571293	2571298	-	TACTTT	2571294	C>A	N0091		htpG	Rv2299c	Not tested
	2571293	2571298	-	TACTTT	2571295	G>A	N0091		htpG	Rv2299c	Not tested
	2571293	2571298	-	TACTTT	2571298	C>A	N0052		htpG	Rv2299c	Not tested
	2571297	2571302	+	TATCCT	2571298	C>A	N0052		htpG	Rv2299c	Not tested
	2573959	2573964	-	TACACT	2573959	G>A	N0091		-	Rv2302	Not tested
	2586744	2586749	+	TAGCGT	2586745	G>A	N1202		-	Rv2314c	Not tested
	2586790	2586795	-	TACACT	2586790	G>A	N1216		-	Rv2314c	Not tested
	2641300	2641305	-	TACTTT	2641300	G>A	N0153		-	Rv2358	Not tested
	2647424	2647429	-	TAGCAT	2647429	G>A	N0153		-	Rv2366c	Not tested
	2663205	2663210	-	TAACCT	2663210	G>A	N0153,N0157		mbtE	Rv2380c	Not tested
	2663209	2663214	+	TAGCCT	2663210	G>A	N0153,N0157		mbtE	Rv2380c	Not tested
	2673454	2673459	-	TATGCT	2673459	G>A	N1272		mbtB	Rv2383c	Not tested
	2736764	2736769	-	TACCAT	2736769	G>A	N0157		-	Rv2438A	Not tested
	2736768	2736773	+	TAGTGT	2736769	G>A	N0157		-	Rv2438A	Not tested
	2758268	2758273	+	TACGTT	2758268	C>T	N1177		clpX	Rv2457c	Not tested
	2809813	2809818	-	TATGTT	2809817	C>T	N0145		pdhC	Rv2495c	Not tested
	2809817	2809822	+	TAGCGT	2809817	C>T	N0145		pdhC	Rv2495c	Not tested
	2856460	2856465	-	TACCAT	2856465	G>A	N0072		-	Rv2531c	Not tested
	2875879	2875884	-	TAGTGT	2875883	C>T	N1216		alaS	Rv2555c	Not tested
	2875883	2875888	+	TAGGTT	2875883	C>T	N1216		alaS	Rv2555c	Not tested
	2880610	2880615	-	TAATGT	2880615	G>A	N0031		-	Rv2560	Not tested
	2889464	2889469	+	TACGGT	2889465	G>A	N1202		-	Rv2566	Not tested
	2889942	2889947	-	TACGTT	2889947	G>A	N1216		-	Rv2567	Not tested
	2900967	2900972	-	TAACCT	2900967	G>A	N0091,N1202		-	Rv2577	Not tested
	2928033	2928038	+	TAGTCT	2928038	G>T	N0153		-	Rv2600	Not tested
	2941178	2941183	+	TACGGT	2941179	G>A	N0054,N1274		-	Rv2613c	Not tested
	2947476	2947481	-	TACTGT	2947476	G>A	N1216		-	Rv2620c	Not tested
	2953171	2953176	-	TAACCT	2953176	G>A	N0072			IG2670_Rv2626c-Rv2627c	Not tested
	2953581	2953586	-	TACGAT	2953581	G>A	N0004		-	Rv2627c	Not tested
	2955342	2955347	+	TACGGT	2955343	G>A	N1063,N1176		-	Rv2628	Not tested
	2965900	2965905	+	TATTTT	2965900	C>T	N0052			IG2684_Rv2640c-Rv2641	Not tested
	3009511	3009516	+	TATGCT	3009512	G>A	N1202		ceoB	Rv2691	Not tested
	3011097	3011102	+	TACCCT	3011102	C>T	N0072		-	Rv2693c	Not tested
	3012322	3012327	+	TATGGT	3012323	C>A	N0091		-	Rv2695	Not tested
	3021283	3021288	-	TAGACT	3021283	G>A	N0153		-	Rv2707	Not tested
	3021961	3021966	+	TAAGGT	3021962	G>A	N1283		-	Rv2709	Not tested
	3031281	3031286	-	TATGGT	3031285	A>T	N0153,N0157		-	Rv2719c	Not tested
	3035532	3035537	+	TAACAT	3035533	G>A	N0157		-	Rv2723	Not tested
	3035533	3035538	-	TATGTT	3035533	G>A	N0157		-	Rv2723	Not tested
	3044802	3044807	-	TATGTT	3044806	C>T	N1274		-	Rv2732c	Not tested
	3095125	3095130	-	TATTCT	3095130	G>A	N0157		-	Rv2787	Not tested
	3118500	3118505	-	TACGAT	3118505	C>A	N1202		-	Rv2813	Not tested
	3118504	3118509	+	TAGCCT	3118505	C>A	N1202		-	Rv2813	Not tested
	3131543	3131548	-	TATCAT	3131543	G>A	N1202		-	Rv2823c	Not tested
	3137676	3137681	-	TACGCT	3137681	G>A	N0153,N0157		echA16	Rv2831	Not tested
	3137680	3137685	+	TACGCT	3137681	G>A	N0153,N0157		echA16	Rv2831	Not tested
	3139540	3139545	+	TAGCTT	3139540	G>T	N1216		ugpB	Rv2833c	Not tested
	3188476	3188481	-	TATGGT	3188476	G>A	N1177		-	Rv2877c	Not tested
	3196577	3196582	-	TATAGT	3196582	C>A	N1063		-	Rv2887	Not tested
	3200299	3200304	-	TACCTT	3200304	G>A	N0031,N0052,N0054,N0136,N0145,N0155,N1216,N1274,N1283		-	Rv2891	Not tested
	3220541	3220546	-	TAGCAT	3220545	C>T	N0153		-	Rv2913c	Not tested
	3223018	3223023	-	TATCCT	3223018	C>A	N0031		pknI	Rv2914c	Not tested
	3226360	3226365	-	TACTTT	3226365	G>A	N1177		-	Rv2917	Not tested
	3243196	3243201	+	TATTGT	3243197	G>A	N0153		-	Rv2929	Not tested
	3246074	3246079	+	TACGCT	3246074	C>T	N1274		ppsA	Rv2931	Not tested
	3247335	3247340	-	TACGGT	3247340	G>A	N0054,N1274		ppsA	Rv2931	Not tested
	3271684	3271689	-	TAGTAT	3271684	G>A	N1202		ppsE	Rv2935	Not tested
	3273358	3273363	+	TACGGT	3273358	C>T	N1063		drrB	Rv2937	Not tested
	3296691	3296696	-	TAGGCT	3296695	C>T	N1274		pks15	Rv2947c	Not tested
	3303167	3303172	-	TAGCCT	3303172	G>A	N0072		-	Rv2951c	Not tested
	3303171	3303176	+	TAGGGT	3303172	G>A	N0072		-	Rv2951c	Not tested
	3309879	3309884	+	TAGTAT	3309880	G>A	N0031		-	Rv2957	Not tested
	3309880	3309885	-	TATACT	3309880	G>A	N0031		-	Rv2957	Not tested
	3309910	3309915	+	TAATTT	3309910	C>T	N1274		-	Rv2957	Not tested
	3314625	3314630	-	TAGAGT	3314629	C>T	N0136		-	Rv2962c	Not tested
	3352927	3352932	-	TAACGT	3352932	G>A	N0136,N0157,N1216		leuB	Rv2995c	Not tested
	3352931	3352936	+	TAATTT	3352932	G>A	N0136,N0157,N1216		leuB	Rv2995c	Not tested
	3352931	3352936	+	TAATTT	3352933	G>A	N0157		leuB	Rv2995c	Not tested
	3355053	3355058	-	TATTGT	3355057	C>T	N0145,N0155		serA1	Rv2996c	Not tested
	3363217	3363222	-	TACGCT	3363222	G>A	N0072			IG3052_Rv3003c-Rv3004	Not tested
	3371011	3371016	+	TACCGT	3371011	G>T	N0157		gatA	Rv3011c	Not tested
	3378827	3378832	+	TACACT	3378828	C>A	N0153		esxR	Rv3019c	Not tested
	3401450	3401455	+	TACGGT	3401451	G>A	N1177		-	Rv3041c	Not tested
	3409457	3409462	-	TATGTT	3409461	C>T	N0145			IG3099_Rv3048c-Rv3049c	Not tested
	3410942	3410947	-	TAGACT	3410946	C>T	N1274		-	Rv3049c	Not tested
	3418381	3418386	+	TACCAT	3418386	C>T	N0052		-	Rv3057c	Not tested
	3436296	3436301	-	TACGAT	3436300	C>T	N0031		-	Rv3072c	Not tested
	3445545	3445550	-	TACCGT	3445550	G>A	N0136		pknK	Rv3080c	Not tested
	3462177	3462182	+	TACGCT	3462178	G>A	N0153		-	Rv3093c	Not tested
	3477201	3477206	+	TACAAT	3477201	C>T	N0091		-	Rv3108	Not tested
	3488116	3488121	+	TAGAAT	3488116	C>T	N1177		-	Rv3122	Not tested
	3488117	3488122	-	TATTCT	3488122	G>A	N0004,N0054		-	Rv3122	Not tested
	3488807	3488812	+	TACCAT	3488812	C>T	N0091		-	Rv3123	Not tested
	3504418	3504423	+	TAGGTT	3504418	C>T	N0157		pflA	Rv3138	Not tested
	3509291	3509296	+	TATCAT	3509292	G>A	N1063		-	Rv3142c	Not tested
	3509292	3509297	-	TATGAT	3509292	G>A	N1063		-	Rv3142c	Not tested
	3555579	3555584	+	TACTCT	3555580	G>A	N0145		-	Rv3190c	Not tested
	3555724	3555729	-	TATGGT	3555728	C>T	N0072		-	Rv3190c	Not tested
	3555728	3555733	+	TACTTT	3555728	C>T	N0072		-	Rv3190c	Not tested
	3590511	3590516	-	TATAAT	3590511	G>A	N1283		-	Rv3212	Not tested
	3593451	3593456	+	TATGCT	3593456	C>T	N0072			IG3269_Rv3215-Rv3216	Not tested
	3598001	3598006	-	TATACT	3598005	C>T	N1283			IG3275_Rv3221c-Rv3221A	Not tested
	3601332	3601337	-	TAACCT	3601336	C>T	N0153		-	Rv3225c	Not tested
	3601336	3601341	+	TACCGT	3601336	C>T	N0153		-	Rv3225c	Not tested
	3608860	3608865	+	TAGACT	3608865	C>T	N0072		-	Rv3231c	Not tested
	3623143	3623148	-	TACGTT	3623147	C>T	N1202			IG3300_Rv3243c-Rv3244c	Not tested
	3643630	3643635	-	TAGGCT	3643630	G>A	N0136		-	Rv3263	Not tested
	3675504	3675509	+	TATGAT	3675504	G>T	N0145,N0155		-	Rv3294c	Not tested
	3715839	3715844	+	TAGTCT	3715840	G>A	N0153		dacB1	Rv3330	Not tested
	3715840	3715845	-	TAGACT	3715840	G>A	N0153		dacB1	Rv3330	Not tested
	3721358	3721363	-	TACCCT	3721358	G>A	N1274		-	Rv3334	Not tested
	3721553	3721558	+	TACCCT	3721554	G>A	N0145		-	Rv3334	Not tested
	3770732	3770737	+	TATGGT	3770733	G>A	N1063			IG3414_Rv3356c-Rv3357	Not tested
	3770733	3770738	-	TACCAT	3770733	G>A	N1063			IG3414_Rv3356c-Rv3357	Not tested
	3772027	3772032	+	TAGCAT	3772028	G>A	N1202		-	Rv3359	Not tested
	3811322	3811327	+	TATCAT	3811327	C>T	N0091,N0136,N1177,N1202		-	Rv3395c	Not tested
	3822025	3822030	+	TACCTT	3822030	C>T	N1274			IG3461_Rv3402c-Rv3403c	Not tested
	3827258	3827263	-	TATCAT	3827258	G>A	N0091		choD	Rv3409c	Not tested
	3827638	3827643	+	TACCCT	3827639	G>A	N0052		choD	Rv3409c	Not tested
	3834618	3834623	-	TATGCT	3834623	G>A	N0091			IG3474_Rv3415c-Rv3416	Not tested
	3834622	3834627	+	TAGGAT	3834623	G>A	N0091			IG3474_Rv3415c-Rv3416	Not tested
	3851329	3851334	-	TAGCGT	3851333	C>T	N0054		gadB	Rv3432c	Not tested
	3852527	3852532	-	TACACT	3852527	G>A	N1063		-	Rv3433c	Not tested
	3853230	3853235	+	TAGGGT	3853231	C>A	N0072		-	Rv3434c	Not tested
	3860215	3860220	+	TAGCCT	3860216	G>A	N0054,N1274		mrsA	Rv3441c	Not tested
	3861095	3861100	-	TATGAT	3861095	G>A	N0054		mrsA	Rv3441c	Not tested
	3861095	3861100	-	TATGAT	3861098	G>A	N1202		mrsA	Rv3441c	Not tested
	3862330	3862335	+	TAGCGT	3862331	G>A	N1274		rplM	Rv3443c	Not tested
	3864041	3864046	-	TACCGT	3864041	G>A	N0153,N0157		-	Rv3446c	Not tested
	3868905	3868910	-	TAACGT	3868905	G>A	N1202		-	Rv3448	Not tested
	3874270	3874275	-	TACGTT	3874274	C>T	N1177			IG3511_Rv3452-Rv3453	Not tested
	3896255	3896260	-	TAGGGT	3896260	G>A	N1216		-	Rv3479	Not tested
	3915791	3915796	-	TACGTT	3915791	C>A	N0072		mce4D	Rv3496c	Not tested
	3919384	3919389	-	TAATGT	3919384	G>A	N0091		yrbE4B	Rv3500c	Not tested
	3952307	3952312	+	TACTTT	3952308	C>A	N0145,N0155		fadD19	Rv3515c	Not tested
	3962998	3963003	+	TAGGTT	3962999	C>A	N1272		-	Rv3526	Not tested
	3974863	3974868	-	TAGGAT	3974868	G>A	N0157		-	Rv3536c	Not tested
	3974867	3974872	+	TAGTGT	3974868	G>A	N0157		-	Rv3536c	Not tested
	3990089	3990094	-	TAACCT	3990093	C>T	N0054		-	Rv3551	Not tested
	3997072	3997077	+	TATTGT	3997077	C>T	N1177		-	Rv3557c	Not tested
	4002885	4002890	-	TACGTT	4002890	C>A	N1176		fadD3	Rv3561	Not tested
	4005024	4005029	+	TAGTTT	4005025	G>A	N0091		fadE32	Rv3563	Not tested
	4005025	4005030	-	TAAACT	4005025	G>A	N0091		fadE32	Rv3563	Not tested
	4013383	4013388	-	TATATT	4013388	G>A	N0157		hmp	Rv3571	Not tested
	4018010	4018015	-	TATGCT	4018010	G>A	N1177		-	Rv3575c	Not tested
	4023381	4023386	-	TATACT	4023381	G>A	N1176		cysS	Rv3580c	Not tested
	4035225	4035230	-	TATCGT	4035230	G>A	N1216		lpqF	Rv3593	Not tested
	4055798	4055803	-	TATCCT	4055803	G>A	N0153		-	Rv3616c	Not tested
	4055802	4055807	+	TACCCT	4055803	G>A	N0153		-	Rv3616c	Not tested
	4059714	4059719	+	TAAGCT	4059715	G>A	N0153		-	Rv3618	Not tested
	4063257	4063262	-	TATCAT	4063257	C>A	N1216		hpt	Rv3624c	Not tested
	4073917	4073922	+	TAGAGT	4073918	G>A	N1283		-	Rv3635	Not tested
	4090662	4090667	-	TAAGGT	4090667	G>A	N0031		-	Rv3649	Not tested
	4102929	4102934	-	TACACT	4102929	G>A	N0153		dppD	Rv3663c	Not tested
	4119396	4119401	+	TATGGT	4119397	T>A	N1177		-	Rv3679	Not tested
	4122282	4122287	+	TACGCT	4122287	G>T	N0031,N0052,N0054,N0145,N0155,N1274		ponA2	Rv3682	Not tested
	4123325	4123330	+	TAAGCT	4123325	C>T	N0157		ponA2	Rv3682	Not tested
	4138812	4138817	-	TAAACT	4138812	G>A	N0157		glpK	Rv3696c	Not tested
	4150567	4150572	-	TACGAT	4150567	G>A	N1283		-	Rv3707c	Not tested
	4171454	4171459	-	TACCTT	4171454	G>A	N0157		-	Rv3726	Not tested
	4182814	4182819	-	TACAAT	4182819	G>A	N1177		ligC	Rv3731	Not tested
	4193344	4193349	+	TAGTCT	4193344	G>T	N0145			IG3805_Rv3742c-Rv3743c	Not tested
	4193620	4193625	-	TACCAT	4193625	G>A	N0153		ctpJ	Rv3743c	Not tested
	4194496	4194501	-	TATGAT	4194501	G>A	N0145,N0155		ctpJ	Rv3743c	Not tested
	4201728	4201733	-	TAATCT	4201728	G>A	N1063,N1176		-	Rv3755c	Not tested
	4203362	4203367	+	TATCCT	4203367	C>T	N1202		proV	Rv3758c	Not tested
	4204861	4204866	+	TAACTT	4204861	G>T	N0153		proX	Rv3759c	Not tested
	4205120	4205125	-	TATCCT	4205120	G>A	N0136,N1216		proX	Rv3759c	Not tested
	4207657	4207662	-	TAACCT	4207657	G>A	N0157		-	Rv3762c	Not tested
	4212976	4212981	-	TATTCT	4212976	G>A	N1283		-	Rv3766	Not tested
	4218936	4218941	-	TACCAT	4218940	G>T	N0153		echA21	Rv3774	Not tested
	4218936	4218941	-	TACCAT	4218941	G>A	N0145,N0155		echA21	Rv3774	Not tested
	4237017	4237022	-	TAGAGT	4237017	G>A	N0091		-	Rv3790	Not tested
	4243579	4243584	+	TAGCGT	4243580	G>A	N0157		embA	Rv3794	Not tested
	4251031	4251036	-	TATCGT	4251036	C>A	N0072			IG3861_Rv3796-Rv3797	Not tested
	4258442	4258447	-	TAAATT	4258447	G>A	N0054,N1274		pks13	Rv3800c	Not tested
	4264810	4264815	-	TAGCCT	4264815	G>A	N1063		fbpD	Rv3803c	Not tested
	4264814	4264819	+	TAGCAT	4264815	G>A	N1063		fbpD	Rv3803c	Not tested
	4271326	4271331	-	TATGAT	4271326	G>A	N1063		glfT	Rv3808c	Not tested
	4284004	4284009	-	TAGAAT	4284004	G>A	N1283		-	Rv3819	Not tested
	4290996	4291001	-	TACGCT	4290996	G>A	N1272		mmpL8	Rv3823c	Not tested
	4307016	4307021	+	TACGCT	4307021	C>T	N0157		-	Rv3833	Not tested
	4313156	4313161	-	TATACT	4313156	G>A	N0054		-	Rv3839	Not tested
	4314039	4314044	+	TAACAT	4314039	C>T	N0091			IG3905_Rv3840-Rv3841	Not tested
	4314584	4314589	+	TAGCCT	4314585	G>A	N1176		bfrB	Rv3841	Not tested
	4314842	4314847	+	TATCCT	4314843	G>A	N0153,N0157		glpQ1	Rv3842c	Not tested
	4319382	4319387	-	TAGAAT	4319382	G>A	N0136		-	Rv3845	Not tested
	4329864	4329869	-	TACCCT	4329864	G>A	N1274			IG3922_Rv3857c-Rv3858c	Not tested
	4339875	4339880	+	TATGCT	4339880	C>T	N0091,N1202		-	Rv3863	Not tested
	4345547	4345552	+	TACCGT	4345548	G>A	N0004,N0054		-	Rv3869	Not tested
	4348413	4348418	-	TAGTTT	4348418	G>A	N0157		-	Rv3870	Not tested
	4359487	4359492	-	TATTGT	4359487	G>A	N0004		-	Rv3879c	Not tested
	4372270	4372275	+	TAATCT	4372275	C>T	N0091,N1202		-	Rv3888c	Not tested
	4378775	4378780	-	TAGAAT	4378779	G>T	N1177		-	Rv3894c	Not tested
	4378779	4378784	+	TAATTT	4378779	G>T	N1177		-	Rv3894c	Not tested
	4386967	4386972	-	TAGCGT	4386971	C>T	N0155			IG3966_Rv3901c-Rv3902c	Not tested
	4390191	4390196	-	TAGGGT	4390195	C>T	N1274		-	Rv3903c	Not tested
	4392955	4392960	+	TACAAT	4392960	C>T	N1274		pcnA	Rv3907c	Not tested
	4393177	4393182	+	TATCGT	4393178	G>A	N0136,N1216			IG3972_Rv3907c-Rv3908	Not tested
	4393735	4393740	+	TACTGT	4393736	G>A	N1177		-	Rv3908	Not tested
	4404242	4404247	-	TAGCAT	4404247	G>A	N0072,N0153		-	Rv3915	Not tested
	4404246	4404251	+	TAGTCT	4404247	G>A	N0072,N0153		-	Rv3915	Not tested
	4408030	4408035	-	TAAGCT	4408034	C>T	N0091		gidB	Rv3919c	Not tested
	4409301	4409306	-	TAATCT	4409305	G>T	N1274		-	Rv3921c	Not tested
	4411015	4411020	+	TAGTTT	4411016	G>A	N0153,N0157			IG3989_Rv3924c_end	Not tested
Disrupted TANNNT motifs	1733558	1733563	-	TAGATT	1733563	A>G	N1063,N1176,N1272	Lineage 5		IG1560_Rv1532c-Rv1533	Yes	Affects also antisense in Rv1531
	1733562	1733567	+	TACCCT	1733563	A>G	N1063,N1176,N1272	Lineage 5		IG1560_Rv1532c-Rv1533	Yes	Affects also antisense in Rv1531
	1733563	1733568	-	TAGGGT	1733563	A>G	N1063,N1176,N1272	Lineage 5		IG1560_Rv1532c-Rv1533	Yes	Affects also antisense in Rv1531
	1286581	1286586	+	TACCGT	1286582	A>G	N0091,N1177,N1202	Lineage 6		IG1180_Rv1159A-Rv1160	Yes	Complete operon Rv1160-Rv1163. Antisense Rv1159
	1582046	1582051	+	TAGCGT	1582051	T>C	N0091,N1063,N1176,N1177,N1202,N1272	MAF		IG1428_Rv1405c-Rv1406	Yes	Antisense Rv1404? Not consistent with motif strand...
	4121670	4121675	+	TAAGTT	4121675	T>C	N0004,N0031,N0052,N0054,N0072,N0136,N0145,N0153,N0155,N0157,N1216,N1274,N1283	MTB		IG3742_Rv3681c-Rv3682	Yes
	4121671	4121676	-	TAACTT	4121675	T>C	N0004,N0031,N0052,N0054,N0072,N0136,N0145,N0153,N0155,N0157,N1216,N1274,N1283	MTB		IG3742_Rv3681c-Rv3682	Yes
	79474	79479	+	TAGCAT	79479	T>C	N0072,N0153,N0157	Lineage 1		IG70_Rv0070c-Rv0071	No
	2294002	2294007	+	TACCGT	2294007	T>C	N0031,N0052,N0145,N0155	Lineage 2	-	Rv2047c	No
	4195390	4195395	-	TATATT	4195390	A>T	N0004,N0054,N1274	Lineage 3		IG3806_Rv3743c-Rv3744	No
	1080187	1080192	-	TAGGCT	1080192	A>G	N0136,N1216,N1283	Lineage 4	ctpV	Rv0969	No
	84233	84238	+	TACGGT	84238	T>G	N0091,N1177,N1202	Lineage 6	-	Rv0075	No
	323306	323311	-	TATTAT	323306	A>G	N0091,N1177,N1202	Lineage 6		IG271_Rv0268c-Rv0269c	No
	344952	344957	-	TATGGT	344957	A>G	N0091,N1177,N1202	Lineage 6	-	Rv0283	No
	491668	491673	-	TACCTT	491668	A>G	N0091,N1177,N1202	Lineage 6	fgd1	Rv0407	No
	1118265	1118270	-	TACGTT	1118270	A>G	N0091,N1177,N1202	Lineage 6	arcA	Rv1001	No
	1888123	1888128	-	TAGCCT	1888128	A>G	N0004,N0031,N0052,N0054,N0072,N0136,N0145,N0153,N0155,N0157,N1216,N1274,N1283	MTB	pks9	Rv1664	No
	68573	68578	-	TACCGT	68577	T>C	N0091			IG63_Rv0063-Rv0064	Not tested
	75242	75247	+	TATAGT	75247	T>C	N0031			IG67_Rv0067c-Rv0068	Not tested
	123470	123475	+	TACCGT	123475	T>G	N1216		-	Rv0104	Not tested
	166348	166353	-	TAGGTT	166348	A>C	N1216		-	Rv0139	Not tested
	166348	166353	-	TAGGTT	166349	A>T	N1216		-	Rv0139	Not tested
	198494	198499	+	TACGGT	198499	T>C	N0054		yrbE1B	Rv0168	Not tested
	204866	204871	+	TATCTT	204866	T>G	N1274		lprK	Rv0173	Not tested
	225663	225668	+	TACACT	225668	T>C	N0004,N0031,N0052,N0054,N0136,N0145,N0155,N1216,N1274		-	Rv0193c	Not tested
	344952	344957	-	TATGGT	344952	A>G	N0031		-	Rv0283	Not tested
	522748	522753	+	TACCGT	522753	T>C	N1177		-	Rv0435c	Not tested
	549671	549676	+	TACGAT	549671	T>C	N0031			IG461_Rv0457c-Rv0458	Not tested
	563415	563420	+	TACGCT	563420	T>C	N0136		-	Rv0472c	Not tested
	612895	612900	+	TATCGT	612900	T>G	N1216		-	Rv0521	Not tested
	769659	769664	-	TACGTT	769663	T>G	N0136			IG681_Rv0669c-Rv0670	Not tested
	850984	850989	+	TATCTT	850985	A>G	N0153,N0157		-	Rv0756c	Not tested
	919380	919385	-	TACTTT	919382	A>G	N0091,N1202		-	Rv0825c	Not tested
	919380	919385	-	TACTTT	919384	T>C	N0091,N1202		-	Rv0825c	Not tested
	919384	919389	+	TAGCGT	919384	T>C	N0091,N1202		-	Rv0825c	Not tested
	951142	951147	-	TAGCCT	951142	A>C	N0004,N0031,N0052,N0054,N0136,N0145,N0155,N1216,N1274			IG869_Rv0853c-Rv0854	Not tested
	1001305	1001310	-	TACCCT	1001305	A>C	N1177		-	Rv0897c	Not tested
	1053912	1053917	+	TATAGT	1053912	T>C	N0052		-	Rv0944	Not tested
	1073029	1073034	-	TACCGT	1073033	T>G	N0136		-	Rv0959	Not tested
	1101437	1101442	-	TATCGT	1101441	T>C	N1063		mscL	Rv0985c	Not tested
	1107429	1107434	-	TACCTT	1107434	A>T	N0136			IG1005_Rv0989c-Rv0990c	Not tested
	1241571	1241576	+	TATCGT	1241572	A>G	N0004,N0054			IG1136_Rv1116A-Rv1117	Not tested
	1254577	1254582	+	TACGCT	1254582	T>G	N1283		-	Rv1130	Not tested
	1307439	1307444	-	TATCGT	1307444	A>T	N0054		fadH	Rv1175c	Not tested
	1419602	1419607	+	TAGCAT	1419602	T>C	N0157		lprA	Rv1270c	Not tested
	1484231	1484236	+	TAGTGT	1484236	T>G	N1216			IG1342_Rv1320c-Rv1321	Not tested
	1691520	1691525	+	TAGTCT	1691520	T>G	N0072,N0153		-	Rv1500	Not tested
	1697263	1697268	-	TACAGT	1697267	T>C	N0072		-	Rv1507c	Not tested
	1697383	1697388	-	TACCTT	1697387	T>C	N0052		-	Rv1507c	Not tested
	1733562	1733567	+	TACCCT	1733565	C>G	N1216			IG1560_Rv1532c-Rv1533	Not tested
	1733563	1733568	-	TAGGGT	1733565	C>G	N1216			IG1560_Rv1532c-Rv1533	Not tested
	1735735	1735740	-	TACGGT	1735739	T>C	N0004,N0054			IG1562_Rv1534-Rv1535	Not tested
	1938329	1938334	-	TAGCTT	1938334	A>G	N0155		-	Rv1710	Not tested
	1938333	1938338	+	TACAGT	1938334	A>G	N0155		-	Rv1710	Not tested
	2005943	2005948	+	TAGTGT	2005944	A>C	N0157		-	Rv1771	Not tested
	2010614	2010619	-	TAAGGT	2010614	A>G	N0136,N1216			IG1807_Rv1776c-Rv1777	Not tested
	2259308	2259313	+	TATTGT	2259313	T>C	N0091			IG2043_Rv2011c-Rv2012	Not tested
	2279663	2279668	+	TATCAT	2279664	A>G	N0091		acg	Rv2032	Not tested
	2299079	2299084	+	TAGGTT	2299084	T>C	N0052		pks12	Rv2048c	Not tested
	2338993	2338998	+	TACGGT	2338994	A>G	N0031,N0052,N0072,N0091,N0136,N0145,N0153,N0155,N0157,N1177,N1202,N1216		-	Rv2082	Not tested
	2563401	2563406	+	TAGTCT	2563401	T>G	N0091		sseB	Rv2291	Not tested
	2602450	2602455	-	TAGTCT	2602454	T>G	N0052		narK1	Rv2329c	Not tested
	2608112	2608117	-	TACGGT	2608117	A>C	N0136,N1216		-	Rv2333c	Not tested
	2626188	2626193	+	TAGTTT	2626189	A>C	N0004,N0031,N0052,N0054,N0136,N0145,N0155,N1216,N1274			IG2385_Rv2346c-Rv2347c	Not tested
	2626188	2626193	+	TAGTTT	2626191	T>C	N0004,N0031,N0054,N0136,N0145,N0155,N1216,N1274			IG2385_Rv2346c-Rv2347c	Not tested
	2715374	2715379	-	TAATAT	2715378	T>C	N0091			IG2456_Rv2416c-Rv2417c	Not tested
	2809628	2809633	-	TACGGT	2809633	A>C	N0145,N0155		pdhC	Rv2495c	Not tested
	2816291	2816296	-	TACGCT	2816296	A>C	N1216		accA1	Rv2501c	Not tested
	2816295	2816300	+	TATCGT	2816296	A>C	N1216		accA1	Rv2501c	Not tested
	2910936	2910941	+	TACGCT	2910941	T>C	N1177			IG2626_Rv2584c-Rv2585c	Not tested
	2969671	2969676	-	TACGTT	2969676	A>G	N1272			IG2688_Rv2644c-Rv2645	Not tested
	3012742	3012747	+	TACTGT	3012743	A>G	N1272			IG2739_Rv2695-Rv2696c	Not tested
	3300479	3300484	-	TAGGGT	3300479	A>C	N1063,N1176		-	Rv2949c	Not tested
	3312216	3312221	+	TAGGGT	3312221	T>G	N0054		-	Rv2959c	Not tested
	3318011	3318016	-	TATCCT	3318011	A>C	N0091			IG3011_Rv2964-Rv2965c	Not tested
	3421946	3421951	-	TACGAT	3421951	A>G	N0031		-	Rv3060c	Not tested
	3459928	3459933	+	TACCCT	3459929	A>G	N0153		-	Rv3091	Not tested
	3504173	3504178	+	TAACCT	3504174	A>G	N1177		-	Rv3137	Not tested
	3562775	3562780	+	TAGCTT	3562775	T>C	N0052		-	Rv3193c	Not tested
	3715796	3715801	+	TATCGT	3715801	T>C	N0155		dacB1	Rv3330	Not tested
	3769704	3769709	-	TAACTT	3769709	A>G	N0153		-	Rv3355c	Not tested
	3938871	3938876	-	TACTAT	3938875	T>C	N0153		-	Rv3510c	Not tested
	3976821	3976826	+	TATTAT	3976825	A>T	N0136		-	Rv3537	Not tested
	3976821	3976826	+	TATTAT	3976826	T>C	N0136		-	Rv3537	Not tested
	4323297	4323302	+	TAACCT	4323302	T>C	N0072,N0153			IG3913_Rv3848-Rv3849	Not tested
	4340325	4340330	+	TACTCT	4340330	T>G	N0136		-	Rv3864	Not tested
	4355141	4355146	-	TAAGTT	4355141	A>C	N1283		-	Rv3877	Not tested
	4403130	4403135	-	TATTGT	4403135	A>G	N1272			IG3979_Rv3914-Rv3915	Not tested
