# Supplementary material for: Genome-wide mutational biases fuel transcriptional diversity in the Mycobacterium tuberculosis complex
Source: Nat Commun. 2019 Sep 5;10:3994. doi: 10.1038/s41467-019-11948-6 (PMC6728331; doi:10.1038/s41467-019-11948-6)
Supplement: Supplementary file 11 — Supplementary Data 7 [file 41467_2019_11948_MOESM11_ESM.xlsx]

## Sheet: Supplementary Data 7
Supplementary Data 7: Methylation profile of the 19 MTBC samples. Summary of the methylation report derived from the PacBio sequencing for each of the three main methyltransferases. For each motif, the methyltransferase involved in its methylation and the number of occurrences identified in the genome are reported in the header. In almost all samples, all the motifs identified are methylated. In …
			mamA (CTCCAG)(n=1947)			(hsdM/hsdS.1/hsdS) (GATNNNNRTAC) (n=363)			mamB (CACGCAG) (n=820)
	Lineage	Strain	Variant	Phenotype	Methylated motifs freq.	Variant	Phenotype	Methylated motifs freq.	Variant	Phenotype	Methylated motifs freq.
	L1	N0072			0.97			0.91			0.96
		N0153			0.96			0.92			0.96
		N0157	W136R	Inactive	0			0.93	D59G	Inactive	0
	L2	N0031			0.98			0.93			0.97
		N0052	E270A	Partially methylated	0.19			0.93		Partially methylated	0.7
		N0145	E270A	Inactive	0			0.92			0.97
		N0155	E270A	Inactive	0			0.88			0.98
	L3	N0004			0.98	G173D(hsdM) / L119R (hsdS)	Inactive	0			0.97
		N0054			0.98	G173D(hsdM) / L119R (hsdS)	Inactive	0			0.98
		N1274			0.98	G173D(hsdM) / L119R (hsdS)	Inactive	0			0.98
	L4	N0136	G152S	Partially methylated	0.56	P306L (hsdM)	Inactive	0			0.98
		N1216			0.97	P306L (hsdM)	Inactive	0			0.98
		N1283			0.99			0.96			0.99
	L5	N1063			0.97			0.97			0.98
		N1176			0.94			0.93			0.96
		N1272			0.97			0.98			0.98
	L6	N0091			0.96	E481A (hsdM)	Partially methylated	0.68			0.96
		N1177			0.97	T393A (hsdM)	Inactive	0			0.96
		N1202			0.96			0.9			0.97
