# Supplementary material for: Genome-wide mutational biases fuel transcriptional diversity in the Mycobacterium tuberculosis complex
Source: Nat Commun. 2019 Sep 5;10:3994. doi: 10.1038/s41467-019-11948-6 (PMC6728331; doi:10.1038/s41467-019-11948-6)
Supplement: Supplementary file 12 — Supplementary Data 8 [file 41467_2019_11948_MOESM12_ESM.xlsx]

## Sheet: Supplementary Data 8
Supplementary Data 8: Non-synonymous SNPs affecting the three main methyltransferases found in an MTBC dataset (n=4,595) representative of the global MTBC diversity.
SNP position	Wild type allele	Mutant allele	Gene name	Rv number	Variant type	Nucleotide change	Aminoacid change	SIFT score	SIFT prediction	Homoplastic?
2268695	A	G	mamB	Rv2024c	stop_lost&splice_region_variant	1546T>C	*516Qext*?
2268700	T	G	mamB	Rv2024c	missense_variant	1541A>C	Q514P	0	DELETERIOUS (*WARNING! Low confidence)
2268706	C	A	mamB	Rv2024c	missense_variant	1535G>T	R512I	0	DELETERIOUS (*WARNING! Low confidence)
2268737	G	A	mamB	Rv2024c	missense_variant	1504C>T	P502S	0.754	TOLERATED
2268741	G	C	mamB	Rv2024c	missense_variant	1500C>G	D500E	0.398	TOLERATED
2268779	G	C	mamB	Rv2024c	missense_variant	1462C>G	P488A	0.535	TOLERATED
2268820	G	T	mamB	Rv2024c	missense_variant	1421C>A	A474D	0.014	DELETERIOUS
2268850	T	G	mamB	Rv2024c	missense_variant	1391A>C	E464A	0.611	TOLERATED
2268853	C	G	mamB	Rv2024c	missense_variant	1388G>C	G463A	0.364	TOLERATED
2268880	T	G	mamB	Rv2024c	missense_variant	1361A>C	K454T	0.029	DELETERIOUS
2268886	A	C	mamB	Rv2024c	missense_variant	1355T>G	L452R	0.001	DELETERIOUS
2268887	G	C	mamB	Rv2024c	missense_variant	1354C>G	L452V	0.025	DELETERIOUS
2268916	G	A	mamB	Rv2024c	missense_variant	1325C>T	A442V	0.064	TOLERATED
2268920	C	G	mamB	Rv2024c	missense_variant	1321G>C	D441H	0.01	DELETERIOUS
2268925	A	C	mamB	Rv2024c	missense_variant	1316T>G	L439R	0.001	DELETERIOUS
2268947	C	T	mamB	Rv2024c	missense_variant	1294G>A	G432R	0.061	TOLERATED
2269010	T	C	mamB	Rv2024c	missense_variant	1231A>G	K411E	0.003	DELETERIOUS
2269027	C	T	mamB	Rv2024c	missense_variant	1214G>A	G405E	0.118	TOLERATED
2269046	C	T	mamB	Rv2024c	missense_variant	1195G>A	G399S	0.603	TOLERATED
2269065	C	A	mamB	Rv2024c	missense_variant	1176G>T	E392D	0.271	TOLERATED
2269091	C	G	mamB	Rv2024c	missense_variant	1150G>C	D384H	0.002	DELETERIOUS
2269097	A	C	mamB	Rv2024c	missense_variant	1144T>G	S382A	0.016	DELETERIOUS
2269159	G	T	mamB	Rv2024c	missense_variant	1082C>A	T361K	0	DELETERIOUS
2269168	A	G	mamB	Rv2024c	missense_variant	1073T>C	M358T	0	DELETERIOUS
2269169	T	C	mamB	Rv2024c	missense_variant	1072A>G	M358V	0	DELETERIOUS
2269213	C	T	mamB	Rv2024c	missense_variant	1028G>A	R343Q	0.018	DELETERIOUS
2269228	T	C	mamB	Rv2024c	missense_variant	1013A>G	E338G	0.046	DELETERIOUS
2269250	C	T	mamB	Rv2024c	missense_variant	991G>A	V331M	0.069	TOLERATED
2269261	C	T	mamB	Rv2024c	missense_variant	980G>A	R327H	0	DELETERIOUS
2269267	G	A	mamB	Rv2024c	missense_variant	974C>T	A325V	0	DELETERIOUS
2269300	A	C	mamB	Rv2024c	missense_variant	941T>G	V314G	0.092	TOLERATED
2269304	C	G	mamB	Rv2024c	missense_variant	937G>C	G313R	0.003	DELETERIOUS
2269315	G	A	mamB	Rv2024c	missense_variant	926C>T	A309V	0	DELETERIOUS
2269373	C	A	mamB	Rv2024c	missense_variant	868G>T	A290S	0.5	TOLERATED
2269375	C	T	mamB	Rv2024c	missense_variant	866G>A	R289H	0.124	TOLERATED
2269376	G	A	mamB	Rv2024c	missense_variant	865C>T	R289C	0.053	TOLERATED
2269397	G	A	mamB	Rv2024c	missense_variant	844C>T	H282Y	0.043	DELETERIOUS
2269429	A	G	mamB	Rv2024c	missense_variant	812T>C	I271T	0.099	TOLERATED
2269433	G	A	mamB	Rv2024c	missense_variant	808C>T	P270S	0.646	TOLERATED
2269483	G	A	mamB	Rv2024c	missense_variant	758C>T	S253L	0	DELETERIOUS
2269580	T	G	mamB	Rv2024c	missense_variant	661A>C	I221L	0.014	DELETERIOUS
2269583	G	A	mamB	Rv2024c	missense_variant	658C>T	R220W	0.007	DELETERIOUS
2269603	G	A	mamB	Rv2024c	missense_variant	638C>T	A213V	0.28	TOLERATED
2269604	C	A	mamB	Rv2024c	missense_variant	637G>T	A213S	0.711	TOLERATED
2269622	T	G	mamB	Rv2024c	missense_variant	619A>C	I207L	0.4	TOLERATED
2269654	C	T	mamB	Rv2024c	missense_variant	587G>A	C196Y	0	DELETERIOUS
2269677	A	C	mamB	Rv2024c	missense_variant	564T>G	D188E	0.137	TOLERATED
2269697	C	T	mamB	Rv2024c	missense_variant	544G>A	G182R	0.003	DELETERIOUS
2269718	C	G	mamB	Rv2024c	missense_variant	523G>C	A175P	0	DELETERIOUS
2269725	C	A	mamB	Rv2024c	missense_variant	516G>T	Q172H	0	DELETERIOUS
2269735	C	T	mamB	Rv2024c	missense_variant	506G>A	R169Q	0.023	DELETERIOUS
2269743	G	C	mamB	Rv2024c	missense_variant	498C>G	H166Q	0.329	TOLERATED
2269756	G	C	mamB	Rv2024c	missense_variant	485C>G	P162R	0.592	TOLERATED
2269768	A	C	mamB	Rv2024c	missense_variant	473T>G	V158G	0.206	TOLERATED
2269780	C	T	mamB	Rv2024c	missense_variant	461G>A	G154D	0.443	TOLERATED
2269798	T	C	mamB	Rv2024c	missense_variant	443A>G	D148G	0.219	TOLERATED
2269804	T	G	mamB	Rv2024c	missense_variant	437A>C	D146A	0.005	DELETERIOUS
2269825	T	G	mamB	Rv2024c	missense_variant	416A>C	E139A	0.28	TOLERATED
2269846	A	G	mamB	Rv2024c	missense_variant	395T>C	V132A	0.08	TOLERATED
2269849	G	T	mamB	Rv2024c	missense_variant	392C>A	P131Q	0.008	DELETERIOUS
2269852	A	G	mamB	Rv2024c	missense_variant	389T>C	V130A	0.394	TOLERATED
2269870	G	A	mamB	Rv2024c	missense_variant	371C>T	A124V	0.032	DELETERIOUS	Yes(2)
2269881	A	C	mamB	Rv2024c	missense_variant	360T>G	N120K	0.026	DELETERIOUS
2269907	A	G	mamB	Rv2024c	missense_variant	334T>C	S112P	0.035	DELETERIOUS
2269949	T	C	mamB	Rv2024c	missense_variant	292A>G	T98A	0.115	TOLERATED
2269954	A	C	mamB	Rv2024c	missense_variant	287T>G	F96C	0	DELETERIOUS
2269988	T	C	mamB	Rv2024c	missense_variant	253A>G	T85A	0.324	TOLERATED
2270006	A	C	mamB	Rv2024c	missense_variant	235T>G	C79G	0.01	DELETERIOUS
2270019	G	C	mamB	Rv2024c	stop_gained	222C>G	Y74*
2270023	T	C	mamB	Rv2024c	missense_variant	218A>G	N73S	0.67	TOLERATED
2270042	G	C	mamB	Rv2024c	missense_variant	199C>G	R67G	0.141	TOLERATED
2270044	G	C	mamB	Rv2024c	missense_variant	197C>G	A66G	0.078	TOLERATED
2270065	T	C	mamB	Rv2024c	missense_variant	176A>G	D59G	0	DELETERIOUS
2270101	C	T	mamB	Rv2024c	missense_variant	140G>A	R47Q
2270102	G	A	mamB	Rv2024c	missense_variant	139C>T	R47W	0.436	TOLERATED
2270105	A	G	mamB	Rv2024c	missense_variant	136T>C	W46R	0.075	TOLERATED
2270123	G	A	mamB	Rv2024c	stop_gained	118C>T	Q40*
2270123	G	T	mamB	Rv2024c	missense_variant	118C>A	Q40K	0.516	TOLERATED
2270155	A	G	mamB	Rv2024c	missense_variant	86T>C	V29A	0.584	TOLERATED
2270157	C	G	mamB	Rv2024c	missense_variant	84G>C	M28I	0.633	TOLERATED
2270166	C	G	mamB	Rv2024c	missense_variant	75G>C	E25D	0	DELETERIOUS
2270168	C	T	mamB	Rv2024c	missense_variant	73G>A	E25K	0	DELETERIOUS
2270212	G	A	mamB	Rv2024c	missense_variant	29C>T	A10V	0.293	TOLERATED
2270233	G	T	mamB	Rv2024c	stop_gained	8C>A	S3*
3068257	C	T	hsdS.1	Rv2755c	missense_variant	208G>A	A70T	0.45	TOLERATED
3068268	G	A	hsdS.1	Rv2755c	missense_variant	197C>T	A66V	1	TOLERATED
3068283	G	T	hsdS.1	Rv2755c	missense_variant	182C>A	A61E	0.027	DELETERIOUS
3068286	C	T	hsdS.1	Rv2755c	missense_variant	179G>A	G60D	0	DELETERIOUS
3068304	A	G	hsdS.1	Rv2755c	missense_variant	161T>C	V54A	0.013	DELETERIOUS
3068305	C	T	hsdS.1	Rv2755c	missense_variant	160G>A	V54I	0.454	TOLERATED
3068308	C	T	hsdS.1	Rv2755c	missense_variant	157G>A	G53S	0.257	TOLERATED
3068355	G	A	hsdS.1	Rv2755c	missense_variant	110C>T	S37L	0.009	DELETERIOUS
3068398	G	C	hsdS.1	Rv2755c	missense_variant	67C>G	P23A	0.069	TOLERATED
3068415	T	C	hsdS.1	Rv2755c	missense_variant	50A>G	Q17R	0.197	TOLERATED
3068481	G	A	hsdM	Rv2756c	stop_gained	1603C>T	Q535*
3068518	G	C	hsdM	Rv2756c	missense_variant	1566C>G	F522L	0.44	TOLERATED
3068528	A	G	hsdM	Rv2756c	missense_variant	1556T>C	L519P	0.285	TOLERATED
3068540	G	A	hsdM	Rv2756c	missense_variant	1544C>T	S515L	0.035	DELETERIOUS
3068591	G	T	hsdM	Rv2756c	missense_variant	1493C>A	P498H	0.069	TOLERATED
3068592	G	A	hsdM	Rv2756c	missense_variant	1492C>T	P498S	0.409	TOLERATED
3068600	A	G	hsdM	Rv2756c	missense_variant	1484T>C	V495A	0	DELETERIOUS
3068618	A	C	hsdM	Rv2756c	missense_variant	1466T>G	L489R	0	DELETERIOUS
3068627	T	G	hsdM	Rv2756c	missense_variant	1457A>C	D486A	0.02	DELETERIOUS
3068637	T	C	hsdM	Rv2756c	missense_variant	1447A>G	K483E	0.982	TOLERATED
3068642	T	G	hsdM	Rv2756c	missense_variant	1442A>C	E481A	0.041	DELETERIOUS
3068710	C	A	hsdM	Rv2756c	missense_variant	1374G>T	K458N	0.529	TOLERATED
3068721	G	A	hsdM	Rv2756c	missense_variant	1363C>T	R455C	0	DELETERIOUS
3068730	G	A	hsdM	Rv2756c	missense_variant	1354C>T	H452Y	0.001	DELETERIOUS
3068771	G	A	hsdM	Rv2756c	missense_variant	1313C>T	A438V	0.283	TOLERATED
3068778	C	T	hsdM	Rv2756c	missense_variant	1306G>A	E436K	0.291	TOLERATED
3068795	T	G	hsdM	Rv2756c	missense_variant	1289A>C	D430A	0.685	TOLERATED	Yes(2)
3068820	A	G	hsdM	Rv2756c	missense_variant	1264T>C	F422L	0.02	DELETERIOUS
3068823	G	C	hsdM	Rv2756c	missense_variant	1261C>G	L421V	0.016	DELETERIOUS
3068833	G	C	hsdM	Rv2756c	missense_variant	1251C>G	C417W	0.004	DELETERIOUS
3068840	T	G	hsdM	Rv2756c	missense_variant	1244A>C	D415A	0.056	TOLERATED
3068907	T	C	hsdM	Rv2756c	missense_variant	1177A>G	T393A	0.008	DELETERIOUS
3068921	T	G	hsdM	Rv2756c	missense_variant	1163A>C	Q388P	0.002	DELETERIOUS
3068940	T	C	hsdM	Rv2756c	missense_variant	1144A>G	M382V	0.086	TOLERATED
3068942	C	T	hsdM	Rv2756c	missense_variant	1142G>A	C381Y	0.001	DELETERIOUS
3069012	A	T	hsdM	Rv2756c	missense_variant	1072T>A	S358T	0.034	DELETERIOUS
3069052	C	A	hsdM	Rv2756c	missense_variant	1032G>T	L344F	0.001	DELETERIOUS
3069075	T	C	hsdM	Rv2756c	missense_variant	1009A>G	I337V	0.219	TOLERATED
3069128	T	C	hsdM	Rv2756c	missense_variant	956A>G	D319G	0.002	DELETERIOUS
3069137	T	A	hsdM	Rv2756c	missense_variant	947A>T	N316I	0.186	TOLERATED
3069167	G	A	hsdM	Rv2756c	missense_variant	917C>T	P306L	1	TOLERATED
3069203	T	C	hsdM	Rv2756c	missense_variant	881A>G	H294R	0.003	DELETERIOUS
3069222	T	C	hsdM	Rv2756c	missense_variant	862A>G	T288A	0.035	DELETERIOUS
3069293	C	T	hsdM	Rv2756c	stop_gained	791G>A	W264*
3069355	G	T	hsdM	Rv2756c	stop_gained	729C>A	Y243*
3069437	A	G	hsdM	Rv2756c	missense_variant	647T>C	V216A	0.012	DELETERIOUS
3069453	T	G	hsdM	Rv2756c	missense_variant	631A>C	K211Q	0.186	TOLERATED
3069459	C	T	hsdM	Rv2756c	missense_variant	625G>A	V209M	0.001	DELETERIOUS
3069465	G	A	hsdM	Rv2756c	missense_variant	619C>T	P207S	0.419	TOLERATED
3069520	G	C	hsdM	Rv2756c	missense_variant	564C>G	F188L	0.005	DELETERIOUS
3069539	C	G	hsdM	Rv2756c	missense_variant	545G>C	G182A	0	DELETERIOUS
3069555	C	A	hsdM	Rv2756c	missense_variant	529G>T	A177S	0.769	TOLERATED
3069561	G	T	hsdM	Rv2756c	missense_variant	523C>A	H175N	0.581	TOLERATED
3069566	C	T	hsdM	Rv2756c	missense_variant	518G>A	G173D	0.111	TOLERATED
3069585	C	T	hsdM	Rv2756c	missense_variant	499G>A	A167T	0.2	TOLERATED
3069656	A	C	hsdM	Rv2756c	missense_variant	428T>G	L143R	0	DELETERIOUS
3069665	C	A	hsdM	Rv2756c	missense_variant	419G>T	G140V	0.015	DELETERIOUS
3069778	G	T	hsdM	Rv2756c	missense_variant	306C>A	F102L	0.295	TOLERATED
3069791	G	A	hsdM	Rv2756c	missense_variant	293C>T	A98V	0.016	DELETERIOUS
3069817	G	T	hsdM	Rv2756c	stop_gained	267C>A	Y89*
3069830	T	C	hsdM	Rv2756c	missense_variant	254A>G	Q85R	0.259	TOLERATED
3069834	C	T	hsdM	Rv2756c	missense_variant	250G>A	E84K	0.005	DELETERIOUS
3069912	G	A	hsdM	Rv2756c	missense_variant	172C>T	R58W	0.001	DELETERIOUS
3069914	T	A	hsdM	Rv2756c	missense_variant	170A>T	E57V	0.104	TOLERATED
3069953	C	T	hsdM	Rv2756c	missense_variant	131G>A	G44D	0.001	DELETERIOUS
3070007	G	A	hsdM	Rv2756c	missense_variant	77C>T	A26V	0.001	DELETERIOUS
3070015	C	G	hsdM	Rv2756c	missense_variant	69G>C	W23C	0	DELETERIOUS
3070065	G	A	hsdM	Rv2756c	stop_gained	19C>T	Q7*
3071546	C	A	hsdS	Rv2761c	stop_lost&splice_region_variant	1095G>T	*365Yext*?
3071566	C	T	hsdS	Rv2761c	missense_variant	1075G>A	G359S	0.57	TOLERATED	Yes(2)
3071572	T	C	hsdS	Rv2761c	missense_variant	1069A>G	I357V	0.331	TOLERATED
3071577	G	A	hsdS	Rv2761c	missense_variant	1064C>T	S355F	0.029	DELETERIOUS
3071587	G	C	hsdS	Rv2761c	missense_variant	1054C>G	L352V	0.301	TOLERATED
3071649	A	G	hsdS	Rv2761c	missense_variant	992T>C	L331P	0.014	DELETERIOUS
3071683	C	A	hsdS	Rv2761c	stop_gained	958G>T	G320*
3071685	G	T	hsdS	Rv2761c	missense_variant	956C>A	P319H	0.024	DELETERIOUS
3071685	G	C	hsdS	Rv2761c	missense_variant	956C>G	P319R	0.075	TOLERATED
3071749	G	A	hsdS	Rv2761c	missense_variant	892C>T	R298W	0.011	DELETERIOUS
3071767	C	T	hsdS	Rv2761c	missense_variant	874G>A	G292R	0.046	DELETERIOUS
3071779	G	A	hsdS	Rv2761c	missense_variant	862C>T	R288W	0.02	DELETERIOUS
3071788	C	A	hsdS	Rv2761c	missense_variant	853G>T	A285S	0.943	TOLERATED
3071794	C	A	hsdS	Rv2761c	missense_variant	847G>T	V283F	0.317	TOLERATED
3071836	C	T	hsdS	Rv2761c	missense_variant	805G>A	V269I	0.461	TOLERATED
3071886	G	A	hsdS	Rv2761c	missense_variant	755C>T	S252L	0.276	TOLERATED
3071889	G	A	hsdS	Rv2761c	missense_variant	752C>T	P251L	0	DELETERIOUS
3071911	T	C	hsdS	Rv2761c	missense_variant	730A>G	I244V	0.583	TOLERATED
3071916	G	A	hsdS	Rv2761c	missense_variant	725C>T	P242L	0.031	DELETERIOUS
3071918	G	C	hsdS	Rv2761c	missense_variant	723C>G	I241M	0.013	DELETERIOUS
3071946	A	G	hsdS	Rv2761c	missense_variant	695T>C	V232A	0.06	TOLERATED
3071958	G	A	hsdS	Rv2761c	missense_variant	683C>T	S228L	0.328	TOLERATED
3071967	A	G	hsdS	Rv2761c	missense_variant	674T>C	L225P	0.141	TOLERATED
3072012	G	C	hsdS	Rv2761c	missense_variant	629C>G	A210G	0.493	TOLERATED
3072039	T	C	hsdS	Rv2761c	missense_variant	602A>G	Y201C	0.039	DELETERIOUS
3072096	G	A	hsdS	Rv2761c	missense_variant	545C>T	A182V	0.141	TOLERATED
3072124	A	T	hsdS	Rv2761c	missense_variant	517T>A	S173T	0.413	TOLERATED
3072124	A	C	hsdS	Rv2761c	missense_variant	517T>G	S173A	0.427	TOLERATED
3072178	C	T	hsdS	Rv2761c	missense_variant	463G>A	D155N	0.426	TOLERATED
3072187	C	T	hsdS	Rv2761c	missense_variant	454G>A	A152T	0.77	TOLERATED
3072197	G	C	hsdS	Rv2761c	missense_variant	444C>G	D148E	0.1	TOLERATED
3072250	C	T	hsdS	Rv2761c	missense_variant	391G>A	A131T	0.419	TOLERATED
3072253	A	C	hsdS	Rv2761c	missense_variant	388T>G	S130A	0.828	TOLERATED
3072276	C	T	hsdS	Rv2761c	missense_variant	365G>A	G122D	0.758	TOLERATED
3072279	T	C	hsdS	Rv2761c	missense_variant	362A>G	Q121R	0.092	TOLERATED
3072285	A	C	hsdS	Rv2761c	missense_variant	356T>G	L119R	0.007	DELETERIOUS
3072304	C	G	hsdS	Rv2761c	missense_variant	337G>C	G113R	0	DELETERIOUS
3072351	T	C	hsdS	Rv2761c	missense_variant	290A>G	Y97C	0.006	DELETERIOUS
3072366	G	C	hsdS	Rv2761c	missense_variant	275C>G	P92R	0.375	TOLERATED
3072376	C	G	hsdS	Rv2761c	missense_variant	265G>C	A89P	0.044	DELETERIOUS
3072387	A	C	hsdS	Rv2761c	missense_variant	254T>G	L85R	0.026	DELETERIOUS
3072397	C	T	hsdS	Rv2761c	missense_variant	244G>A	D82N	0.108	TOLERATED
3072432	C	T	hsdS	Rv2761c	missense_variant	209G>A	S70N	0.068	TOLERATED
3072462	A	G	hsdS	Rv2761c	missense_variant	179T>C	V60A	0.231	TOLERATED
3072492	G	C	hsdS	Rv2761c	missense_variant	149C>G	A50G	0.238	TOLERATED
3072505	T	C	hsdS	Rv2761c	missense_variant	136A>G	I46V	0	DELETERIOUS
3072520	C	T	hsdS	Rv2761c	missense_variant	121G>A	G41S	0	DELETERIOUS
3072543	G	C	hsdS	Rv2761c	missense_variant	98C>G	P33R	0.345	TOLERATED
3072567	C	A	hsdS	Rv2761c	missense_variant	74G>T	G25V	0.16	TOLERATED
3072603	C	T	hsdS	Rv2761c	missense_variant	38G>A	G13E	0.022	DELETERIOUS
3072603	C	A	hsdS	Rv2761c	missense_variant	38G>T	G13V	0.018	DELETERIOUS
3072615	T	G	hsdS	Rv2761c	missense_variant	26A>C	K9T	0.229	TOLERATED
3643207	G	A	mamA	Rv3263	missense_variant	31G>A	A11T
3643237	G	A	mamA	Rv3263	missense_variant	61G>A	D21N	0	DELETERIOUS (*WARNING! Low confidence)
3643264	G	A	mamA	Rv3263	missense_variant	88G>A	G30S	0	DELETERIOUS (*WARNING! Low confidence)
3643277	C	T	mamA	Rv3263	missense_variant	101C>T	A34V	0.56	TOLERATED
3643285	G	A	mamA	Rv3263	missense_variant	109G>A	D37N	0.03	DELETERIOUS
3643294	C	T	mamA	Rv3263	missense_variant	118C>T	R40C	0.001	DELETERIOUS
3643361	C	T	mamA	Rv3263	missense_variant	185C>T	P62L	0.297	TOLERATED
3643407	A	C	mamA	Rv3263	missense_variant	231A>C	E77D	0.386	TOLERATED
3643433	A	G	mamA	Rv3263	missense_variant	257A>G	H86R	0.387	TOLERATED
3643466	A	C	mamA	Rv3263	missense_variant	290A>C	K97T	0.008	DELETERIOUS
3643537	T	A	mamA	Rv3263	missense_variant	361T>A	W121R	0.003	DELETERIOUS
3643543	G	A	mamA	Rv3263	missense_variant	367G>A	G123S	0.216	TOLERATED
3643582	T	C	mamA	Rv3263	missense_variant	406T>C	W136R	0.004	DELETERIOUS
3643604	C	A	mamA	Rv3263	missense_variant	428C>A	P143Q	0.56	TOLERATED
3643630	G	A	mamA	Rv3263	missense_variant	454G>A	G152S	0.023	DELETERIOUS	Yes(2)
3643648	C	G	mamA	Rv3263	missense_variant	472C>G	L158V	0.036	DELETERIOUS
3643661	G	A	mamA	Rv3263	stop_gained	485G>A	W162*
3643663	G	A	mamA	Rv3263	missense_variant	487G>A	V163I	0	DELETERIOUS
3643664	T	G	mamA	Rv3263	missense_variant	488T>G	V163G	0	DELETERIOUS
3643703	G	A	mamA	Rv3263	missense_variant	527G>A	G176D	0.54	TOLERATED
3643730	C	G	mamA	Rv3263	missense_variant	554C>G	A185G	0.028	DELETERIOUS
3643802	T	C	mamA	Rv3263	missense_variant	626T>C	L209P	0.002	DELETERIOUS
3643831	G	A	mamA	Rv3263	missense_variant	655G>A	G219R	0.051	TOLERATED
3643861	G	A	mamA	Rv3263	missense_variant	685G>A	G229S	0.498	TOLERATED
3643868	T	G	mamA	Rv3263	missense_variant	692T>G	V231G	0.39	TOLERATED
3643910	A	G	mamA	Rv3263	missense_variant	734A>G	D245G	0.175	TOLERATED
3643972	C	T	mamA	Rv3263	missense_variant	796C>T	L266F	0.709	TOLERATED
3643985	A	C	mamA	Rv3263	missense_variant	809A>C	E270A	0.127	TOLERATED
3643999	T	G	mamA	Rv3263	missense_variant	823T>G	Y275D	0.008	DELETERIOUS
3644011	C	T	mamA	Rv3263	missense_variant	835C>T	P279S	0.425	TOLERATED
3644032	C	T	mamA	Rv3263	stop_gained	856C>T	R286*
3644050	G	A	mamA	Rv3263	missense_variant	874G>A	A292T	0.577	TOLERATED
3644057	T	C	mamA	Rv3263	missense_variant	881T>C	M294T	0.173	TOLERATED
3644170	G	A	mamA	Rv3263	missense_variant	994G>A	V332I	0.135	TOLERATED
3644194	C	A	mamA	Rv3263	missense_variant	1018C>A	Q340K	0.089	TOLERATED
3644204	G	A	mamA	Rv3263	missense_variant	1028G>A	G343E	0.007	DELETERIOUS
3644246	G	A	mamA	Rv3263	missense_variant	1070G>A	G357D	0.641	TOLERATED
3644344	G	C	mamA	Rv3263	missense_variant	1168G>C	G390R	0.253	TOLERATED
3644372	G	A	mamA	Rv3263	stop_gained	1196G>A	W399*
3644375	G	C	mamA	Rv3263	missense_variant	1199G>C	W400S	0.005	DELETERIOUS
3644380	A	G	mamA	Rv3263	missense_variant	1204A>G	T402A	0.095	TOLERATED
3644381	C	T	mamA	Rv3263	missense_variant	1205C>T	T402I	0.487	TOLERATED
3644395	A	G	mamA	Rv3263	missense_variant	1219A>G	M407V	0.906	TOLERATED
3644464	A	C	mamA	Rv3263	missense_variant	1288A>C	T430P	0.124	TOLERATED
3644465	C	A	mamA	Rv3263	missense_variant	1289C>A	T430N	0.18	TOLERATED
3644470	A	G	mamA	Rv3263	missense_variant	1294A>G	T432A	0	DELETERIOUS
3644527	G	A	mamA	Rv3263	missense_variant	1351G>A	A451T	0.564	TOLERATED
3644587	G	T	mamA	Rv3263	missense_variant	1411G>T	G471C	0	DELETERIOUS
3644617	G	A	mamA	Rv3263	missense_variant	1441G>A	A481T	0.303	TOLERATED
3644634	G	A	mamA	Rv3263	missense_variant	1458G>A	M486I	1	TOLERATED
3644691	A	C	mamA	Rv3263	missense_variant	1515A>C	K505N	0.135	TOLERATED
3644729	G	T	mamA	Rv3263	missense_variant	1553G>T	R518L	0.241	TOLERATED
3644810	G	A	mamA	Rv3263	missense_variant	1634G>A	R545H	0	DELETERIOUS
3644833	C	T	mamA	Rv3263	stop_gained	1657C>T	R553*
