# Supplementary material for: Genome-wide mutational biases fuel transcriptional diversity in the Mycobacterium tuberculosis complex
Source: Nat Commun. 2019 Sep 5;10:3994. doi: 10.1038/s41467-019-11948-6 (PMC6728331; doi:10.1038/s41467-019-11948-6)
Supplement: Supplementary file 13 — Supplementary Data 9 [file 41467_2019_11948_MOESM13_ESM.xlsx]

## Sheet: Supplementary Data 9
Supplementary Data 9: Differential expression analysis performed with DEseq2, for N1283-ΔhsdM and N1283 strains
Rv number	baseMean	log2FoldChange	lfcSE	stat	pvalue	padj (BH)
Rv0001	22619.8	0.176429	0.155407	1.13527	0.256262	0.575382
Rv0002	10996.8	0.0162091	0.101963	0.15897	0.873693	0.964322
Rv0003	6241.15	0.0760687	0.103589	0.73433	0.462748	0.762349
Rv0004	2256.51	0.0569511	0.076553	0.743944	0.45691	0.757936
Rv0005	34732.1	-0.106077	0.1194	-0.888414	0.374318	0.690466
Rv0006	30577.3	-0.0622741	0.088347	-0.704881	0.480884	0.775345
Rv0007	5843.15	0.0636987	0.0918326	0.69364	0.487908	0.780389
Rv0008c	1350.29	-0.0499936	0.0834922	-0.598781	0.549319	0.816661
Rv0009	18788.7	-0.230249	0.193456	-1.19019	0.233971	0.550547
Rv0010c	1563.78	0.0657395	0.105853	0.621044	0.534571	0.804006
Rv0011c	3288.16	-0.0506795	0.151569	-0.334365	0.738104	0.909626
Rv0012	3704.44	-0.0767726	0.0676548	-1.13477	0.256472	0.575382
Rv0013	4177.33	-0.0290943	0.0748119	-0.3889	0.69735	0.888379
Rv0014c	15135.5	-0.0567312	0.115451	-0.491387	0.623153	0.85028
Rv0015c	8139.59	0.0277936	0.0635199	0.437558	0.661707	0.870586
Rv0016c	10260.6	-0.0478755	0.0849598	-0.563508	0.573089	0.828608
Rv0017c	6491.46	0.0220704	0.123542	0.178647	0.858215	0.96065
Rv0018c	10869.5	-0.0246312	0.0839253	-0.29349	0.769148	0.919582
Rv0019c	5807.74	-0.0567786	0.124659	-0.455471	0.64877	0.864643
Rv0020c	32800.1	-0.141437	0.137759	-1.0267	0.304562	0.624355
Rv0021c	1597.49	0.0295271	0.0900587	0.327866	0.743013	0.911459
Rv0022c	102.136	0.237132	0.24734	0.95873	0.337695	0.662456
Rv0023	1901.03	0.0959069	0.0762382	1.25799	0.208396	0.523214
Rv0024	1979.14	0.158496	0.11699	1.35479	0.175484	0.474086
Rv0025	1227.79	0.212015	0.121868	1.73971	0.0819094	0.317693
Rv0026	3422.6	0.0515828	0.0881419	0.585224	0.558397	0.822285
Rv0027	1137.14	-0.0551066	0.115928	-0.475354	0.634535	0.855581
Rv0028	614.379	-0.127192	0.150406	-0.845663	0.397741	0.706631
Rv0029	2722.35	0.237974	0.0818249	2.90834	0.00363357	0.0452864
Rv0030	1628.14	-0.124413	0.0751207	-1.65618	0.0976854	0.35086
Rv0032	3640.97	0.646765	0.0920387	7.02709	2.10882e-12	4.63815e-10
Rv0033	849.351	0.648725	0.0993177	6.53182	6.49736e-11	9.71745e-09
Rv0034	514.283	0.544112	0.138341	3.93312	8.3851e-05	0.00256983
Rv0035	2033.58	0.468167	0.0876206	5.34312	9.13615e-08	7.76365e-06
Rv0036c	4125.33	0.0727298	0.0613998	1.18453	0.236204	0.552272
Rv0037c	2452.61	0.126113	0.095203	1.32468	0.185278	0.488685
Rv0038	2777.05	0.107512	0.0870542	1.235	0.216832	0.531042
Rv0039c	1085.74	0.158864	0.142154	1.11755	0.263761	0.583846
Rv0040c	9826.62	-0.0307634	0.0987873	-0.311411	0.755488	0.915647
Rv0041	14308.4	-0.145238	0.0545663	-2.66168	0.00777516	0.0763026
Rv0042c	2650.49	-0.182045	0.0733188	-2.48292	0.013031	0.106615
Rv0043c	2246.94	-0.00532431	0.080218	-0.0663731	0.947081	0.984369
Rv0044c	1816.2	-0.0130438	0.0865253	-0.150751	0.880172	0.966782
Rv0045c	3380.71	0.275511	0.0915622	3.00901	0.00262102	0.0357035
Rv0046c	13176.8	0.299801	0.140055	2.14059	0.0323067	0.188448
Rv0047c	5123.5	0.378678	0.0680007	5.56873	2.56599e-08	2.34006e-06
Rv0048c	2184.88	-0.0721308	0.086098	-0.837775	0.402157	0.71041
Rv0049	4300.6	-0.0246452	0.12899	-0.191062	0.848477	0.957862
Rv0050	15842.7	0.117735	0.0759751	1.54965	0.121227	0.394488
Rv0051	3170.03	0.146473	0.0899259	1.62881	0.103352	0.363786
Rv0052	1160.74	-0.0680703	0.0967142	-0.70383	0.481539	0.775937
Rv0053	6689.06	-0.319298	0.158267	-2.01746	0.0436473	0.222037
Rv0054	9537.17	-0.377357	0.111416	-3.38692	0.00070682	0.0134837
Rv0055	7243.16	-0.33944	0.162303	-2.09139	0.0364927	0.201545
Rv0056	11732.8	-0.339437	0.149671	-2.26789	0.0233361	0.151859
Rv0057	6648.3	-0.186792	0.120409	-1.55132	0.120826	0.39387
Rv0058	42639.2	-0.0395567	0.125284	-0.315736	0.752203	0.914166
Rv0059	4922.07	0.0404498	0.0836829	0.48337	0.628833	0.852504
Rv0060	13405.9	0.0741877	0.118245	0.627406	0.530393	0.801283
Rv0061c	3080.25	-0.205333	0.138831	-1.47902	0.139136	0.425457
Rv0062	3305.78	-0.29832	0.106642	-2.79739	0.00515176	0.0585484
Rv0063	4314.16	-0.0247332	0.0782945	-0.3159	0.752079	0.914166
Rv0064	8401.05	0.090623	0.0688815	1.31564	0.188296	0.492486
Rv0064A	1007.77	0.127665	0.0861327	1.48219	0.138289	0.42507
Rv0065	2221.9	-0.0029836	0.0835788	-0.0356981	0.971523	0.98925
Rv0066c	13696.9	-0.189667	0.0565398	-3.35457	0.000794883	0.014935
Rv0067c	823.279	-0.108487	0.127349	-0.851886	0.394277	0.705698
Rv0068	877.125	0.209311	0.157712	1.32717	0.184453	0.487905
Rv0069c	3764.8	0.0919118	0.0692823	1.32663	0.184632	0.487905
Rv0070c	2214.54	0.0846291	0.104047	0.813377	0.416002	0.721763
Rv0071	251.065	0.222813	0.225932	0.986193	0.324038	0.646507
Rv0072	601.972	-0.0977188	0.201753	-0.484348	0.628139	0.85188
Rv0073	1194.01	0.101157	0.148829	0.679684	0.496705	0.782754
Rv0074	632.033	0.355099	0.189202	1.87683	0.0605419	0.270224
Rv0075	1181.7	0.0223092	0.0969069	0.230213	0.817927	0.945977
Rv0076c	1025.96	-0.020887	0.0841908	-0.248091	0.804064	0.939792
Rv0077c	624.475	-0.0254456	0.134018	-0.189868	0.849413	0.958056
Rv0078	1887.92	0.121213	0.0968997	1.25091	0.210967	0.525619
Rv0078A	3703.16	-0.0158709	0.0733807	-0.216281	0.828768	0.949086
Rv0078B	2271.02	-0.00396705	0.162572	-0.0244018	0.980532	0.992477
Rv0079	1146.61	-0.21062	0.160845	-1.30946	0.190379	0.495255
Rv0080	208.129	-1.24466	0.195176	-6.37711	1.80457e-10	2.17655e-08
Rv0081	308.331	1.74266	0.146209	11.919	9.42515e-33	3.91563e-30
Rv0082	896.962	1.68989	0.124475	13.5762	5.54562e-42	6.91169e-39
Rv0083	1104.65	1.83331	0.15361	11.9348	7.79475e-33	3.64307e-30
Rv0084	947.971	1.66301	0.125589	13.2417	5.04285e-40	4.7138e-37
Rv0085	441.739	1.91628	0.136312	14.058	6.87593e-45	1.28546e-41
Rv0086	1185.7	1.55654	0.119575	13.0173	9.76083e-39	7.29915e-36
Rv0087	1201.56	1.46959	0.118497	12.4019	2.5519e-35	1.59026e-32
Rv0088	6138.53	0.434039	0.0675226	6.42805	1.29249e-10	1.72594e-08
Rv0089	956.211	0.381939	0.107959	3.5378	0.000403469	0.00925505
Rv0090	364.679	0.206315	0.178866	1.15346	0.248722	0.568789
Rv0091	2270.71	-0.343887	0.0728209	-4.72237	2.33111e-06	0.00013009
Rv0092	4350.93	-0.0244542	0.077043	-0.31741	0.750933	0.914166
Rv0093c	1160.25	0.131628	0.145111	0.907087	0.364361	0.682537
Rv0097	1657.08	0.118439	0.140052	0.84568	0.397731	0.706631
Rv0098	628.791	0.0198149	0.145971	0.135746	0.892022	0.970618
Rv0099	1551.52	0.110736	0.128085	0.864547	0.387287	0.701491
Rv0100	393.512	0.142457	0.178018	0.800238	0.423573	0.728491
Rv0101	4803.16	0.0281377	0.137515	0.204616	0.837872	0.952012
Rv0102	5087.56	-0.0341594	0.063126	-0.54113	0.588418	0.836852
Rv0103c	8957.53	-0.0652764	0.057121	-1.14277	0.253132	0.572345
Rv0104	1033.07	0.439975	0.108317	4.06191	4.86722e-05	0.00163951
Rv0105c	41.1727	0.841424	0.323929	2.59756	0.00938898	0.0847956
Rv0106	1040.56	0.358601	0.121899	2.9418	0.00326314	0.0413595
Rv0107c	12541.1	0.307773	0.0707749	4.34863	1.36993e-05	0.000602607
Rv0108c	7469.15	0.155904	0.347763	0.448306	0.653932	0.866546
Rv0110	1267.9	0.204815	0.134342	1.52458	0.127364	0.408767
Rv0111	9672.49	0.157237	0.0594322	2.64566	0.00815316	0.078862
Rv0112	2799.74	0.0556477	0.116809	0.476399	0.63379	0.855265
Rv0113	2186.52	0.0697091	0.0840005	0.829866	0.406614	0.714583
Rv0114	1252.81	0.166021	0.123752	1.34156	0.179738	0.482009
Rv0115	905.565	0.179324	0.148826	1.20493	0.228232	0.54166
Rv0116c	2126.2	0.194461	0.0892277	2.17938	0.0293033	0.177577
Rv0117	988.127	0.106843	0.113844	0.938497	0.347989	0.67034
Rv0118c	2060.03	0.119621	0.134726	0.887884	0.374603	0.690652
Rv0119	2119.28	0.116078	0.114792	1.0112	0.31192	0.633348
Rv0120c	5110.58	0.332762	0.0607246	5.47987	4.25649e-08	3.78929e-06
Rv0121c	706.042	0.0583218	0.115135	0.506551	0.61247	0.847257
Rv0122	948.1	-0.0198575	0.0994383	-0.199696	0.841718	0.953192
Rv0123	624.957	0.035184	0.1725	0.203965	0.838381	0.952012
Rv0125	7274.23	-0.0684598	0.115045	-0.595072	0.551795	0.817742
Rv0126	9095.44	-0.000875557	0.059475	-0.0147214	0.988254	0.996721
Rv0127	5002.61	0.108498	0.086049	1.26088	0.207352	0.521027
Rv0128	1991.65	-0.0495182	0.105877	-0.467695	0.640002	0.859544
Rv0129c	31177.1	-0.212316	0.162017	-1.31045	0.190043	0.495171
Rv0130	1179.5	-0.188654	0.0924736	-2.04009	0.0413414	0.21619
Rv0131c	2804.3	0.0184413	0.0880731	0.209386	0.834147	0.950547
Rv0132c	621.763	0.0968451	0.127806	0.757754	0.448599	0.75182
Rv0133	2020.85	0.00635818	0.0812451	0.0782593	0.937622	0.980086
Rv0134	4716.45	0.00975689	0.0672916	0.144994	0.884716	0.967795
Rv0135c	3494.83	-0.0159397	0.113693	-0.140199	0.888502	0.968828
Rv0136	1998.23	0.177	0.0966458	1.83143	0.0670363	0.28465
Rv0137c	3017.45	-0.0709591	0.0865589	-0.819778	0.412343	0.719435
Rv0138	2094.48	0.00387237	0.0729806	0.0530602	0.957684	0.986557
Rv0139	3151.86	0.0581513	0.0938906	0.619351	0.535685	0.804675
Rv0140	2469.59	-0.160696	0.0752248	-2.13621	0.0326619	0.189269
Rv0141c	2801.8	0.123109	0.105304	1.16909	0.242369	0.559955
Rv0142	945.949	0.41601	0.143983	2.88931	0.00386092	0.0471765
Rv0143c	4004.73	-0.0245496	0.0706019	-0.347719	0.728051	0.905275
Rv0144	7787.94	-0.0172405	0.14554	-0.118459	0.905704	0.972495
Rv0145	11266.8	-0.091554	0.101002	-0.906457	0.364694	0.68282
Rv0146	2477.16	0.011777	0.117723	0.10004	0.920313	0.975753
Rv0147	10424.4	-0.0284279	0.0771122	-0.368656	0.712384	0.895028
Rv0148	11527	-0.0382569	0.133428	-0.286722	0.774325	0.923509
Rv0149	5788.73	0.0684686	0.100566	0.680832	0.495978	0.782754
Rv0150c	64.7766	-0.265685	0.366063	-0.725791	0.467967	0.765673
Rv0153c	3816.76	-0.0220445	0.0686745	-0.320999	0.748211	0.9141
Rv0154c	6307.87	-0.122787	0.0680901	-1.8033	0.0713412	0.295398
Rv0155	6137.36	-0.248166	0.0611935	-4.05543	5.00418e-05	0.00167059
Rv0156	5135.63	-0.30743	0.127982	-2.40213	0.0162998	0.119033
Rv0157	15021.8	-0.261136	0.0971477	-2.68804	0.00718737	0.0725344
Rv0157A	1533.54	0.245803	0.196626	1.25011	0.21126	0.525619
Rv0158	3095.01	-0.119529	0.0723437	-1.65224	0.098485	0.353305
Rv0161	1519.5	-0.181135	0.130995	-1.38276	0.166738	0.464556
Rv0162c	670.114	0.0922694	0.134669	0.685157	0.493245	0.78179
Rv0163	944.71	0.155022	0.104637	1.48152	0.138469	0.42507
Rv0164	7640.46	-0.121162	0.154449	-0.784478	0.43276	0.735495
Rv0165c	3563.92	0.220167	0.123649	1.78059	0.0749796	0.301775
Rv0166	23894.3	0.323381	0.14068	2.2987	0.0215221	0.14268
Rv0167	14170.4	0.121031	0.140032	0.864307	0.387419	0.701491
Rv0168	11499.3	0.0471247	0.127722	0.368965	0.712154	0.895028
Rv0169	32610.2	0.098796	0.156244	0.63232	0.527178	0.799302
Rv0170	22783	0.10547	0.129828	0.812382	0.416572	0.721763
Rv0171	37608.3	0.0349647	0.167211	0.209105	0.834366	0.950547
Rv0172	30181.3	0.107711	0.155015	0.694846	0.487152	0.780389
Rv0173	22678.2	0.027514	0.133608	0.20593	0.836845	0.951631
Rv0174	37182.6	0.0888439	0.17988	0.493906	0.621372	0.849763
Rv0175	12463.2	-0.0244488	0.157795	-0.15494	0.876869	0.966002
Rv0176	9285.99	-0.00483898	0.100967	-0.0479263	0.961775	0.987309
Rv0177	13398.8	-0.0952051	0.134833	-0.706095	0.480129	0.775131
Rv0178	14402.8	-0.189701	0.126057	-1.50488	0.132356	0.416099
Rv0179c	15207.4	-0.239969	0.11639	-2.06176	0.0392302	0.210145
Rv0180c	5339.09	-0.139204	0.0695632	-2.00111	0.0453805	0.228061
Rv0181c	2455.3	-0.0221782	0.0817123	-0.271419	0.786069	0.928923
Rv0182c	2953.04	-0.104419	0.075446	-1.38403	0.16635	0.464167
Rv0183	5149.07	-0.0556729	0.0666064	-0.835849	0.40324	0.711857
Rv0184	5180.49	-0.0317831	0.0621738	-0.511197	0.609213	0.845526
Rv0185	2827.62	0.0477434	0.0827114	0.577229	0.563785	0.82467
Rv0186	6318.93	0.0977889	0.0687586	1.42221	0.154967	0.446051
Rv0186A	1579.62	-0.268856	0.164043	-1.63893	0.101227	0.359155
Rv0187	1933.91	0.0199345	0.0950993	0.209618	0.833966	0.950547
Rv0188	3499.89	0.054606	0.0975343	0.559865	0.575571	0.830591
Rv0189c	8181.79	-0.0547274	0.0656712	-0.833354	0.404645	0.712656
Rv0190	3085.33	-0.267269	0.127286	-2.09976	0.0357502	0.198324
Rv0191	2144.41	0.0114604	0.102418	0.111898	0.910904	0.973607
Rv0192	6645.82	-0.0083615	0.0617111	-0.135494	0.892221	0.970618
Rv0192A	1420.1	-0.0188737	0.103563	-0.182244	0.855392	0.960485
Rv0193c	804.909	0.210863	0.109617	1.92363	0.0544005	0.254255
Rv0194	624.473	0.113762	0.20729	0.548804	0.58314	0.834748
Rv0195	81.7883	0.139449	0.231941	0.601228	0.547688	0.814561
Rv0196	355.136	-0.100609	0.202428	-0.497011	0.619181	0.849763
Rv0197	2624.27	0.0298804	0.104832	0.285031	0.775621	0.92391
Rv0198c	18449.4	-0.150632	0.0907992	-1.65896	0.0971244	0.350523
Rv0199	2583.07	-0.0704984	0.0857795	-0.821856	0.411159	0.718952
Rv0200	3555.21	-0.0506185	0.0798576	-0.63386	0.526172	0.799302
Rv0201c	3261.98	-0.0811394	0.0654457	-1.2398	0.21505	0.52942
Rv0202c	13008.7	-0.032975	0.0572506	-0.575976	0.564631	0.82467
Rv0203	3470.37	-0.175887	0.0915732	-1.92073	0.0547661	0.25469
Rv0204c	3857.9	-0.0493277	0.0612186	-0.805763	0.42038	0.725669
Rv0205	1934.76	-0.0132271	0.081525	-0.162246	0.871112	0.962781
Rv0206c	28689.3	-0.0804237	0.0946739	-0.849482	0.395613	0.706098
Rv0207c	6924.2	0.0128543	0.0916672	0.140228	0.88848	0.968828
Rv0208c	4809.62	0.00829382	0.0784609	0.105706	0.915815	0.974348
Rv0209	930.117	0.0844354	0.121292	0.696131	0.486347	0.780389
Rv0210	1264.12	0.0651703	0.173943	0.374664	0.707911	0.892707
Rv0211	18253.6	-0.210192	0.0859443	-2.44568	0.0144579	0.111921
Rv0212c	1438.06	0.0438219	0.105975	0.413514	0.67923	0.880077
Rv0213c	1844.87	0.0134453	0.102404	0.131296	0.895541	0.972071
Rv0214	2623.28	-0.135848	0.121486	-1.11822	0.263474	0.583846
Rv0215c	2060.55	0.0620641	0.0689061	0.900705	0.367745	0.684119
Rv0216	1185.75	0.289121	0.127117	2.27445	0.0229387	0.15047
Rv0217c	1242.38	-0.0153928	0.107369	-0.143363	0.886003	0.967795
Rv0218	573.011	0.251136	0.119361	2.104	0.0353785	0.197517
Rv0219	313.838	0.356636	0.131115	2.72002	0.00652785	0.0685608
Rv0220	18770.3	0.0259666	0.147683	0.175827	0.86043	0.96065
Rv0221	7368.41	0.108735	0.0728772	1.49203	0.135693	0.421391
Rv0222	3176.47	0.166092	0.0751381	2.2105	0.0270707	0.168415
Rv0223c	2770.98	0.180198	0.099046	1.81934	0.0688596	0.289613
Rv0224c	858.562	0.24537	0.114372	2.14538	0.0319227	0.187319
Rv0225	4517.21	-0.094913	0.0690283	-1.37499	0.169136	0.468096
Rv0226c	2324.3	0.103749	0.0973205	1.06606	0.286398	0.605338
Rv0227c	19011.2	-0.125426	0.115954	-1.08169	0.279389	0.598872
Rv0228	968.277	0.0681173	0.126115	0.540122	0.589113	0.837179
Rv0229c	4438.74	0.00460863	0.109884	0.0419407	0.966546	0.988299
Rv0230c	5212.89	0.049855	0.0758886	0.656949	0.511214	0.791777
Rv0231	8103.32	0.122706	0.0933072	1.31507	0.188486	0.492486
Rv0232	7378.84	0.0635878	0.122465	0.519233	0.603599	0.842541
Rv0233	12601.7	0.0598377	0.105717	0.566016	0.571383	0.8277
Rv0234c	5422.16	-0.0886085	0.0683981	-1.29548	0.195154	0.503575
Rv0235c	1002.31	0.0809777	0.125413	0.645686	0.518483	0.79647
Rv0236A	3185.09	-0.114043	0.230209	-0.495387	0.620327	0.849763
Rv0236c	6897.81	0.119299	0.0865614	1.3782	0.168141	0.467117
Rv0237	5429.05	-0.188442	0.0788632	-2.38948	0.0168721	0.120621
Rv0238	6469.54	-0.0151121	0.125947	-0.119987	0.904493	0.972495
Rv0239	3878.93	-0.0932418	0.135883	-0.686192	0.492592	0.78179
Rv0240	997.177	-0.0799905	0.112611	-0.710325	0.477503	0.771891
Rv0241c	4914.2	0.32151	0.0786181	4.08952	4.32266e-05	0.00149652
Rv0242c	5751.55	0.409205	0.0767925	5.32871	9.89151e-08	8.21875e-06
Rv0243	11455.5	0.227852	0.115442	1.97374	0.048411	0.238082
Rv0244c	1796.69	-0.288116	0.11675	-2.4678	0.0135946	0.10838
Rv0245	1985.43	0.106846	0.0952462	1.12178	0.261955	0.581567
Rv0246	1023.81	0.21546	0.11908	1.80937	0.0703934	0.293423
Rv0247c	13499.3	-0.14547	0.1327	-1.09623	0.272977	0.593228
Rv0248c	20673.6	-0.122102	0.0833712	-1.46456	0.143041	0.432334
Rv0249c	9814.8	-0.00164954	0.139256	-0.0118454	0.990549	0.997485
Rv0250c	8979.91	0.245532	0.207435	1.18366	0.236548	0.552272
Rv0251c	1140.91	0.09653	0.0827165	1.167	0.243211	0.559955
Rv0252	1693.95	0.00496493	0.146948	0.0337869	0.973047	0.989782
Rv0253	223.612	-0.122381	0.180699	-0.677266	0.498237	0.783393
Rv0254c	656.026	-0.0304898	0.132449	-0.230201	0.817936	0.945977
Rv0255c	2002.15	0.227083	0.107198	2.11836	0.0341446	0.193948
Rv0257	242.599	0.108453	0.149702	0.724459	0.468784	0.765742
Rv0258c	658.424	0.272605	0.111288	2.44954	0.0143038	0.111189
Rv0259c	214.419	-0.0332518	0.255332	-0.13023	0.896385	0.972318
Rv0260c	117.237	0.157539	0.271275	0.580734	0.561419	0.823518
Rv0261c	185.25	0.149922	0.217257	0.690068	0.490152	0.780859
Rv0262c	1853.78	0.0308621	0.0770943	0.400316	0.688924	0.884037
Rv0263c	2163.37	0.0128944	0.101329	0.127253	0.89874	0.972335
Rv0264c	1167.97	0.286794	0.145566	1.97019	0.0488161	0.238281
Rv0265c	3009.39	-0.0994715	0.073396	-1.35527	0.175331	0.474086
Rv0266c	4226.19	-0.0090229	0.0956663	-0.0943164	0.924858	0.976573
Rv0267	166.645	0.228171	0.18162	1.25631	0.209004	0.523685
Rv0268c	3930.36	0.186277	0.116248	1.60241	0.109064	0.373898
Rv0269c	1564.69	0.0418153	0.0881173	0.474541	0.635114	0.855747
Rv0270	15555.7	0.0243074	0.0887071	0.274019	0.78407	0.928027
Rv0271c	11756.5	0.160096	0.0609773	2.6255	0.00865207	0.0817179
Rv0272c	4186.46	0.24883	0.0720948	3.45143	0.000557635	0.011648
Rv0273c	2742.18	0.295779	0.070816	4.17672	2.95739e-05	0.00111694
Rv0274	1868.85	0.283375	0.112028	2.52949	0.0114227	0.0979574
Rv0275c	4600.8	0.112509	0.129924	0.865959	0.386513	0.701199
Rv0276	12676.4	0.314271	0.175174	1.79405	0.0728052	0.297832
Rv0277A	5525.11	-0.0538928	0.191802	-0.280982	0.778724	0.925077
Rv0277c	3139.78	-0.243537	0.099781	-2.44072	0.0146581	0.11277
Rv0281	7180.66	0.00266831	0.0897775	0.0297213	0.976289	0.991104
Rv0282	27119.2	-0.0301493	0.136494	-0.220883	0.825183	0.947456
Rv0283	12067.3	0.0734382	0.0787542	0.932499	0.351079	0.671793
Rv0284	37343.7	0.0533745	0.0970878	0.549755	0.582487	0.834424
Rv0287	11711.1	0.0959642	0.182075	0.52706	0.598152	0.840941
Rv0288	13546	-0.0398087	0.187461	-0.212357	0.831828	0.949642
Rv0289	11722.5	0.205407	0.14119	1.45483	0.145716	0.434824
Rv0290	5371.41	0.311722	0.126792	2.45854	0.0139505	0.109952
Rv0291	9022.25	0.255028	0.104867	2.43192	0.0150189	0.114126
Rv0292	4922.14	0.24842	0.0793817	3.12944	0.00175141	0.0267941
Rv0293c	4087.16	0.143706	0.0907903	1.58283	0.11346	0.3815
Rv0294	450.358	0.326749	0.136537	2.39312	0.0167058	0.120195
Rv0295c	4411.57	-0.0812986	0.0804476	-1.01058	0.312219	0.633348
Rv0296c	7030.63	-0.127721	0.0824011	-1.54999	0.121143	0.394488
Rv0298	4603.39	-0.105934	0.163174	-0.64921	0.516203	0.795022
Rv0299	5530.1	-0.175609	0.122453	-1.43409	0.151546	0.442681
Rv0300	3623.16	-0.183983	0.110995	-1.65757	0.0974039	0.350523
Rv0301	4699.39	-0.263345	0.0842435	-3.126	0.00177201	0.0267941
Rv0302	2834.49	0.0337258	0.0864383	0.390172	0.696409	0.887631
Rv0303	1567.67	0.0560616	0.0999406	0.560949	0.574832	0.830165
Rv0306	595.41	0.38108	0.124669	3.05673	0.00223766	0.0318121
Rv0307c	534.899	-0.0585029	0.119199	-0.490799	0.623568	0.85028
Rv0308	5821.9	-0.195912	0.109173	-1.79452	0.0727308	0.297832
Rv0309	15507.2	-0.110868	0.156041	-0.710508	0.477389	0.771891
Rv0310c	1196.75	-0.213723	0.102057	-2.09414	0.0362473	0.200783
Rv0311	979.428	0.218761	0.134096	1.63137	0.102812	0.362656
Rv0312	12008.4	-0.0942833	0.0968703	-0.973294	0.330407	0.654339
Rv0313	6431.38	-0.0351747	0.120504	-0.291896	0.770366	0.919961
Rv0314c	5563.61	0.0870647	0.0953036	0.913551	0.360953	0.6799
Rv0315	16789.9	-0.105968	0.137066	-0.773113	0.439456	0.741482
Rv0316	3764.4	-0.0939642	0.0664302	-1.41448	0.157221	0.447715
Rv0317c	2830.17	0.0243479	0.0890895	0.273297	0.784625	0.928096
Rv0318c	642.673	0.203783	0.139517	1.46063	0.144116	0.433363
Rv0319	634.981	0.167422	0.156328	1.07097	0.284185	0.603775
Rv0320	441.576	0.355377	0.167512	2.12151	0.0338793	0.193396
Rv0321	2069.77	-0.162892	0.0868802	-1.8749	0.0608064	0.270902
Rv0322	782.154	-0.0605371	0.116444	-0.51988	0.603148	0.842541
Rv0323c	526.293	0.0118189	0.136917	0.0863214	0.931211	0.978858
Rv0324	672.922	0.0492344	0.145487	0.338411	0.735054	0.908851
Rv0325	291.483	0.11076	0.144414	0.766958	0.443106	0.745288
Rv0326	299.23	0.240649	0.165107	1.45753	0.14497	0.43398
Rv0327c	567.902	0.0664105	0.155779	0.426313	0.66988	0.874679
Rv0328	775.944	0.0814062	0.123676	0.658219	0.510397	0.791776
Rv0329c	314.887	0.0695186	0.218161	0.318657	0.749986	0.914166
Rv0330c	317.732	0.071809	0.177899	0.40365	0.68647	0.883246
Rv0331	1059.23	0.192858	0.130253	1.48064	0.138703	0.425089
Rv0332	2434.74	0.207669	0.0897114	2.31486	0.0206208	0.138422
Rv0333	2394.27	0.0899164	0.0735496	1.22253	0.221509	0.534972
Rv0334	3166.76	0.057386	0.068484	0.837948	0.40206	0.71041
Rv0337c	13226.6	-0.227494	0.0874844	-2.60039	0.0093117	0.0843013
Rv0338c	32119.3	-0.199944	0.103114	-1.93905	0.0524954	0.250126
Rv0339c	3639.78	-0.0574243	0.111288	-0.515997	0.605857	0.844256
Rv0340	1349.59	-0.0212611	0.119389	-0.178083	0.858658	0.96065
Rv0341	4215.52	0.341796	0.0955276	3.57798	0.000346263	0.00820564
Rv0342	5948.84	0.140599	0.0800512	1.75636	0.0790262	0.311803
Rv0343	2924.16	0.0107952	0.085115	0.126831	0.899074	0.972415
Rv0344c	2176.22	0.156579	0.0807158	1.93987	0.0523951	0.250126
Rv0345	669.075	0.18978	0.109811	1.72824	0.0839452	0.32126
Rv0346c	15513.8	-0.171049	0.146851	-1.16478	0.244108	0.561328
Rv0347	4251.74	-0.130378	0.0712801	-1.82909	0.0673855	0.284751
Rv0348	3318.41	-0.154681	0.088845	-1.74102	0.0816796	0.317464
Rv0349	2864.92	-0.0466924	0.0732439	-0.637492	0.523805	0.798792
Rv0350	57249.1	-0.163055	0.146069	-1.11629	0.264298	0.584395
Rv0352	15969.6	-0.0612618	0.0933981	-0.655921	0.511875	0.791849
Rv0353	5270	0.0121289	0.152538	0.0795139	0.936624	0.980086
Rv0356c	3058.7	-0.0344643	0.0645295	-0.534086	0.593282	0.838037
Rv0357c	4712.79	-0.115047	0.0765737	-1.50244	0.132985	0.41644
Rv0358	578.317	0.00615358	0.148391	0.0414687	0.966922	0.988299
Rv0359	864.482	0.039087	0.120292	0.324935	0.745231	0.912981
Rv0360c	1661.81	0.0541734	0.106873	0.506895	0.612228	0.847257
Rv0361	5387.1	0.0374615	0.0835859	0.44818	0.654024	0.866546
Rv0362	919.612	-0.0652586	0.172351	-0.378638	0.704957	0.891689
Rv0363c	10051	-0.113999	0.0811859	-1.40417	0.160269	0.453974
Rv0364	5741.76	-0.0647211	0.115862	-0.558604	0.576432	0.830625
Rv0365c	2120.47	0.117755	0.107108	1.0994	0.271592	0.591595
Rv0366c	963.067	0.102966	0.121555	0.84708	0.39695	0.706424
Rv0367c	1415.9	0.0759355	0.0881555	0.861381	0.389028	0.701607
Rv0368c	176.416	-0.113106	0.271881	-0.416013	0.677401	0.87914
Rv0369c	358.84	0.155338	0.134786	1.15248	0.249125	0.569362
Rv0370c	403.022	0.0419278	0.17826	0.235206	0.814049	0.945551
Rv0371c	49.6548	0.869469	0.373537	2.32767	0.0199299	0.135487
Rv0372c	81.4578	0.420298	0.249667	1.68344	0.0922907	0.339975
Rv0373c	1044.77	0.425092	0.168292	2.52591	0.0115398	0.098631
Rv0374c	125.202	0.36839	0.300525	1.22582	0.220267	0.533059
Rv0375c	152.936	0.585365	0.256233	2.2845	0.0223421	0.147332
Rv0376c	588.273	0.391752	0.181193	2.16207	0.0306125	0.181683
Rv0377	742.808	0.0390018	0.0992404	0.393003	0.694317	0.886327
Rv0378	28.3535	0.0268842	0.52937	0.0507852	0.959497	0.986677
Rv0379	2851.4	-0.0412058	0.229972	-0.179178	0.857798	0.96065
Rv0380c	675.192	-0.12549	0.113108	-1.10947	0.267227	0.586707
Rv0381c	931.31	0.0280359	0.122804	0.228298	0.819415	0.945977
Rv0382c	2320.7	0.0454314	0.0762463	0.595851	0.551275	0.817301
Rv0383c	9496.07	-0.0796939	0.106053	-0.751454	0.45238	0.754773
Rv0384c	9364.62	0.0732272	0.0823049	0.889707	0.373623	0.690325
Rv0385	810.357	-0.115811	0.141063	-0.820984	0.411656	0.719243
Rv0386	7380.41	0.22895	0.0665251	3.44157	0.000578359	0.0118818
Rv0389	1405.43	0.0588743	0.144449	0.407579	0.683583	0.881351
Rv0390	1975.62	-0.0222401	0.0898515	-0.247521	0.804505	0.940014
Rv0391	3693.04	0.0727593	0.0834214	0.87219	0.383105	0.69977
Rv0392c	4984.84	0.0781242	0.0750957	1.04033	0.298188	0.618374
Rv0394c	2337.64	-0.00248647	0.0772857	-0.0321724	0.974335	0.990078
Rv0395	35.5981	0.117864	0.394652	0.298651	0.765206	0.918899
Rv0396	105.675	0.276723	0.270852	1.02167	0.306935	0.626094
Rv0397A	1032.23	0.201684	0.107624	1.87398	0.060933	0.270902
Rv0398c	901.598	-0.0135137	0.109822	-0.123051	0.902067	0.972495
Rv0399c	1940.49	0.0997027	0.101904	0.978398	0.327877	0.650669
Rv0400c	2332.98	0.137205	0.0882691	1.55439	0.12009	0.393449
Rv0401	322.402	0.0966378	0.198037	0.487978	0.625566	0.85028
Rv0402c	6079.84	-0.0982871	0.0890979	-1.10314	0.269968	0.589161
Rv0403c	636.027	-0.0111859	0.122491	-0.0913203	0.927238	0.97696
Rv0404	9175.56	0.171827	0.0870991	1.97278	0.0485206	0.238082
Rv0405	8786.22	0.296899	0.0846799	3.50614	0.000454663	0.010082
Rv0406c	1352.54	-0.0251573	0.090559	-0.2778	0.781166	0.926643
Rv0407	4287.25	0.0122657	0.0863831	0.141991	0.887087	0.968131
Rv0408	5915.99	0.176129	0.068585	2.56804	0.0102276	0.0901456
Rv0409	2758.49	0.292538	0.0949239	3.08181	0.00205745	0.029817
Rv0410c	14831.1	-0.126138	0.0824209	-1.53041	0.125914	0.405856
Rv0411c	6450.63	-0.164115	0.0590927	-2.77725	0.00548216	0.0610509
Rv0412c	8251.26	-0.232715	0.0745054	-3.12346	0.00178737	0.0268392
Rv0413	1593.51	0.0180367	0.0948026	0.190255	0.849109	0.958002
Rv0414c	808.13	0.0753126	0.109294	0.689083	0.490771	0.781181
Rv0415	1835.34	0.110291	0.074409	1.48223	0.13828	0.42507
Rv0416	472.03	0.0240126	0.160868	0.149269	0.881342	0.966782
Rv0417	1523.82	0.0587136	0.114527	0.512664	0.608187	0.844909
Rv0418	12461.5	-0.183994	0.073855	-2.49128	0.0127283	0.104826
Rv0419	10369.4	0.015497	0.0717665	0.215937	0.829037	0.949103
Rv0420c	1552.9	-0.116402	0.106589	-1.09206	0.274805	0.594271
Rv0421c	1523.81	0.0942017	0.10968	0.858877	0.390408	0.701745
Rv0422c	3887.07	0.00240389	0.0816931	0.0294259	0.976525	0.991104
Rv0423c	21820.4	-0.0763052	0.107931	-0.706985	0.479576	0.774907
Rv0424c	4295.54	-0.0134696	0.135043	-0.0997429	0.920548	0.975753
Rv0425c	21238.8	0.144584	0.0606143	2.38531	0.0170648	0.121072
Rv0426c	5655.05	0.07796	0.136461	0.571298	0.567797	0.826615
Rv0427c	3176.39	-0.0204139	0.0799418	-0.255359	0.798446	0.935272
Rv0428c	2698.38	-0.155255	0.0777812	-1.99605	0.0459288	0.229037
Rv0429c	3425.27	-0.169985	0.0909343	-1.86932	0.0615788	0.273124
Rv0430	8558.27	0.0477239	0.193176	0.247049	0.804871	0.940147
Rv0431	5321.46	0.00121293	0.0731907	0.0165721	0.986778	0.995833
Rv0432	8114.41	-0.134598	0.0894269	-1.50511	0.132295	0.416099
Rv0433	10114.3	-0.0468401	0.0970553	-0.482613	0.629371	0.852845
Rv0434	1899.75	0.0414599	0.0942497	0.439894	0.660014	0.870042
Rv0435c	4875.59	-0.0260208	0.0822311	-0.316434	0.751673	0.914166
Rv0436c	3948.76	-0.115998	0.0798608	-1.4525	0.146363	0.435364
Rv0437c	1889.88	-0.0621239	0.0897025	-0.692554	0.488589	0.780389
Rv0438c	2025.58	-0.154629	0.105369	-1.46749	0.142242	0.431341
Rv0439c	4072.7	-0.234981	0.0664186	-3.53788	0.000403354	0.00925505
Rv0440	94374.2	-0.196546	0.241883	-0.812569	0.416465	0.721763
Rv0441c	769.759	-0.0702705	0.141955	-0.49502	0.620586	0.849763
Rv0443	1789.04	-0.088396	0.0884682	-0.999183	0.317706	0.639345
Rv0444c	5630.03	-0.0715948	0.0709398	-1.00923	0.312863	0.633348
Rv0445c	4105.45	-0.0343697	0.0952218	-0.360943	0.718142	0.899351
Rv0446c	2342.17	-0.0395395	0.0876991	-0.450854	0.652095	0.865734
Rv0447c	1987.41	0.0183109	0.0782377	0.234041	0.814953	0.945977
Rv0448c	153.624	-0.0551218	0.211963	-0.260054	0.794822	0.934541
Rv0449c	2172.02	-0.09052	0.107932	-0.838677	0.40165	0.71041
Rv0450c	37436.2	-0.0260557	0.113086	-0.230405	0.817777	0.945977
Rv0451c	8040.06	-0.0241395	0.121203	-0.199165	0.842133	0.953192
Rv0452	2151.07	-0.0687714	0.0753873	-0.912241	0.361642	0.680524
Rv0454	128.554	-0.296413	0.300521	-0.98633	0.323971	0.646507
Rv0455c	10921.2	0.0540004	0.17999	0.300018	0.764163	0.918899
Rv0456A	190.134	0.0691636	0.180452	0.38328	0.701512	0.890345
Rv0456B	289.989	0.0391508	0.172092	0.227499	0.820036	0.945977
Rv0456c	1251.35	0.372521	0.153531	2.42635	0.0152514	0.114508
Rv0457c	2931	-0.224794	0.124906	-1.7997	0.0719081	0.296137
Rv0458	5964.33	0.129746	0.0685543	1.8926	0.0584114	0.265694
Rv0459	932.841	0.2921	0.118328	2.46857	0.0135655	0.108379
Rv0460	2368.5	-0.0859869	0.127516	-0.674322	0.500107	0.784444
Rv0461	4024.69	0.00944139	0.0918388	0.102804	0.918119	0.974686
Rv0462	19768.7	-0.198148	0.0972557	-2.0374	0.0416104	0.216765
Rv0463	1476.45	-0.126191	0.0948645	-1.33022	0.183446	0.486457
Rv0464c	6991.33	-0.0795774	0.0910351	-0.874139	0.382042	0.698853
Rv0465c	5016.41	-0.211216	0.091768	-2.30163	0.0213559	0.142081
Rv0466	4419.46	-0.100154	0.0758542	-1.32035	0.186717	0.490607
Rv0467	1919.93	-0.209567	0.150016	-1.39697	0.162423	0.457304
Rv0468	4054.22	-0.0357911	0.0600678	-0.595844	0.551279	0.817301
Rv0469	13147.3	-0.0267894	0.122828	-0.218104	0.827348	0.947992
Rv0470A	422.71	0.258978	0.154787	1.67313	0.0943018	0.34433
Rv0470c	15165.3	-0.04685	0.144848	-0.323442	0.746361	0.913437
Rv0471c	1579.63	0.00642478	0.0923491	0.0695705	0.944536	0.983327
Rv0472c	6693.01	-0.107819	0.0891988	-1.20875	0.226758	0.540058
Rv0473	3934.38	0.0134467	0.078989	0.170235	0.864826	0.96065
Rv0474	3707.93	0.0758827	0.084064	0.902677	0.366697	0.683742
Rv0475	8058.37	-0.0412562	0.137798	-0.299395	0.764638	0.918899
Rv0476	2597.91	0.0578645	0.12568	0.460412	0.645221	0.861292
Rv0477	3195.51	0.00401872	0.0790908	0.0508115	0.959476	0.986677
Rv0478	1836.67	0.142416	0.0895408	1.59052	0.111719	0.378709
Rv0479c	13980.4	-0.161501	0.119464	-1.35189	0.176411	0.475559
Rv0480c	3088.27	-0.00126288	0.0915334	-0.0137969	0.988992	0.996723
Rv0481c	2932.25	0.186007	0.082698	2.24924	0.0244974	0.156307
Rv0482	1504.84	-0.0254814	0.0991928	-0.256888	0.797265	0.935272
Rv0483	17291.6	-0.41878	0.0890283	-4.70389	2.55246e-06	0.000140348
Rv0484c	2290.68	-0.0328736	0.085099	-0.386298	0.699276	0.889067
Rv0485	4502.79	-0.19235	0.0802511	-2.39685	0.0165365	0.119455
Rv0486	4789.83	0.074958	0.0834846	0.897867	0.369257	0.68527
Rv0487	2261.86	0.271096	0.0920073	2.94646	0.00321429	0.0413054
Rv0488	365.691	0.335498	0.154558	2.17069	0.0299543	0.17921
Rv0489	2514.45	0.0409549	0.0878377	0.466257	0.641032	0.859727
Rv0490	11695.2	-0.0728498	0.102164	-0.713071	0.475802	0.771891
Rv0491	3506.1	0.127054	0.103482	1.22779	0.219525	0.531608
Rv0492A	255.671	0.413818	0.144221	2.86934	0.00411325	0.0497005
Rv0492c	1576.65	0.370236	0.125854	2.94179	0.00326318	0.0413595
Rv0493c	1158.09	0.380809	0.103743	3.67071	0.000241879	0.00641409
Rv0494	178.156	0.100713	0.18769	0.53659	0.591551	0.837594
Rv0495c	6223.28	-0.206661	0.0981018	-2.10659	0.0351527	0.197517
Rv0496	7949.58	-0.0915403	0.0760307	-1.20399	0.228593	0.541985
Rv0497	7097.22	-0.0950682	0.0871756	-1.09054	0.275477	0.5947
Rv0498	2295.01	0.0350921	0.0754319	0.465215	0.641777	0.859765
Rv0499	1827.6	-0.00954014	0.0874959	-0.109035	0.913175	0.973607
Rv0500	4116.77	-0.182072	0.0900821	-2.02117	0.0432618	0.220676
Rv0500A	5488.11	0.0603263	0.156317	0.385922	0.699555	0.889067
Rv0500B	5125.3	-0.103704	0.170133	-0.609546	0.542162	0.809886
Rv0501	12913.8	-0.158254	0.113827	-1.3903	0.164438	0.461587
Rv0502	14700.5	0.0224485	0.129297	0.17362	0.862164	0.96065
Rv0503c	19264.2	0.0580301	0.156927	0.36979	0.711539	0.894567
Rv0504c	4616.45	6.90224e-05	0.0904173	0.000763376	0.999391	0.999391
Rv0505c	6231.39	0.0337532	0.0854052	0.395212	0.692686	0.885383
Rv0506	3891.95	0.281728	0.12768	2.20651	0.0273481	0.169391
Rv0507	9665.52	0.301449	0.086355	3.49081	0.000481565	0.0105297
Rv0508	793.362	0.348912	0.126564	2.7568	0.00583707	0.0636291
Rv0509	10359.2	-0.020247	0.07849	-0.257957	0.79644	0.935272
Rv0510	8116.03	-0.0862985	0.0901714	-0.957049	0.338542	0.662728
Rv0511	9301.33	-0.0222531	0.0563189	-0.395128	0.692749	0.885383
Rv0512	4884.13	0.0151215	0.0690879	0.218874	0.826749	0.947643
Rv0513	2951.56	-0.0381825	0.0753836	-0.506509	0.6125	0.847257
Rv0514	721.896	0.0420268	0.0973096	0.431888	0.665823	0.873513
Rv0516c	4483.74	0.217575	0.120524	1.80524	0.0710375	0.294506
Rv0517	2772.95	0.0364728	0.0919567	0.396629	0.691641	0.885026
Rv0518	1708.98	0.0472832	0.082845	0.570743	0.568174	0.826615
Rv0519c	4241.11	0.210465	0.0693578	3.03448	0.00240949	0.0336159
Rv0520	688.26	0.137219	0.109807	1.24964	0.21143	0.525619
Rv0521	213.256	0.215414	0.162187	1.32818	0.184118	0.487893
Rv0522	1201.34	0.37445	0.113796	3.29052	0.00100001	0.0181507
Rv0523c	1748.87	0.0264684	0.129021	0.205149	0.837456	0.952012
Rv0524	5453.46	-0.189482	0.0704638	-2.68907	0.00716523	0.0725344
Rv0525	2639.26	-0.213052	0.0826817	-2.57677	0.00997278	0.0881932
Rv0526	3086.04	-0.0905086	0.0735134	-1.23118	0.218254	0.531254
Rv0527	1701.18	0.135964	0.112308	1.21063	0.226037	0.539419
Rv0528	4088.61	-0.134191	0.0867355	-1.54712	0.121833	0.39534
Rv0529	4112.83	-0.123947	0.064399	-1.92467	0.0542703	0.254255
Rv0530	7931.62	-0.0455549	0.0930083	-0.489794	0.62428	0.85028
Rv0530A	759.943	0.153222	0.155421	0.985855	0.324204	0.646507
Rv0531	1637.42	0.136663	0.0792105	1.72532	0.0844705	0.32261
Rv0533c	7440.18	-0.099637	0.111024	-0.897439	0.369485	0.68527
Rv0534c	1576.73	0.00839925	0.137534	0.0610705	0.951303	0.984974
Rv0535	687.318	0.020179	0.133466	0.151192	0.879825	0.966782
Rv0536	674.084	-0.0161553	0.172911	-0.0934318	0.925561	0.97696
Rv0537c	5448.19	0.0356572	0.0843733	0.422613	0.672578	0.876466
Rv0538	4350.7	0.109199	0.0918891	1.18838	0.234684	0.551528
Rv0539	914.036	0.224087	0.109473	2.04696	0.0406622	0.213834
Rv0540	489.629	0.442695	0.136593	3.24097	0.00119123	0.0205151
Rv0541c	1702.74	0.0361808	0.11001	0.328887	0.742241	0.910981
Rv0542c	3475.69	-0.00308861	0.0937907	-0.0329308	0.97373	0.989879
Rv0543c	3436.86	-0.13805	0.11312	-1.22039	0.222318	0.534972
Rv0544c	2766.6	-0.133994	0.102108	-1.31228	0.189424	0.494409
Rv0545c	15147.6	-0.153882	0.126927	-1.21237	0.22537	0.539419
Rv0546c	2693.34	-0.168715	0.0801649	-2.1046	0.0353263	0.197517
Rv0547c	2317.27	-0.130619	0.0904694	-1.44379	0.148799	0.438769
Rv0548c	5147.87	-0.247248	0.0631299	-3.91649	8.98486e-05	0.00268397
Rv0549c	1483.22	-0.00837741	0.0789809	-0.106069	0.915528	0.974348
Rv0550c	512.517	-0.0836444	0.105145	-0.795517	0.426313	0.73018
Rv0551c	2670.11	0.0363844	0.104336	0.348725	0.727296	0.905246
Rv0552	2094.2	0.0291679	0.088436	0.329819	0.741537	0.910843
Rv0553	661.152	0.0923369	0.150499	0.613539	0.53952	0.806938
Rv0554	3550.41	-0.147427	0.0740809	-1.99008	0.046582	0.231302
Rv0555	6571.58	-0.0458155	0.0631562	-0.725432	0.468187	0.765673
Rv0556	3530.85	-0.122844	0.0826412	-1.48647	0.137154	0.423516
Rv0557	2353.94	-0.0390246	0.0790582	-0.493619	0.621575	0.849763
Rv0558	3477.25	-0.0359188	0.080301	-0.447302	0.654657	0.866772
Rv0559c	8697.47	-0.107007	0.202552	-0.528292	0.597297	0.840941
Rv0560c	1248.59	0.0278426	0.0914604	0.304422	0.760806	0.918585
Rv0561c	1368.9	-0.0405096	0.138062	-0.293416	0.769204	0.919582
Rv0562	8136.91	-0.0599756	0.0702214	-0.854093	0.393054	0.704519
Rv0563	4977.73	-0.0984844	0.0601272	-1.63793	0.101436	0.359155
Rv0564c	2029.8	-0.0352612	0.0782477	-0.450635	0.652253	0.865734
Rv0565c	5897.68	-0.100915	0.0619864	-1.62801	0.103522	0.363786
Rv0566c	3161.73	-0.0320531	0.0678639	-0.472314	0.636703	0.856959
Rv0567	9534.61	-0.223601	0.118228	-1.89126	0.0585894	0.266179
Rv0568	8079.51	0.00403802	0.0937037	0.0430935	0.965627	0.988299
Rv0569	1560.8	0.0420569	0.09854	0.4268	0.669525	0.874679
Rv0570	1687.2	0.0590537	0.112043	0.527062	0.598151	0.840941
Rv0571c	1226.49	-0.036596	0.131309	-0.278702	0.780474	0.926116
Rv0572c	1609.88	-0.128701	0.0911425	-1.41209	0.157924	0.449375
Rv0573c	625.334	0.184608	0.136158	1.35584	0.17515	0.474086
Rv0574c	639.871	0.0374498	0.162738	0.230123	0.817996	0.945977
Rv0575c	275.099	-0.142449	0.241959	-0.588732	0.556041	0.821105
Rv0576	3968.7	0.0712415	0.0907058	0.785413	0.432211	0.734897
Rv0577	4005.15	0.0792227	0.0694598	1.14056	0.254055	0.572926
Rv0579	1747.37	0.156665	0.0862829	1.81571	0.0694143	0.290323
Rv0580c	1416.85	-0.037361	0.117917	-0.316843	0.751363	0.914166
Rv0581	1415.29	0.0196133	0.129823	0.151077	0.879915	0.966782
Rv0582	1146.38	-0.0518169	0.126143	-0.410779	0.681234	0.880077
Rv0583c	3807.52	-0.182483	0.0741137	-2.46221	0.0138085	0.109386
Rv0584	1728.46	0.003251	0.121893	0.0266709	0.978722	0.991988
Rv0585c	1961.34	0.107725	0.112529	0.957304	0.338414	0.662728
Rv0586	3814.05	0.046348	0.07275	0.637086	0.524069	0.798792
Rv0587	3634.4	0.150116	0.0774232	1.9389	0.0525137	0.250126
Rv0588	4026.82	0.188996	0.0670059	2.82059	0.00479359	0.0558356
Rv0589	4540.18	0.267236	0.076293	3.50275	0.000460478	0.0101278
Rv0590	4698.35	0.106875	0.0713632	1.49762	0.134232	0.41868
Rv0590A	736.857	0.251851	0.119517	2.10724	0.0350964	0.197517
Rv0591	519.607	0.151415	0.19478	0.777365	0.436943	0.739037
Rv0592	548.885	0.219872	0.150688	1.45912	0.144532	0.433363
Rv0593	587.081	0.287358	0.170991	1.68055	0.0928511	0.340697
Rv0594	1355.63	0.143517	0.138001	1.03997	0.298354	0.618374
Rv0595c	1081.08	-0.148262	0.103738	-1.4292	0.152948	0.445265
Rv0596c	497.501	-0.0482593	0.116275	-0.415043	0.67811	0.879755
Rv0597c	3951.46	-0.0850742	0.0636519	-1.33655	0.181368	0.483347
Rv0598c	3962.65	-0.297541	0.105477	-2.82091	0.00478873	0.0558356
Rv0599c	1672.94	-0.223927	0.107779	-2.07766	0.0377411	0.205536
Rv0600c	76.4957	0.0289999	0.284519	0.101926	0.918815	0.975149
Rv0601c	105.805	-0.175715	0.239692	-0.733088	0.463505	0.762349
Rv0602c	98.1627	0.277988	0.265045	1.04883	0.294256	0.615038
Rv0603	115.972	0.0133675	0.310515	0.0430495	0.965662	0.988299
Rv0604	2086.95	-0.0373214	0.09073	-0.411346	0.680819	0.880077
Rv0605	899.106	0.190209	0.140899	1.34997	0.177025	0.476528
Rv0606	2042.52	0.0195464	0.11723	0.166735	0.867578	0.961032
Rv0607	317.744	0.220584	0.159355	1.38423	0.166288	0.464167
Rv0608	3586.94	-0.187942	0.150988	-1.24475	0.213225	0.526933
Rv0609	3935.32	-0.0522602	0.0913184	-0.572285	0.567129	0.826381
Rv0609A	1571.49	0.0479265	0.0858361	0.558349	0.576606	0.830625
Rv0610c	2077.73	0.0850534	0.0950148	0.895159	0.370702	0.686846
Rv0611c	2148.34	0.0917023	0.108729	0.843404	0.399003	0.707383
Rv0612	255.698	0.0824491	0.168806	0.488426	0.625248	0.85028
Rv0613c	13562.4	-0.19693	0.0689596	-2.85573	0.00429379	0.0514567
Rv0614	400.01	0.172573	0.147088	1.17326	0.240691	0.557815
Rv0615	1151.43	0.225168	0.13057	1.72449	0.0846187	0.322846
Rv0616A	1006.6	-0.111142	0.101915	-1.09053	0.27548	0.5947
Rv0616c	149.731	-0.271738	0.22966	-1.18322	0.236722	0.552272
Rv0617	1536.81	-0.156687	0.106673	-1.46885	0.141874	0.430574
Rv0618	844.014	-0.0582629	0.144732	-0.402557	0.687275	0.883369
Rv0619	108.522	-0.186871	0.276112	-0.676794	0.498536	0.783534
Rv0620	17.4287	-0.111294	0.470704	-0.236442	0.81309	0.944912
Rv0621	674.573	0.371264	0.119438	3.10843	0.00188087	0.0280182
Rv0622	726.668	0.42735	0.162363	2.63206	0.00848692	0.0807445
Rv0623	1056.76	0.0132957	0.121157	0.109739	0.912616	0.973607
Rv0624	2018.63	-0.0380979	0.0960218	-0.396763	0.691542	0.885026
Rv0625c	1211.95	0.0566688	0.101688	0.557281	0.577335	0.830625
Rv0626	1492.58	-0.0426599	0.0856743	-0.497931	0.618533	0.849763
Rv0627	1537.33	0.0684378	0.102559	0.667303	0.504579	0.788062
Rv0628c	2079.47	0.0944738	0.0920512	1.02632	0.304742	0.624355
Rv0629c	926.64	0.289149	0.17504	1.6519	0.0985551	0.353305
Rv0630c	1917.89	0.22231	0.134103	1.65775	0.0973675	0.350523
Rv0631c	2182.92	0.055276	0.148628	0.37191	0.70996	0.894524
Rv0632c	11138.1	-0.184199	0.120554	-1.52794	0.126527	0.407479
Rv0633c	5130.69	-0.06428	0.0590832	-1.08796	0.276614	0.595874
Rv0634A	4403.41	0.00672853	0.163148	0.0412418	0.967103	0.988299
Rv0634B	8086.91	-0.207252	0.172427	-1.20197	0.229376	0.543495
Rv0634c	4240.18	-0.0769097	0.0821869	-0.93579	0.349381	0.670781
Rv0635	15919.4	-0.14871	0.153777	-0.96705	0.333519	0.658181
Rv0636	13940.8	-0.203594	0.163	-1.24904	0.211651	0.525619
Rv0637	16750.7	-0.21867	0.174205	-1.25524	0.20939	0.523685
Rv0638	10392.1	-0.273837	0.123064	-2.22517	0.02607	0.163276
Rv0639	16919	-0.209324	0.133028	-1.57353	0.115596	0.384532
Rv0640	15780.8	-0.245622	0.167977	-1.46223	0.143677	0.433363
Rv0641	18398.3	-0.353653	0.163241	-2.16644	0.0302775	0.17998
Rv0642c	26684.6	-0.0970816	0.171284	-0.566787	0.570859	0.8277
Rv0643c	17870.7	-0.0464288	0.135937	-0.341546	0.732692	0.907278
Rv0644c	9491.11	-0.0392532	0.107745	-0.364316	0.715622	0.897098
Rv0645c	2998.73	0.107962	0.087823	1.22932	0.218952	0.531254
Rv0646c	4284.97	-0.144573	0.0596142	-2.42514	0.0153024	0.114606
Rv0647c	6502.82	-0.205531	0.0745361	-2.75747	0.00582502	0.0636291
Rv0648	2554.61	0.379651	0.115199	3.29561	0.000982068	0.017912
Rv0649	473.269	0.343392	0.133273	2.57661	0.00997746	0.0881932
Rv0650	312.059	0.579415	0.216334	2.67834	0.00739885	0.0739688
Rv0651	7508.12	-0.508061	0.0844562	-6.01567	1.7914e-09	1.86057e-07
Rv0652	5680.85	-0.577697	0.136412	-4.23493	2.28624e-05	0.000909388
Rv0653c	618.374	0.0662287	0.149105	0.444174	0.656917	0.868533
Rv0654	3599.22	0.00491665	0.0656917	0.0748443	0.940339	0.980679
Rv0655	33355.2	-0.00794439	0.171439	-0.0463396	0.96304	0.987604
Rv0656c	318.025	0.0508806	0.202947	0.250709	0.802039	0.938306
Rv0657c	867.611	0.124829	0.129027	0.967467	0.333311	0.658181
Rv0658c	765.796	0.222808	0.132275	1.68443	0.0920991	0.339846
Rv0659c	5719.79	0.0865056	0.114757	0.753816	0.45096	0.753413
Rv0660c	4028.27	-0.0234813	0.157366	-0.149214	0.881385	0.966782
Rv0661c	235.718	0.0135096	0.193985	0.0696427	0.944478	0.983327
Rv0662c	285.336	0.0822253	0.154713	0.53147	0.595093	0.839643
Rv0663	8512.79	0.055368	0.09276	0.596895	0.550578	0.817233
Rv0664	594.118	0.146192	0.139959	1.04454	0.296236	0.617406
Rv0665	561.279	0.0806464	0.116319	0.693321	0.488108	0.780389
Rv0666	243.369	-0.0431195	0.202418	-0.213022	0.83131	0.949642
Rv0667	69130.6	-0.29207	0.137068	-2.13085	0.0331016	0.190998
Rv0668	52662	-0.317586	0.106034	-2.99514	0.00274321	0.0368952
Rv0669c	7979.77	-0.0559592	0.061553	-0.909123	0.363285	0.682537
Rv0670	4963.04	-0.187852	0.0990738	-1.89608	0.0579494	0.263913
Rv0671	2784.37	0.00613455	0.0779109	0.0787381	0.937241	0.980086
Rv0672	6273.34	0.182866	0.073201	2.49813	0.0124849	0.103505
Rv0673	1872.72	0.340983	0.0961889	3.54492	0.000392726	0.00916294
Rv0674	991.111	0.362468	0.11105	3.264	0.00109851	0.0193742
Rv0675	1370.03	0.426437	0.1536	2.77629	0.00549838	0.0610509
Rv0676c	40547	-0.0964353	0.120038	-0.80337	0.421761	0.726095
Rv0677c	9877.14	-0.0734061	0.129587	-0.56646	0.571081	0.8277
Rv0678	5907.48	0.09001	0.131953	0.682139	0.495151	0.782754
Rv0679c	3037.66	0.0549197	0.0992261	0.55348	0.579935	0.832758
Rv0680c	1554.42	0.138364	0.153059	0.903987	0.366002	0.683216
Rv0681	2397.13	0.030139	0.0784792	0.384038	0.70095	0.889933
Rv0682	9467.35	-0.154598	0.139055	-1.11177	0.266237	0.586572
Rv0683	14004.7	-0.193967	0.162662	-1.19245	0.233083	0.549208
Rv0684	52755.5	-0.158834	0.142925	-1.11131	0.266435	0.586572
Rv0685	39632.6	-0.146331	0.155518	-0.94093	0.346741	0.669942
Rv0686	5608.42	0.00808121	0.0677195	0.119334	0.905011	0.972495
Rv0687	3131.85	0.107046	0.0981985	1.0901	0.275668	0.594763
Rv0688	4557.99	0.0585252	0.0794072	0.737026	0.461107	0.761582
Rv0689c	4.12995	0.712921	1.30227	0.547447	0.584072	0.835122
Rv0690c	2902.57	-0.154674	0.0744566	-2.07737	0.0377675	0.205536
Rv0691A	2267.01	0.252344	0.17495	1.44237	0.149197	0.439596
Rv0691c	1971.56	-0.226635	0.123663	-1.83267	0.066851	0.28465
Rv0692	5018.7	0.313919	0.124566	2.5201	0.0117321	0.0996958
Rv0693	7262.53	0.328175	0.0625469	5.24685	1.54719e-07	1.23084e-05
Rv0694	6046.05	0.282884	0.0773843	3.65557	0.000256612	0.00675684
Rv0695	2743.31	0.388481	0.0764376	5.08232	3.72853e-07	2.68096e-05
Rv0696	4064.73	0.45078	0.0703331	6.40921	1.46274e-10	1.88592e-08
Rv0697	777.25	0.709089	0.135669	5.2266	1.72655e-07	1.31746e-05
Rv0698	795.133	0.0810833	0.101715	0.797159	0.425359	0.729297
Rv0699	49.9894	0.11888	0.368332	0.322753	0.746882	0.913508
Rv0700	20343.1	-0.294981	0.185599	-1.58934	0.111983	0.378782
Rv0701	22702.1	-0.265018	0.14473	-1.83112	0.0670824	0.28465
Rv0702	19921.8	-0.335232	0.135574	-2.47268	0.0134106	0.107371
Rv0703	14606.8	-0.316354	0.200277	-1.57958	0.114204	0.381939
Rv0704	25204	-0.341789	0.153495	-2.22671	0.0259669	0.163177
Rv0705	11108	-0.33815	0.188161	-1.79713	0.0723156	0.296804
Rv0706	10633	-0.406075	0.104843	-3.87316	0.000107432	0.00311385
Rv0707	19942.3	-0.308132	0.138369	-2.22689	0.0259546	0.163177
Rv0708	12410.8	-0.303723	0.136598	-2.22347	0.0261838	0.163714
Rv0709	11661.2	-0.302463	0.164141	-1.8427	0.0653732	0.281247
Rv0710	14344.4	-0.346497	0.17466	-1.98383	0.0472746	0.2335
Rv0711	6179.69	0.204936	0.0887776	2.30842	0.0209755	0.140049
Rv0712	1700.09	0.241382	0.138756	1.73962	0.0819255	0.317693
Rv0713	7809.25	0.0637089	0.0784771	0.811815	0.416898	0.721992
Rv0714	11710	-0.204977	0.169857	-1.20677	0.227523	0.540474
Rv0715	11051.6	-0.260476	0.153276	-1.69939	0.0892449	0.333638
Rv0716	14188.2	-0.286	0.138199	-2.06947	0.0385016	0.207731
Rv0717	7059.12	-0.230451	0.160077	-1.43963	0.149973	0.441053
Rv0718	9922.81	-0.261016	0.166588	-1.56683	0.117154	0.386617
Rv0719	13341	-0.245825	0.132941	-1.84912	0.06444	0.279808
Rv0720	7232.08	-0.248673	0.123089	-2.02026	0.0433563	0.220857
Rv0721	13342	-0.234656	0.123335	-1.90259	0.0570944	0.261131
Rv0722	3689.8	-0.23321	0.130064	-1.79304	0.0729659	0.29792
Rv0723	9318.95	-0.273152	0.167069	-1.63497	0.102055	0.360665
Rv0724	15565.6	-0.0589622	0.0827599	-0.712449	0.476187	0.771891
Rv0724A	375.866	0.222962	0.153093	1.45638	0.145287	0.434133
Rv0725c	1302.91	-0.0146891	0.118379	-0.124085	0.901248	0.972495
Rv0726c	6380.08	-0.118187	0.0645764	-1.83018	0.0672228	0.28465
Rv0727c	484.386	0.139351	0.156585	0.889937	0.3735	0.690325
Rv0728c	390.062	0.385346	0.174658	2.20629	0.0273636	0.169391
Rv0729	1782.39	-0.047628	0.149807	-0.317929	0.750538	0.914166
Rv0730	5050.92	0.0448933	0.0973963	0.460934	0.644846	0.861292
Rv0731c	2022.05	-0.0418823	0.119964	-0.349125	0.726996	0.905174
Rv0732	22677.6	-0.219889	0.147926	-1.48648	0.137152	0.423516
Rv0733	10336.2	-0.178661	0.125536	-1.42319	0.154682	0.445847
Rv0734	5721.47	-0.181232	0.0964873	-1.87829	0.0603411	0.270198
Rv0735	928.596	-0.0576107	0.0855757	-0.673213	0.500812	0.784472
Rv0736	432.905	-0.0124537	0.137384	-0.0906486	0.927772	0.97696
Rv0737	342.278	0.112426	0.138148	0.813813	0.415752	0.721763
Rv0738	1444.68	0.334495	0.0744143	4.49503	6.95588e-06	0.000338058
Rv0739	1905.52	0.0998255	0.0840756	1.18733	0.235097	0.551807
Rv0740	3559.67	0.152438	0.0690087	2.20897	0.0271767	0.168793
Rv0743c	1058.56	0.160209	0.101805	1.57368	0.115561	0.384532
Rv0744c	1082.96	0.11457	0.0793498	1.44386	0.148778	0.438769
Rv0745	28.1468	0.047754	0.486625	0.0981332	0.921827	0.975852
Rv0748	2370.81	-0.0286156	0.134709	-0.212425	0.831775	0.949642
Rv0749	1629.51	-0.019841	0.0861218	-0.230383	0.817794	0.945977
Rv0749A	683.307	-0.154686	0.145813	-1.06085	0.288757	0.608947
Rv0750	1280.59	-0.0700498	0.122026	-0.574055	0.565931	0.825601
Rv0751c	2242.35	-0.0107352	0.0996746	-0.107702	0.914232	0.973878
Rv0752c	2770.7	-0.0180189	0.0981683	-0.183551	0.854365	0.96034
Rv0753c	4243.01	0.0309879	0.086188	0.359539	0.719192	0.899351
Rv0756c	2959.09	0.0432316	0.0808218	0.5349	0.592719	0.838037
Rv0757	8906.76	-0.0297984	0.161923	-0.184029	0.853991	0.96034
Rv0758	5495.28	0.0952824	0.10129	0.94069	0.346864	0.669942
Rv0759c	4289.12	-0.0889716	0.123053	-0.723032	0.46966	0.766503
Rv0760c	5202.55	-0.0118909	0.113774	-0.104514	0.916762	0.974352
Rv0761c	17820	-0.143591	0.111825	-1.28406	0.199119	0.509588
Rv0762c	1743.65	0.0514303	0.0924047	0.556577	0.577817	0.830625
Rv0763c	707.507	0.0260829	0.113116	0.230585	0.817637	0.945977
Rv0764c	3082.35	0.052122	0.0901846	0.577947	0.5633	0.824658
Rv0765c	1259.91	0.158293	0.113265	1.39754	0.162251	0.457304
Rv0766c	1816.33	-0.0108156	0.101581	-0.106473	0.915207	0.974348
Rv0767c	776.297	-0.0345664	0.154284	-0.224044	0.822723	0.946802
Rv0768	1896.04	0.0953274	0.10843	0.879159	0.379315	0.695891
Rv0769	1753.63	0.0654696	0.089268	0.733404	0.463312	0.762349
Rv0770	1388.73	0.0645103	0.0976491	0.660634	0.508847	0.791776
Rv0771	715.499	0.0228737	0.100465	0.227679	0.819896	0.945977
Rv0772	2894.16	0.105756	0.0820083	1.28957	0.197199	0.5061
Rv0773c	4949.63	-0.0700178	0.0803607	-0.871294	0.383594	0.700321
Rv0774c	2784.38	-0.0709224	0.102722	-0.690434	0.489921	0.780825
Rv0775	1659	0.019857	0.0786806	0.252375	0.800751	0.937385
Rv0776c	425.019	0.11624	0.126046	0.922203	0.356423	0.676479
Rv0777	5852.63	0.0317196	0.0684307	0.463529	0.642985	0.860698
Rv0778	5029.16	-0.171494	0.0774014	-2.21564	0.0267161	0.16659
Rv0779c	454.73	-0.12777	0.158541	-0.805915	0.420292	0.725669
Rv0780	3970.64	-0.219394	0.0754019	-2.90967	0.00361816	0.0452451
Rv0781	7320.02	-0.216371	0.0892402	-2.42459	0.0153257	0.114606
Rv0782	12952.5	-0.160573	0.0761122	-2.10968	0.0348856	0.197035
Rv0783c	5284.8	-0.209689	0.065948	-3.17961	0.00147474	0.0235643
Rv0784	1046.22	0.035849	0.146561	0.244601	0.806766	0.941478
Rv0785	4207.15	-0.0958254	0.084941	-1.12814	0.259261	0.578387
Rv0786c	795.385	0.071217	0.139606	0.510129	0.609961	0.845936
Rv0787	775.046	-0.0291127	0.144504	-0.201466	0.840334	0.952701
Rv0787A	2539.39	-0.185972	0.103736	-1.79274	0.0730149	0.29792
Rv0788	3518	-0.242566	0.0774467	-3.13204	0.00173597	0.026711
Rv0789c	462.14	0.0172544	0.150121	0.114936	0.908495	0.973415
Rv0790c	1226.74	0.0623636	0.103675	0.601527	0.547489	0.814561
Rv0791c	1326.97	0.131778	0.0995596	1.32361	0.185634	0.488685
Rv0792c	1051.92	0.0441148	0.136514	0.323152	0.74658	0.913437
Rv0793	138.568	0.0943265	0.229949	0.410207	0.681654	0.880077
Rv0794c	2617.44	0.103195	0.0977579	1.05562	0.291141	0.611215
Rv0798c	6699.92	-0.0645383	0.0746713	-0.864298	0.387424	0.701491
Rv0799c	7420.52	-0.128221	0.066584	-1.9257	0.0541421	0.253999
Rv0800	2628.09	-0.0238662	0.103589	-0.230393	0.817787	0.945977
Rv0801	1934.76	-0.0139776	0.0826915	-0.169033	0.865771	0.96065
Rv0802c	772.513	-0.0515811	0.123108	-0.418989	0.675224	0.877533
Rv0803	7421.6	-0.0596772	0.0885005	-0.674315	0.500111	0.784444
Rv0804	1320.46	0.150555	0.11367	1.32449	0.18534	0.488685
Rv0805	16047.9	-0.102154	0.155587	-0.656573	0.511456	0.791777
Rv0806c	3269.16	0.124491	0.0910638	1.36708	0.171601	0.470042
Rv0807	343.998	0.141488	0.193056	0.732883	0.46363	0.762349
Rv0808	8144.86	0.145057	0.0716486	2.02456	0.0429123	0.219193
Rv0809	7422.71	0.0473857	0.103166	0.459315	0.646008	0.861728
Rv0810c	4964.25	-0.0783275	0.169189	-0.462959	0.643394	0.860698
Rv0811c	4624.93	0.00535181	0.0788383	0.0678834	0.945878	0.983493
Rv0812	1237.81	0.00860423	0.106292	0.0809488	0.935483	0.980042
Rv0813c	3343.72	-0.0711699	0.0760792	-0.935471	0.349545	0.670781
Rv0814c	3093.07	-0.283385	0.088614	-3.19797	0.00138397	0.0224012
Rv0815c	8795.49	-0.250394	0.111085	-2.25407	0.0241916	0.155417
Rv0816c	493.04	-0.0297485	0.170124	-0.174864	0.861187	0.96065
Rv0817c	1695.88	-0.0885916	0.101962	-0.868868	0.384919	0.700844
Rv0818	4358.6	0.0150602	0.0884028	0.170359	0.864728	0.96065
Rv0819	3618.8	-0.0507097	0.0797561	-0.63581	0.524901	0.799302
Rv0820	2962.58	0.238116	0.105039	2.26693	0.0233942	0.151859
Rv0821c	6226.94	0.0526344	0.0917911	0.573415	0.566364	0.825911
Rv0822c	10071.2	-0.138579	0.0659396	-2.10161	0.0355878	0.197716
Rv0823c	4292.22	-0.24988	0.0608845	-4.10416	4.0578e-05	0.00143133
Rv0824c	20069.6	-0.280762	0.142469	-1.97068	0.0487602	0.238281
Rv0825c	2415.4	0.214532	0.0829532	2.58618	0.00970466	0.0873479
Rv0826	15291.5	-0.21308	0.12079	-1.76405	0.0777235	0.308501
Rv0827c	589.05	-0.37594	0.150658	-2.49531	0.0125847	0.104102
Rv0828c	121.405	-0.712697	0.272381	-2.61654	0.00888257	0.0825042
Rv0829	297.144	-0.100287	0.163022	-0.615177	0.538438	0.806145
Rv0830	2175.18	-0.0269199	0.0881117	-0.30552	0.75997	0.918184
Rv0831c	15508.5	-0.164222	0.155885	-1.05348	0.29212	0.61224
Rv0835	1549.12	0.0757953	0.0957103	0.791924	0.428405	0.731418
Rv0836c	8511.27	0.0870599	0.132397	0.657569	0.510815	0.791776
Rv0837c	25540.5	0.00760468	0.203428	0.0373827	0.97018	0.988517
Rv0838	1033.07	0.190891	0.101393	1.88267	0.0597447	0.268848
Rv0839	1092.43	0.13428	0.150961	0.889504	0.373732	0.690325
Rv0840c	777.665	0.154169	0.147362	1.04619	0.295472	0.616501
Rv0841	21.975	0.0636324	0.447168	0.142301	0.886842	0.968131
Rv0842	577.679	0.115865	0.128154	0.904106	0.365939	0.683216
Rv0843	389.12	0.137673	0.208414	0.660575	0.508885	0.791776
Rv0844c	2513	0.0395507	0.0738129	0.535823	0.592081	0.837922
Rv0845	2334.26	0.13781	0.0948411	1.45306	0.146208	0.435364
Rv0846c	1907.03	-0.163913	0.118876	-1.37886	0.167938	0.467117
Rv0847	1134.8	-0.542515	0.12165	-4.45965	8.20948e-06	0.000392449
Rv0848	1212.52	-0.578669	0.133399	-4.33788	1.43865e-05	0.000611368
Rv0849	732.105	-0.292069	0.141287	-2.0672	0.038715	0.208246
Rv0851c	1107.77	-0.0103992	0.109055	-0.0953568	0.924031	0.976499
Rv0852	1354.79	0.194382	0.0863636	2.25074	0.0244022	0.155966
Rv0853c	3936.25	0.106155	0.0830715	1.27787	0.201294	0.511536
Rv0854	3451.64	0.195355	0.0961042	2.03274	0.0420791	0.217789
Rv0855	2549.93	0.277462	0.0865577	3.20552	0.0013482	0.0219171
Rv0856	3749.18	0.212977	0.104891	2.03046	0.0423097	0.217885
Rv0857	2778.65	0.223474	0.091544	2.44116	0.01464	0.11277
Rv0858c	3034.01	-0.116544	0.0680137	-1.71354	0.0866128	0.328111
Rv0859	7819.26	-0.113431	0.0739291	-1.53432	0.124952	0.403101
Rv0860	15479.8	-0.052318	0.0875455	-0.59761	0.5501	0.816849
Rv0861c	3992.92	0.0964329	0.0776124	1.24249	0.214054	0.527935
Rv0862c	3375.32	0.142019	0.0768099	1.84897	0.0644627	0.279808
Rv0863	4388.46	-0.133752	0.178681	-0.748552	0.454127	0.755535
Rv0864	8102.84	-0.111613	0.110836	-1.00701	0.313929	0.634819
Rv0865	2069.33	-0.0029846	0.0738231	-0.0404291	0.967751	0.988299
Rv0866	1125.1	0.175558	0.100346	1.74953	0.0801998	0.313997
Rv0867c	7266.06	-0.186503	0.0768512	-2.42681	0.0152321	0.114508
Rv0868c	2575.57	-0.00717788	0.154795	-0.0463702	0.963015	0.987604
Rv0869c	3471.68	0.159061	0.0702067	2.26561	0.0234753	0.152043
Rv0870c	2967.91	0.0314546	0.114222	0.275383	0.783022	0.927374
Rv0871	4008.71	-0.100077	0.0790522	-1.26596	0.205526	0.518778
Rv0873	17780.8	-0.0350053	0.0824919	-0.424349	0.671311	0.875794
Rv0874c	553.538	0.25176	0.176162	1.42914	0.152964	0.445265
Rv0875c	1464.77	0.100661	0.100322	1.00338	0.315677	0.636632
Rv0876c	5193.1	0.0899292	0.0701849	1.28132	0.200082	0.511001
Rv0877	4855.7	0.114258	0.0715025	1.59796	0.110052	0.376129
Rv0879c	1660.84	0.0186812	0.116688	0.160095	0.872806	0.963799
Rv0880	828.015	0.0938302	0.116557	0.805014	0.420812	0.725745
Rv0881	1228.52	0.0614971	0.122213	0.503196	0.614826	0.849167
Rv0882	555.23	0.0240237	0.144901	0.165794	0.868319	0.961115
Rv0883c	6937.18	0.00546384	0.127568	0.0428308	0.965836	0.988299
Rv0884c	4465.1	-0.123583	0.0641682	-1.92592	0.0541144	0.253999
Rv0885	4565.77	0.339612	0.0890308	3.81455	0.000136433	0.00380688
Rv0886	2329.61	0.433898	0.103827	4.17903	2.92752e-05	0.00111694
Rv0887c	633.637	-0.188848	0.114711	-1.6463	0.0997028	0.356054
Rv0888	9392.4	0.0458995	0.0645038	0.711578	0.476726	0.771891
Rv0889c	4984.96	-0.0211503	0.0679013	-0.311486	0.755432	0.915647
Rv0890c	9032.33	-0.235254	0.0662927	-3.54872	0.000387113	0.00910324
Rv0891c	3341.69	-0.331591	0.121481	-2.72958	0.00634149	0.0671695
Rv0892	10887.8	-0.295711	0.0811128	-3.64568	0.000266689	0.0068298
Rv0893c	1769.2	-0.17903	0.0900256	-1.98865	0.0467393	0.231775
Rv0894	413.667	0.0584547	0.19076	0.30643	0.759277	0.918156
Rv0895	621.641	-0.0828459	0.140711	-0.588766	0.556018	0.821105
Rv0896	27764	-0.189132	0.182661	-1.03542	0.300471	0.62104
Rv0897c	2483.2	-0.010293	0.0980207	-0.105009	0.916369	0.974348
Rv0898c	1752.77	-0.16257	0.100667	-1.61493	0.106325	0.369347
Rv0899	3406.4	-0.00281008	0.0833505	-0.033714	0.973105	0.989782
Rv0900	737.345	0.0531573	0.101832	0.522009	0.601664	0.842541
Rv0901	2370.22	0.03783	0.119847	0.315653	0.752266	0.914166
Rv0902c	4781.43	-0.00562314	0.0685502	-0.0820296	0.934623	0.979734
Rv0903c	3403.05	0.0467341	0.0710514	0.65775	0.510699	0.791776
Rv0904c	1480.75	0.0901462	0.088725	1.01602	0.309621	0.629854
Rv0905	3914.01	-0.183087	0.0679569	-2.69416	0.00705659	0.0722866
Rv0906	3675.7	0.00471483	0.0690248	0.0683062	0.945542	0.983416
Rv0907	6834.16	0.0144436	0.0730669	0.197677	0.843298	0.953748
Rv0908	7030.02	0.0256959	0.0705548	0.364197	0.715711	0.897098
Rv0909	3936.33	-0.0770584	0.155359	-0.496001	0.619893	0.849763
Rv0910	5466.36	-0.0655303	0.115151	-0.56908	0.569302	0.827291
Rv0911	2492.4	-0.0471036	0.0829739	-0.567692	0.570244	0.827696
Rv0912	1001.14	0.215148	0.100717	2.13616	0.0326668	0.189269
Rv0913c	9845.77	0.124541	0.063329	1.96658	0.0492319	0.239069
Rv0914c	4741.62	0.208792	0.0740693	2.81887	0.0048193	0.0559607
Rv0917	2253.41	0.119434	0.106791	1.11839	0.2634	0.583846
Rv0918	595.605	-0.0502436	0.0968477	-0.51879	0.603907	0.842541
Rv0919	592.878	0.0918981	0.125987	0.729426	0.465741	0.763775
Rv0923c	2109.11	0.0403265	0.076307	0.528476	0.597169	0.840941
Rv0924c	2981.08	0.0906682	0.0801873	1.13071	0.258179	0.577016
Rv0925c	9808.77	-0.0156772	0.100536	-0.155937	0.876083	0.965706
Rv0926c	4443.27	-0.0671079	0.0672398	-0.998037	0.318261	0.640118
Rv0927c	2290.09	-0.0787705	0.0914039	-0.861786	0.388806	0.701607
Rv0928	7735.8	-0.214329	0.104463	-2.05171	0.0401974	0.212621
Rv0929	3898.4	-0.0575691	0.0624191	-0.922299	0.356373	0.676479
Rv0930	3405.45	-0.0663915	0.0820114	-0.80954	0.418205	0.723245
Rv0931c	32068.7	-0.0981508	0.126543	-0.775633	0.437966	0.739311
Rv0932c	31456.5	-0.112296	0.156045	-0.719639	0.471747	0.768233
Rv0933	6877.49	-0.0631285	0.107941	-0.584844	0.558653	0.822285
Rv0934	13447.9	-0.00784285	0.114042	-0.0687718	0.945171	0.983327
Rv0935	6586.97	0.109008	0.115312	0.945329	0.344491	0.668097
Rv0936	2593.95	0.289355	0.0914238	3.16499	0.0015509	0.0244676
Rv0937c	4162.9	0.0674027	0.0916431	0.735491	0.462041	0.762349
Rv0938	6726.74	0.14558	0.0822961	1.76898	0.0768971	0.305908
Rv0939	6095.55	0.149535	0.0829566	1.80257	0.0714557	0.295545
Rv0940c	3682.34	-0.115862	0.0665056	-1.74214	0.0814842	0.317464
Rv0941c	2927.03	-0.00380553	0.0744192	-0.0511364	0.959217	0.986677
Rv0942	152.776	0.130109	0.193009	0.674107	0.500243	0.784444
Rv0943c	87.2882	0.181416	0.213604	0.849313	0.395707	0.706098
Rv0944	760.003	-0.0541929	0.126718	-0.427664	0.668896	0.874435
Rv0945	3084.77	-0.143987	0.0763804	-1.88514	0.0594114	0.268102
Rv0946c	3435.29	0.0236136	0.0923511	0.255694	0.798187	0.935272
Rv0947c	301.036	-0.0388739	0.171201	-0.227066	0.820372	0.945977
Rv0948c	3269.45	-0.13364	0.120103	-1.11272	0.26583	0.586572
Rv0949	6309.84	-0.0288272	0.0969914	-0.297214	0.766303	0.919118
Rv0950c	4863.29	-0.00244634	0.130325	-0.0187711	0.985024	0.995137
Rv0951	16239	-0.292139	0.10851	-2.69227	0.00709671	0.0723123
Rv0952	14940.6	-0.349923	0.118104	-2.96283	0.00304822	0.0398654
Rv0953c	912.169	0.146744	0.0868891	1.68886	0.0912455	0.337789
Rv0954	12843.1	-0.0466451	0.131818	-0.353859	0.723444	0.902254
Rv0955	5756.67	-0.049755	0.072423	-0.687005	0.492079	0.78179
Rv0956	3534.65	-0.140487	0.0808949	-1.73666	0.0824471	0.317726
Rv0957	9294.24	-0.154462	0.0628822	-2.45637	0.0140349	0.11013
Rv0958	3870.95	0.0842127	0.0898851	0.936894	0.348813	0.670781
Rv0959	3930.41	0.171356	0.0914145	1.8745	0.0608622	0.270902
Rv0959A	686.401	0.0153788	0.0913846	0.168286	0.866358	0.96065
Rv0960	1146.75	0.0622393	0.100435	0.619699	0.535456	0.804675
Rv0961	993.421	0.155695	0.10961	1.42045	0.155478	0.446449
Rv0962c	110.887	0.236858	0.221976	1.06704	0.285952	0.60508
Rv0963c	440.922	0.00961009	0.181224	0.0530288	0.957709	0.986557
Rv0964c	554.952	0.0431633	0.159024	0.271426	0.786063	0.928923
Rv0965c	1714.76	0.10082	0.0743963	1.35517	0.175362	0.474086
Rv0966c	4302.83	0.0457915	0.11256	0.406821	0.68414	0.881764
Rv0967	1255.7	0.394512	0.103882	3.79769	0.000146052	0.00401537
Rv0968	1023.43	0.388414	0.1108	3.50553	0.000455697	0.010082
Rv0969	2597.7	0.414772	0.106793	3.8839	0.000102793	0.00300269
Rv0970	1634.54	0.148781	0.0942825	1.57804	0.114557	0.382777
Rv0971c	535.64	-0.143865	0.139181	-1.03366	0.301297	0.622059
Rv0972c	1519.76	-0.0394427	0.123701	-0.318854	0.749837	0.914166
Rv0973c	1303.59	0.0941	0.147498	0.637973	0.523491	0.798792
Rv0974c	644.186	-0.00696706	0.129743	-0.0536988	0.957175	0.986557
Rv0975c	476.868	0.228407	0.168755	1.35348	0.175901	0.474585
Rv0976c	657.242	-0.0248815	0.145512	-0.170993	0.86423	0.96065
Rv0979A	3040.78	-0.333885	0.12925	-2.58326	0.00978715	0.0875458
Rv0979c	97.4338	0.339251	0.265499	1.27779	0.201325	0.511536
Rv0981	2875.1	0.147321	0.0831396	1.77197	0.076399	0.304862
Rv0982	6926.9	0.112419	0.0648278	1.73412	0.0828969	0.318786
Rv0983	10996.6	-0.0125112	0.0736764	-0.169813	0.865157	0.96065
Rv0984	4473.12	-0.0638592	0.0745625	-0.856452	0.391748	0.703393
Rv0985c	2391.78	-0.113665	0.103797	-1.09508	0.273483	0.593472
Rv0986	3195.68	0.153965	0.112767	1.36534	0.172146	0.470362
Rv0987	9844.83	0.226406	0.100462	2.25364	0.0242185	0.155417
Rv0988	4365.04	0.377891	0.106638	3.5437	0.000394553	0.00916294
Rv0989c	2360.58	-0.268188	0.100485	-2.66893	0.00760941	0.0750701
Rv0990c	1066.42	-0.152074	0.105912	-1.43586	0.151042	0.442245
Rv0991c	5332.52	-0.199478	0.136996	-1.45609	0.145369	0.434133
Rv0992c	1157.06	0.137795	0.0939524	1.46665	0.142472	0.431579
Rv0993	4770.52	0.1375	0.0828295	1.66003	0.0969079	0.350424
Rv0994	6260.62	0.194383	0.0732216	2.65472	0.00793749	0.0772957
Rv0995	2139.92	0.230309	0.10728	2.14681	0.0318087	0.187001
Rv0996	10690.1	0.181239	0.106681	1.69888	0.089342	0.333638
Rv0997	2477.44	0.140489	0.085333	1.64636	0.0996897	0.356054
Rv0998	1579.97	0.113915	0.0953391	1.19484	0.232151	0.548155
Rv0999	1948.65	0.15496	0.091567	1.69231	0.0905868	0.33635
Rv1000c	1630.63	-0.00546199	0.084087	-0.0649565	0.948209	0.984369
Rv1001	3362.52	-0.050477	0.0702127	-0.718915	0.472193	0.768624
Rv1002c	4127.16	-0.224742	0.0662568	-3.39198	0.000693898	0.0133586
Rv1003	1093.49	0.163124	0.105069	1.55254	0.120533	0.393569
Rv1004c	1346.15	0.263706	0.105504	2.49948	0.0124376	0.103505
Rv1005c	1204.31	0.117947	0.121644	0.969606	0.332243	0.656584
Rv1006	13877.8	-0.256147	0.0980012	-2.61371	0.00895654	0.0825143
Rv1007c	6747.87	-0.192734	0.0622106	-3.09809	0.00194769	0.028671
Rv1008	783.413	0.0221712	0.136285	0.162683	0.870768	0.962686
Rv1009	6513.8	0.0203902	0.0640386	0.318405	0.750178	0.914166
Rv1010	3030.87	0.115803	0.0834747	1.38729	0.165354	0.462769
Rv1011	2197.1	-0.0271557	0.0879918	-0.308617	0.757613	0.916916
Rv1012	270	0.11737	0.190502	0.616106	0.537824	0.806053
Rv1013	16086.1	-0.529984	0.105453	-5.02578	5.01394e-07	3.3477e-05
Rv1014c	1870.12	-0.281105	0.0873409	-3.21848	0.00128872	0.0214156
Rv1015c	6124.44	-0.275355	0.0783083	-3.51629	0.000437618	0.00979793
Rv1016c	6012.31	-0.0897681	0.076879	-1.16765	0.242946	0.559955
Rv1017c	12984.4	-0.0938116	0.125323	-0.748559	0.454123	0.755535
Rv1018c	10736.1	-0.0801056	0.0881162	-0.909091	0.363302	0.682537
Rv1019	2004.52	0.0648366	0.0705603	0.918882	0.358157	0.678269
Rv1020	7559.76	0.00453169	0.0919111	0.0493052	0.960676	0.986804
Rv1021	4662.89	-0.0818528	0.0673108	-1.21604	0.223969	0.537496
Rv1022	2931.26	0.0119785	0.0952286	0.125786	0.899901	0.972454
Rv1023	10371.1	-0.0191832	0.0772642	-0.248281	0.803917	0.939792
Rv1024	3690.54	-0.128716	0.0617852	-2.08329	0.037225	0.203784
Rv1025	2099.64	0.0531555	0.0734928	0.723274	0.469511	0.766503
Rv1026	1679.47	0.0676957	0.13533	0.500229	0.616914	0.849763
Rv1027c	830.192	0.100351	0.115327	0.870142	0.384223	0.700807
Rv1028A	143.01	-0.126881	0.177382	-0.715296	0.474426	0.771588
Rv1028c	2132.45	0.11305	0.107459	1.05203	0.292785	0.612946
Rv1029	2107.63	-0.135584	0.0944954	-1.43482	0.151339	0.442421
Rv1030	2322.59	0.0107435	0.0953475	0.112678	0.910286	0.973488
Rv1031	854.285	-0.0220734	0.0982786	-0.2246	0.82229	0.946802
Rv1032c	1739.54	0.2395	0.0850882	2.81473	0.00488181	0.0565111
Rv1033c	1226.22	0.353199	0.081327	4.34295	1.40585e-05	0.000611219
Rv1036c	280.811	0.0552483	0.170266	0.324482	0.745573	0.913101
Rv1037c	1887.63	0.179939	0.107393	1.67552	0.0938329	0.343289
Rv1038c	3522.99	0.175388	0.117291	1.49532	0.13483	0.419446
Rv1043c	1694.87	0.0260716	0.0991816	0.262867	0.792653	0.933368
Rv1044	402.688	0.05036	0.156579	0.321627	0.747735	0.913953
Rv1045	1032.84	-0.0147183	0.118101	-0.124625	0.900821	0.972495
Rv1046c	7444.58	-0.068752	0.133725	-0.514131	0.60716	0.844873
Rv1048c	1604.02	0.113723	0.0996023	1.14177	0.253548	0.572474
Rv1049	932.552	0.249287	0.0982317	2.53774	0.011157	0.0963417
Rv1050	390.879	0.21618	0.182229	1.18631	0.235499	0.552009
Rv1051c	93.4356	0.0284975	0.355144	0.080242	0.936045	0.980086
Rv1052	1083.3	-0.0746667	0.115387	-0.647096	0.51757	0.796049
Rv1053c	20.2838	0.188656	0.429815	0.438924	0.660717	0.870042
Rv1055	1156.2	-0.152049	0.101027	-1.50504	0.132313	0.416099
Rv1056	1363.86	0.0436281	0.0994249	0.438804	0.660803	0.870042
Rv1057	194.761	-0.045245	0.246101	-0.183847	0.854134	0.96034
Rv1058	4082.08	0.092384	0.0757048	1.22032	0.222344	0.534972
Rv1059	4422.14	0.14697	0.0800978	1.83488	0.0665231	0.284263
Rv1060	2877.09	0.0051928	0.0831577	0.0624452	0.950208	0.984584
Rv1061	1930.27	-0.107426	0.100441	-1.06954	0.284826	0.604406
Rv1062	553.413	0.111562	0.161326	0.691533	0.489231	0.780389
Rv1063c	1336.01	0.0688356	0.126484	0.544225	0.586287	0.836384
Rv1064c	946.603	0.0298653	0.111212	0.268544	0.78828	0.930066
Rv1065	1798.4	-0.0938712	0.0820176	-1.14452	0.252406	0.571275
Rv1066	409.109	0.148275	0.170819	0.868027	0.38538	0.700844
Rv1069c	7981.09	-0.083805	0.0679422	-1.23347	0.217399	0.531042
Rv1070c	9351.22	-0.232432	0.0853999	-2.7217	0.00649478	0.0684056
Rv1071c	6859.39	-0.119789	0.0908161	-1.31903	0.187159	0.491079
Rv1072	21560.2	0.0258348	0.177774	0.145323	0.884456	0.967795
Rv1073	6745.55	0.208693	0.101471	2.05669	0.0397165	0.211639
Rv1074c	15343.4	-0.0871348	0.13755	-0.633478	0.526421	0.799302
Rv1075c	2074.36	0.0851082	0.0794782	1.07084	0.284243	0.603775
Rv1076	4793.1	0.0947222	0.0725745	1.30517	0.191834	0.497757
Rv1077	7981.59	-0.000714976	0.062838	-0.0113781	0.990922	0.997592
Rv1078	18267.9	-0.116944	0.182538	-0.640655	0.521747	0.797551
Rv1079	9977.27	0.0312566	0.0873935	0.357653	0.720603	0.900513
Rv1080c	11505	-0.237371	0.134936	-1.75913	0.0785549	0.310483
Rv1081c	966.48	0.0882891	0.0816309	1.08156	0.279447	0.598872
Rv1082	4974.03	-0.0990137	0.0765052	-1.29421	0.195593	0.50436
Rv1083	2391.01	-0.0754158	0.0948826	-0.794834	0.42671	0.730245
Rv1084	2476.51	0.187176	0.099553	1.88017	0.060085	0.269727
Rv1085c	3245.6	-0.0685417	0.101059	-0.678237	0.497622	0.782754
Rv1086	1982.37	-0.00873443	0.0874244	-0.0999084	0.920417	0.975753
Rv1087A	20.7251	-0.0592516	0.517531	-0.114489	0.90885	0.973415
Rv1089A	66.1565	-0.225345	0.403523	-0.558444	0.576541	0.830625
Rv1090	545.973	-0.107183	0.135868	-0.788873	0.430186	0.733121
Rv1092c	2466.12	-0.0515649	0.0745525	-0.691659	0.489152	0.780389
Rv1093	6888.25	-0.196436	0.0847306	-2.31836	0.0204297	0.137882
Rv1094	16975.5	-0.404884	0.161621	-2.50515	0.0122401	0.102844
Rv1095	11918.4	0.1888	0.102335	1.84492	0.0650489	0.280854
Rv1096	7180.13	-0.151335	0.0835841	-1.81058	0.0702066	0.292972
Rv1097c	9246.27	-0.231358	0.0882152	-2.62265	0.00872487	0.082172
Rv1098c	11134.8	-0.236629	0.0769995	-3.07312	0.0021183	0.0304629
Rv1099c	7800.86	-0.213424	0.0703726	-3.03277	0.00242323	0.033682
Rv1100	2413.68	0.0501527	0.0704514	0.711877	0.476541	0.771891
Rv1101c	5383.57	0.104518	0.100825	1.03663	0.299909	0.620222
Rv1102c	6164.97	-0.207483	0.127607	-1.62595	0.103961	0.364985
Rv1103c	3966.47	-0.161455	0.1581	-1.02122	0.30715	0.62619
Rv1104	1697.89	0.0217051	0.0987618	0.219773	0.826048	0.947456
Rv1105	182.677	0.08037	0.172416	0.46614	0.641115	0.859727
Rv1106c	4754.88	0.304278	0.0745123	4.08359	4.43449e-05	0.00152115
Rv1107c	3025.17	0.0956047	0.155464	0.614962	0.53858	0.806145
Rv1108c	4823.4	0.140025	0.0753438	1.85848	0.0631013	0.277245
Rv1109c	12270.5	-0.0636748	0.148291	-0.429392	0.667638	0.874287
Rv1110	4545.07	0.0879982	0.0715001	1.23074	0.21842	0.531254
Rv1111c	7411.66	-0.232958	0.113952	-2.04436	0.0409177	0.214574
Rv1112	1508.97	-0.00871541	0.147827	-0.058957	0.952986	0.98513
Rv1113	1200.38	0.0496389	0.09924	0.500191	0.616941	0.849763
Rv1114	1251.18	0.103706	0.113076	0.917135	0.359072	0.678269
Rv1115	703.095	0.100213	0.165172	0.606717	0.544039	0.811716
Rv1116	160.787	0.0991843	0.171399	0.578676	0.562808	0.824261
Rv1116A	1362.98	0.0967764	0.090071	1.07445	0.282623	0.601438
Rv1117	7169.86	-0.0324246	0.164855	-0.196686	0.844073	0.953759
Rv1118c	1378.67	0.140005	0.0943421	1.48401	0.137806	0.424779
Rv1119c	27.1683	0.141395	0.355709	0.397502	0.690997	0.885026
Rv1120c	152.231	-0.00616316	0.18623	-0.0330944	0.973599	0.989879
Rv1121	6531.85	-0.0698632	0.0576542	-1.21176	0.225603	0.539419
Rv1122	4465.6	-0.097226	0.0775932	-1.25302	0.210197	0.525353
Rv1123c	2805.37	-0.061715	0.0851054	-0.72516	0.468354	0.765673
Rv1124	1134.35	0.0099886	0.0924737	0.108016	0.913983	0.973878
Rv1125	827.49	-0.0680839	0.10337	-0.658643	0.510125	0.791776
Rv1126c	2323.12	-0.172039	0.0828266	-2.0771	0.0377924	0.205536
Rv1127c	4673.7	-0.144792	0.0779369	-1.85781	0.0631954	0.277333
Rv1129c	579.392	0.32496	0.131061	2.47946	0.0131583	0.107141
Rv1130	1471.5	0.153071	0.116689	1.31179	0.189592	0.494409
Rv1131	1256.63	0.183726	0.113138	1.6239	0.104397	0.366172
Rv1132	4672.8	-0.211885	0.0634998	-3.33678	0.000847542	0.0158448
Rv1133c	26119.9	-0.108382	0.141262	-0.767239	0.442939	0.745288
Rv1134	172.039	0.421519	0.173507	2.4294	0.0151237	0.114469
Rv1135A	40.3095	0.10928	0.320483	0.340985	0.733115	0.907278
Rv1136	583.601	-0.148398	0.137641	-1.07815	0.280965	0.600799
Rv1137c	314.09	-0.0764486	0.203778	-0.375155	0.707545	0.892547
Rv1138c	964.881	-0.078051	0.106602	-0.73217	0.464065	0.762349
Rv1139c	891.063	0.112336	0.0885024	1.2693	0.204333	0.516776
Rv1140	5375.18	-0.232147	0.0945228	-2.45599	0.0140497	0.11013
Rv1141c	2122.85	-0.0636252	0.0744484	-0.85462	0.392761	0.704333
Rv1142c	2294.78	0.0210174	0.104876	0.200402	0.841166	0.953192
Rv1143	2438	0.0105877	0.138493	0.0764496	0.939061	0.980648
Rv1144	1625.06	-0.165699	0.0985765	-1.68092	0.0927784	0.340697
Rv1145	779.816	0.220701	0.12991	1.69888	0.0893421	0.333638
Rv1146	1062.91	0.212958	0.108185	1.96847	0.0490144	0.238937
Rv1147	417.34	0.184222	0.130212	1.41479	0.157131	0.447715
Rv1150	875.129	0.178978	0.150892	1.18613	0.23557	0.552009
Rv1151c	1643.86	0.0553893	0.0962969	0.575193	0.56516	0.824799
Rv1152	2313.06	0.0643953	0.0993619	0.648089	0.516928	0.795388
Rv1153c	1529.13	-0.00381833	0.109283	-0.0349398	0.972128	0.989596
Rv1154c	1273.78	0.173679	0.084555	2.05404	0.0399721	0.211994
Rv1155	3510.19	0.006183	0.118152	0.0523311	0.958265	0.986557
Rv1156	8326.18	-0.0910225	0.123444	-0.737357	0.460905	0.761582
Rv1157c	9615.22	-0.0932646	0.0906345	-1.02902	0.303471	0.624135
Rv1158c	8200.99	-0.175549	0.153147	-1.14628	0.251681	0.571017
Rv1159	1360.47	0.184204	0.103374	1.78193	0.074761	0.301645
Rv1159A	2053.78	0.0188272	0.116716	0.161308	0.871851	0.963313
Rv1160	1297.08	0.000631196	0.087923	0.00717896	0.994272	0.998753
Rv1161	28735.3	0.132163	0.0966397	1.36759	0.171441	0.470042
Rv1162	14077.4	0.143084	0.0775882	1.84414	0.0651623	0.280854
Rv1163	1893.23	0.31199	0.0998324	3.12514	0.00177719	0.0267941
Rv1164	2197.56	0.208575	0.0896451	2.32668	0.0199823	0.135597
Rv1165	5479.37	0.0489418	0.0871758	0.561415	0.574514	0.830027
Rv1166	6556.37	-0.00810176	0.0685442	-0.118198	0.905911	0.972495
Rv1167c	3098.97	0.0181893	0.0652146	0.278915	0.78031	0.926116
Rv1170	2005.23	0.0174454	0.0931377	0.187308	0.85142	0.959162
Rv1171	2137.83	0.451081	0.110023	4.09988	4.13366e-05	0.00144446
Rv1173	16354	0.0178428	0.0776156	0.229887	0.81818	0.945977
Rv1174c	9084.32	-0.0518842	0.182055	-0.284993	0.77565	0.92391
Rv1175c	11114.4	-0.0674596	0.0596593	-1.13075	0.258161	0.577016
Rv1176c	2121.85	-0.1503	0.074619	-2.01423	0.0439854	0.222848
Rv1177	6542.21	-0.374844	0.120675	-3.10623	0.00189489	0.0280626
Rv1178	4788.64	-0.244744	0.0880959	-2.77815	0.00546689	0.0610509
Rv1179c	2970.85	-0.274182	0.114219	-2.40049	0.0163729	0.119102
Rv1180	3879.65	-0.163579	0.076265	-2.14487	0.0319629	0.187319
Rv1181	13863.1	-0.196108	0.0729533	-2.68813	0.00718524	0.0725344
Rv1182	10249.2	-0.227099	0.0947326	-2.39726	0.0165181	0.119455
Rv1183	7942.32	-0.0383923	0.0724923	-0.529605	0.596386	0.840832
Rv1184c	2831.03	-0.539684	0.0922375	-5.85103	4.88536e-09	4.93685e-07
Rv1185c	19131.7	-0.334406	0.100744	-3.31935	0.000902265	0.0167839
Rv1186c	1035.62	0.0439661	0.166755	0.263656	0.792045	0.933036
Rv1187	731.153	0.259158	0.11861	2.18496	0.0288916	0.175938
Rv1188	258.264	0.316985	0.20034	1.58223	0.113597	0.381616
Rv1189	334.499	-0.0904323	0.175824	-0.514334	0.607018	0.844873
Rv1190	319.128	0.0115047	0.200923	0.0572594	0.954339	0.9855
Rv1191	2055.08	-0.000140521	0.075653	-0.00185744	0.998518	0.99932
Rv1192	6189.87	0.00882902	0.0657948	0.13419	0.893252	0.971135
Rv1193	3770.82	-0.0490325	0.107946	-0.454233	0.649661	0.864822
Rv1194c	7371.78	-0.138791	0.0610595	-2.27304	0.0230236	0.150762
Rv1197	6882.06	0.108587	0.151656	0.716008	0.473986	0.771208
Rv1198	4801.83	0.0126996	0.127304	0.0997579	0.920537	0.975753
Rv1200	2786.45	-0.0266384	0.0880296	-0.302607	0.762189	0.918789
Rv1201c	8649.97	-0.153762	0.0845686	-1.81819	0.0690347	0.289698
Rv1202	2461.6	-0.0623295	0.0922778	-0.675455	0.499387	0.784444
Rv1203c	414.408	-0.0163113	0.155571	-0.104848	0.916497	0.974348
Rv1204c	2694.81	-0.0347718	0.084083	-0.413542	0.67921	0.880077
Rv1205	4192.04	0.19623	0.0965507	2.0324	0.0421132	0.217789
Rv1206	7361.06	0.19417	0.0570507	3.40346	0.000665385	0.0131202
Rv1207	4706.46	0.000283193	0.0991677	0.00285569	0.997721	0.999057
Rv1208	4539.65	-0.0333315	0.0623443	-0.534636	0.592901	0.838037
Rv1209	2008.62	-0.0928626	0.0942706	-0.985064	0.324593	0.646936
Rv1210	3346.16	-0.00676289	0.0832867	-0.0812001	0.935283	0.980042
Rv1211	7260.59	-0.135302	0.173224	-0.781081	0.434755	0.737983
Rv1212c	1361.07	-0.0970153	0.10326	-0.939529	0.347459	0.670015
Rv1213	4844.37	0.0498642	0.0678551	0.734863	0.462423	0.762349
Rv1215c	5384.82	0.0385155	0.0619097	0.622124	0.53386	0.804006
Rv1216c	5108.92	0.177943	0.0831093	2.14107	0.0322685	0.188448
Rv1217c	4828.26	0.469683	0.0937471	5.01011	5.43989e-07	3.56838e-05
Rv1218c	7392.86	0.29776	0.0720356	4.13351	3.57271e-05	0.00129693
Rv1219c	5445.5	0.32297	0.102752	3.14321	0.00167107	0.0258187
Rv1220c	3415.32	0.167259	0.0733507	2.28027	0.0225918	0.148716
Rv1221	6977.61	-0.215123	0.0945776	-2.27456	0.0229321	0.15047
Rv1222	5720.16	0.0355842	0.14725	0.241659	0.809044	0.942373
Rv1223	22381.1	-0.0507375	0.121684	-0.41696	0.676708	0.87885
Rv1224	4618.99	-0.0105988	0.089208	-0.118809	0.905426	0.972495
Rv1225c	607.811	0.239318	0.117471	2.03725	0.0416253	0.216765
Rv1226c	825.292	0.0912984	0.143273	0.637234	0.523972	0.798792
Rv1227c	531.746	0.0887546	0.155434	0.57101	0.567993	0.826615
Rv1228	564.28	0.0190811	0.149107	0.127969	0.898173	0.972335
Rv1229c	6042.87	-0.0773949	0.0803141	-0.963653	0.33522	0.659678
Rv1230c	7651.66	0.275754	0.113299	2.43386	0.014939	0.114126
Rv1231c	3049.79	-0.0708185	0.0765225	-0.92546	0.354727	0.675661
Rv1232c	3229.21	0.00896432	0.0821997	0.109055	0.913158	0.973607
Rv1233c	6672.1	-0.0866152	0.148411	-0.583615	0.559479	0.822285
Rv1234	2543.05	0.0620472	0.067815	0.914947	0.360219	0.679203
Rv1235	3754.4	0.141166	0.0885573	1.59406	0.110922	0.377332
Rv1236	2803.27	0.15763	0.0718478	2.19394	0.0282394	0.173663
Rv1237	3569.93	0.147635	0.0773271	1.90923	0.0562327	0.258615
Rv1238	10153.8	-0.0166524	0.0918009	-0.181397	0.856056	0.96065
Rv1239c	3343.57	-0.0980796	0.0787899	-1.24482	0.213196	0.526933
Rv1240	12429.7	-0.190936	0.0956007	-1.99722	0.0458011	0.229037
Rv1241	3538.35	-0.142201	0.10382	-1.36969	0.170783	0.469182
Rv1242	3301.79	-0.166484	0.0795271	-2.09342	0.0363115	0.200841
Rv1244	2166.04	-0.0170803	0.082496	-0.207044	0.835976	0.951511
Rv1245c	2500.18	0.0959208	0.0950279	1.0094	0.312785	0.633348
Rv1246c	1777.19	0.00652028	0.0855583	0.0762087	0.939253	0.980648
Rv1247c	3210.63	-0.050397	0.0926207	-0.544123	0.586357	0.836384
Rv1248c	28858.1	0.0292901	0.0730795	0.400798	0.688569	0.884037
Rv1249c	2942.94	-0.00534566	0.0821864	-0.065043	0.94814	0.984369
Rv1250	1904.29	0.0454663	0.100409	0.452809	0.650686	0.864883
Rv1251c	7391.81	0.261566	0.0836431	3.12717	0.00176497	0.0267941
Rv1252c	2760.04	0.40898	0.0835978	4.89223	9.96974e-07	6.0124e-05
Rv1253	5774.64	-0.0904362	0.0848	-1.06647	0.286213	0.60529
Rv1254	4256.16	-0.0215038	0.0753666	-0.285323	0.775397	0.92391
Rv1255c	563.529	-0.12761	0.146786	-0.869361	0.38465	0.700844
Rv1256c	988.219	-0.0248279	0.147443	-0.16839	0.866277	0.96065
Rv1257c	5509.89	-0.147752	0.0758136	-1.94888	0.0513092	0.246986
Rv1258c	2162.94	-0.276242	0.0906923	-3.04593	0.00231965	0.032729
Rv1259	930.778	-0.0404359	0.107096	-0.377567	0.705752	0.891852
Rv1260	8169.53	-0.20354	0.0933819	-2.17966	0.029283	0.177577
Rv1261c	4642.57	-0.0613801	0.0987567	-0.621528	0.534252	0.804006
Rv1262c	2202.66	-0.16511	0.089122	-1.85262	0.0639364	0.278738
Rv1263	1670.64	-0.0163805	0.120601	-0.135823	0.891961	0.970618
Rv1264	4875.98	-0.0437536	0.0824289	-0.530804	0.595555	0.839977
Rv1265	5561.26	-0.164265	0.111222	-1.47691	0.139699	0.426309
Rv1266c	7195.37	0.0530177	0.0710485	0.746218	0.455536	0.756326
Rv1267c	2427.46	0.0955163	0.0939365	1.01682	0.30924	0.629422
Rv1268c	648.164	0.201954	0.104024	1.94142	0.0522073	0.24994
Rv1269c	2437.83	0.189708	0.111953	1.69453	0.0901644	0.335114
Rv1270c	6679.66	-0.00173662	0.103095	-0.016845	0.98656	0.995833
Rv1271c	1111.6	-0.0587039	0.103919	-0.564899	0.572143	0.82788
Rv1272c	3294.14	0.157316	0.0915209	1.71891	0.0856313	0.325051
Rv1273c	2258.82	0.16394	0.119617	1.37054	0.170517	0.469182
Rv1274	6163.49	-0.12911	0.0898115	-1.43757	0.150557	0.441515
Rv1275	5780.78	-0.0418092	0.0839978	-0.497741	0.618666	0.849763
Rv1276c	473.329	0.164333	0.19703	0.834052	0.404251	0.712554
Rv1277	4524.8	0.0652941	0.0694969	0.939524	0.347462	0.670015
Rv1278	8164.29	0.136654	0.069332	1.97101	0.0487222	0.238281
Rv1279	8268.9	0.113414	0.0689395	1.64512	0.0999459	0.356582
Rv1280c	10081.7	-0.106127	0.0703751	-1.50802	0.131549	0.416099
Rv1281c	5071.48	-0.157162	0.0641537	-2.44978	0.0142945	0.111189
Rv1282c	3366.93	-0.147266	0.072571	-2.02927	0.0424309	0.217885
Rv1283c	3035.16	-0.156184	0.0753577	-2.07256	0.038213	0.20707
Rv1284	2583.85	0.0472321	0.0908585	0.519843	0.603173	0.842541
Rv1285	1591.75	-0.134194	0.119449	-1.12344	0.261249	0.580744
Rv1286	5652.43	-0.290111	0.0683978	-4.24153	2.22e-05	0.000892537
Rv1287	2253.37	-0.189353	0.0753649	-2.51248	0.0119886	0.101415
Rv1288	1915.77	-0.0407669	0.101687	-0.400906	0.688489	0.884037
Rv1289	2429.54	-0.0680743	0.0864006	-0.787892	0.43076	0.733763
Rv1290A	57.1426	0.278799	0.304287	0.916238	0.359542	0.678269
Rv1290c	1275.4	0.0754228	0.135401	0.557034	0.577504	0.830625
Rv1291c	63.8736	0.107347	0.288972	0.371481	0.710279	0.894524
Rv1292	7694.65	-0.309767	0.0681384	-4.54614	5.46376e-06	0.000279849
Rv1293	7253.86	-0.235672	0.0656905	-3.58761	0.000333718	0.00805015
Rv1294	9237.15	-0.266382	0.0709266	-3.75574	0.000172828	0.00468264
Rv1295	5872.56	-0.146815	0.0595824	-2.46407	0.0137371	0.109283
Rv1296	2768.32	-0.145157	0.0734087	-1.97738	0.0479982	0.23645
Rv1297	36493.8	-0.118349	0.141	-0.839354	0.401271	0.71041
Rv1298	7596.42	-0.109891	0.176014	-0.624332	0.532409	0.803017
Rv1299	5955.93	-0.126801	0.063884	-1.98486	0.0471596	0.23324
Rv1300	5870.88	-0.122034	0.0792612	-1.53964	0.123647	0.399928
Rv1301	3461.57	-0.158252	0.0722045	-2.19172	0.0283996	0.173673
Rv1302	2360.76	0.0657423	0.083298	0.789242	0.429971	0.733087
Rv1303	4798	0.0198682	0.0936844	0.212076	0.832048	0.949642
Rv1304	11556.5	-0.186577	0.14473	-1.28914	0.197351	0.5061
Rv1305	8558.81	-0.157279	0.176936	-0.8889	0.374057	0.690325
Rv1306	18436.6	-0.254972	0.146763	-1.7373	0.0823335	0.317693
Rv1307	25804.8	-0.237962	0.136845	-1.73892	0.0820493	0.317693
Rv1308	35219.2	-0.216652	0.138203	-1.56763	0.116968	0.386617
Rv1309	19867.2	-0.184401	0.136039	-1.3555	0.175258	0.474086
Rv1310	26091.2	-0.087379	0.143319	-0.609681	0.542073	0.809886
Rv1311	6353.92	-0.0135664	0.150878	-0.0899158	0.928354	0.97696
Rv1312	3668.88	0.138135	0.0740813	1.86464	0.0622312	0.27439
Rv1314c	1692.83	0.123642	0.0984612	1.25574	0.20921	0.523685
Rv1315	6500.01	-0.0493317	0.0740513	-0.666182	0.505295	0.788851
Rv1316c	2010.08	0.102011	0.0990833	1.02954	0.303224	0.624135
Rv1317c	1410.83	0.11015	0.117489	0.937532	0.348485	0.670605
Rv1318c	2268.69	0.301835	0.115143	2.62138	0.00875739	0.082271
Rv1319c	3831.16	0.118534	0.0860094	1.37815	0.168157	0.467117
Rv1320c	9011.39	0.149738	0.0629687	2.37798	0.0174077	0.122575
Rv1321	4487.1	0.0554367	0.0883606	0.627391	0.530403	0.801283
Rv1322	1982.21	-0.109909	0.122909	-0.894233	0.371197	0.687352
Rv1322A	13735.5	-0.114254	0.185526	-0.61584	0.538	0.806053
Rv1323	17511.1	-0.0471461	0.104807	-0.449839	0.652827	0.866176
Rv1324	9689.15	-0.226982	0.107065	-2.12004	0.034003	0.193676
Rv1326c	10067	-0.0973464	0.0621229	-1.567	0.117115	0.386617
Rv1327c	12576.4	-0.138498	0.0736851	-1.87959	0.0601638	0.269727
Rv1328	13342.5	-0.21046	0.0605223	-3.4774	0.000506304	0.0109426
Rv1329c	2288.41	0.0139012	0.114014	0.121925	0.902958	0.972495
Rv1330c	1675.04	0.0343098	0.0937441	0.365995	0.714369	0.896318
Rv1331	4692.04	-0.0844713	0.160058	-0.527756	0.597669	0.840941
Rv1332	7317.11	-0.163662	0.120548	-1.35764	0.174577	0.474086
Rv1333	3578.72	-0.105581	0.090571	-1.16573	0.243725	0.560793
Rv1334	4306.92	-0.216357	0.093634	-2.31067	0.0208509	0.139716
Rv1335	2857.59	-0.159378	0.103646	-1.53771	0.12412	0.401111
Rv1336	7337.78	-0.10039	0.104116	-0.964211	0.33494	0.659474
Rv1337	5635.87	0.034499	0.0891205	0.387105	0.698678	0.889067
Rv1338	2821.13	-0.0204254	0.0723857	-0.282175	0.77781	0.92501
Rv1339	5246.77	-0.0793455	0.0899481	-0.882126	0.377709	0.69423
Rv1340	5091.63	-0.0976389	0.0834562	-1.16994	0.242024	0.559634
Rv1341	1807.9	-0.0082345	0.0915875	-0.0899086	0.92836	0.97696
Rv1342c	1166.89	-0.215403	0.078063	-2.75935	0.00579169	0.0635048
Rv1343c	1892.21	-0.11662	0.106868	-1.09125	0.275162	0.5947
Rv1344	772.181	0.0675168	0.107405	0.62862	0.529598	0.80077
Rv1345	2916.94	0.0583579	0.101424	0.575387	0.565029	0.824799
Rv1346	3667.22	0.0224516	0.0690585	0.32511	0.745098	0.912981
Rv1347c	900.435	0.333732	0.116944	2.85378	0.0043202	0.0516077
Rv1348	1600.88	-0.0929052	0.147	-0.632008	0.527381	0.799302
Rv1349	705.664	0.099493	0.159192	0.624987	0.531979	0.802692
Rv1350	1387.98	-0.209141	0.12685	-1.64872	0.0992051	0.354955
Rv1351	1573.86	-0.210646	0.0859666	-2.45033	0.0142726	0.111189
Rv1352	2468.63	0.112299	0.150879	0.744303	0.456693	0.757912
Rv1353c	470.403	0.0238563	0.135717	0.17578	0.860467	0.96065
Rv1354c	1284.44	-0.143505	0.112112	-1.28001	0.200541	0.511536
Rv1355c	875.844	0.0243396	0.139287	0.174745	0.86128	0.96065
Rv1356c	252.71	0.375189	0.17089	2.19551	0.0281272	0.173258
Rv1357c	68.1813	-0.0955357	0.430815	-0.221756	0.824504	0.947456
Rv1358	1174.91	0.123063	0.163026	0.754867	0.450329	0.753256
Rv1359	408.82	0.0704454	0.148938	0.472985	0.636224	0.856931
Rv1360	5666.62	-0.113553	0.0735339	-1.54423	0.122533	0.396667
Rv1362c	4212.51	0.075305	0.0710179	1.06037	0.288978	0.609069
Rv1363c	7683.8	-0.0563579	0.115247	-0.48902	0.624827	0.85028
Rv1364c	5105.78	0.071735	0.0645286	1.11168	0.266277	0.586572
Rv1365c	1421.72	0.256133	0.0891302	2.87369	0.00405701	0.0492506
Rv1366	1921.86	0.0063111	0.0977327	0.0645751	0.948512	0.984369
Rv1366A	1489.82	0.0401616	0.0838848	0.47877	0.632102	0.855076
Rv1367c	1951.23	-0.027121	0.0967811	-0.28023	0.779301	0.925312
Rv1368	4804.84	0.345558	0.0768787	4.49485	6.96187e-06	0.000338058
Rv1371	1888.63	0.605577	0.0974648	6.21328	5.18893e-10	5.87922e-08
Rv1372	2310.5	0.273833	0.0805022	3.40156	0.000670022	0.0131202
Rv1373	2698.66	0.151585	0.0942827	1.60777	0.107885	0.372361
Rv1374c	256.713	0.0353471	0.230434	0.153393	0.878088	0.966491
Rv1375	2501.28	0.0641061	0.0983237	0.65199	0.514407	0.794781
Rv1376	1383	0.0460566	0.110696	0.416062	0.677364	0.87914
Rv1377c	1810.98	0.0445448	0.096715	0.460578	0.645102	0.861292
Rv1378c	2795.47	0.309209	0.0942455	3.28089	0.0010348	0.0185125
Rv1379	2684.3	-0.148578	0.102519	-1.44927	0.147263	0.436305
Rv1380	1558.34	-0.140368	0.119466	-1.17497	0.240008	0.557039
Rv1381	3374.61	0.0329508	0.0962278	0.342425	0.732031	0.907206
Rv1382	1401.31	0.199807	0.0889594	2.24604	0.0247012	0.157339
Rv1383	2771.48	0.113129	0.0708338	1.59711	0.110242	0.376433
Rv1384	9843.2	0.0213365	0.0652714	0.326889	0.743752	0.911766
Rv1385	1195.88	0.253003	0.0967393	2.61531	0.0089146	0.0825042
Rv1388	12411.3	-0.202134	0.16598	-1.21782	0.223294	0.536221
Rv1389	10379.2	-0.147904	0.149422	-0.989842	0.322251	0.64502
Rv1390	11040.6	-0.217472	0.183368	-1.18599	0.235626	0.552009
Rv1391	10128.5	-0.0976149	0.0824916	-1.18333	0.236678	0.552272
Rv1392	9387.51	-0.0672885	0.05964	-1.12825	0.259216	0.578387
Rv1393c	2686.47	0.347993	0.10324	3.37071	0.000749752	0.0141977
Rv1394c	2110.15	0.293138	0.0929821	3.15263	0.00161805	0.0252079
Rv1395	571.603	0.211867	0.135428	1.56443	0.117717	0.387791
Rv1397c	9746.77	0.0349149	0.14316	0.243888	0.807318	0.941535
Rv1398c	9307.88	-0.0199888	0.348264	-0.0573956	0.95423	0.9855
Rv1399c	1764.56	-0.0211671	0.09581	-0.220928	0.825148	0.947456
Rv1400c	2344.98	-0.0367142	0.0967544	-0.379458	0.704348	0.891332
Rv1401	1117.3	0.00853822	0.0820827	0.10402	0.917154	0.974492
Rv1402	1096.07	0.23386	0.14108	1.65764	0.0973901	0.350523
Rv1403c	326.525	0.00149106	0.185613	0.00803315	0.993591	0.998734
Rv1404	4895.45	-0.00103364	0.107106	-0.00965066	0.9923	0.998405
Rv1405c	247.53	0.153449	0.177675	0.863653	0.387778	0.701607
Rv1406	1237.84	0.0505634	0.0877383	0.576298	0.564414	0.82467
Rv1407	1191.73	0.0551928	0.159777	0.345437	0.729766	0.90651
Rv1408	5312.4	-0.0925566	0.101997	-0.907444	0.364172	0.682537
Rv1409	5835.27	0.0571976	0.0770351	0.742487	0.457792	0.758397
Rv1410c	15700.5	-0.0964974	0.0956113	-1.00927	0.312847	0.633348
Rv1411c	11604.8	-0.156624	0.127525	-1.22818	0.219379	0.531598
Rv1412	1474.62	0.00543785	0.106415	0.0511005	0.959245	0.986677
Rv1413	890.812	0.0500302	0.136496	0.366531	0.713969	0.896116
Rv1414	197.109	0.306472	0.192862	1.58907	0.112044	0.378782
Rv1415	9183.48	-0.00212793	0.104414	-0.0203797	0.98374	0.994378
Rv1416	3841.3	0.0196312	0.0809551	0.242495	0.808397	0.941912
Rv1417	1400.36	0.223302	0.102106	2.18695	0.0287462	0.175338
Rv1418	2745.38	0.000640203	0.0915907	0.00698983	0.994423	0.998753
Rv1419	2745.63	-0.135386	0.0711686	-1.90232	0.0571289	0.261131
Rv1420	6931.22	-0.0512556	0.0767065	-0.668205	0.504003	0.787491
Rv1421	3179.82	0.00797748	0.0704975	0.11316	0.909904	0.973488
Rv1422	2932.21	0.103276	0.0836521	1.23459	0.216985	0.531042
Rv1423	3789.02	0.0541296	0.0814855	0.664285	0.506508	0.790085
Rv1424c	1380.26	0.103805	0.0996184	1.04203	0.2974	0.618374
Rv1425	5069.47	0.244311	0.0720495	3.39088	0.000696692	0.0133586
Rv1426c	3281.11	-0.0593244	0.07904	-0.750561	0.452917	0.755333
Rv1427c	8753.89	-0.136138	0.0625962	-2.17485	0.029641	0.178754
Rv1428c	4460.88	-0.169277	0.0709301	-2.38654	0.0170079	0.121072
Rv1429	1803.58	0.0250602	0.113751	0.220307	0.825632	0.947456
Rv1431	2783.53	0.0347214	0.101995	0.340422	0.733539	0.907278
Rv1432	774.415	0.376215	0.127611	2.94813	0.00319702	0.0413054
Rv1433	2428.81	0.0819753	0.086672	0.945811	0.344245	0.668097
Rv1434	889.453	-0.0712253	0.10825	-0.657973	0.510556	0.791776
Rv1435c	3709.66	0.0144309	0.0886966	0.162699	0.870755	0.962686
Rv1436	18895.7	-0.219066	0.139539	-1.56993	0.116432	0.386036
Rv1437	14095.2	-0.155416	0.102582	-1.51504	0.129763	0.41187
Rv1438	7720.43	-0.121717	0.0963247	-1.26361	0.206369	0.519606
Rv1439c	726.692	0.114474	0.103027	1.1111	0.266524	0.586572
Rv1440	3131.98	-0.0270867	0.215462	-0.125715	0.899958	0.972454
Rv1442	5240.82	0.0283563	0.1001	0.28328	0.776962	0.924699
Rv1443c	1852.99	-0.255099	0.101691	-2.50856	0.0121225	0.102086
Rv1444c	2586.28	0.059389	0.0764415	0.776921	0.437206	0.739037
Rv1445c	3429.29	0.132763	0.0660834	2.00902	0.0445354	0.225024
Rv1446c	5893.39	-0.0638425	0.0651913	-0.979311	0.327426	0.650503
Rv1447c	15128.9	-0.088126	0.101809	-0.865599	0.38671	0.701216
Rv1448c	11141.9	-0.0638218	0.100817	-0.633049	0.526702	0.799302
Rv1449c	19092.9	-0.0939081	0.106441	-0.882259	0.377637	0.69423
Rv1451	4925.82	-0.193156	0.0791009	-2.44189	0.0146106	0.11277
Rv1453	1431.69	0.105912	0.0894666	1.18382	0.236485	0.552272
Rv1454c	2640.88	0.0839822	0.0831603	1.00988	0.312552	0.633348
Rv1455	649.559	0.0399998	0.131426	0.304351	0.76086	0.918585
Rv1456c	622.505	-0.18398	0.144042	-1.27727	0.201507	0.511536
Rv1457c	2079.69	-0.207646	0.0958437	-2.1665	0.0302727	0.17998
Rv1458c	3998.26	-0.0922639	0.0738685	-1.24903	0.211655	0.525619
Rv1459c	4243.75	-0.0402059	0.0668561	-0.601379	0.547587	0.814561
Rv1460	2267.98	-0.189882	0.0825238	-2.30094	0.0213951	0.142089
Rv1461	29762.5	-0.147646	0.09965	-1.48164	0.138436	0.42507
Rv1462	6491.66	-0.0887849	0.0612139	-1.4504	0.146946	0.436056
Rv1463	5565.9	-0.180298	0.0940703	-1.91663	0.0552846	0.256463
Rv1464	6290.59	-0.0767299	0.0695722	-1.10288	0.270078	0.589161
Rv1465	2966.99	-0.0704386	0.0781306	-0.901549	0.367296	0.683925
Rv1466	3755.66	-0.232713	0.098416	-2.36458	0.0180504	0.1259
Rv1467c	6837	-0.248444	0.0690566	-3.59769	0.00032106	0.00779509
Rv1469	4455.16	0.184331	0.094927	1.94182	0.052159	0.24994
Rv1470	1994.26	0.0783605	0.0923372	0.848635	0.396084	0.706215
Rv1471	2362.95	-0.301329	0.071973	-4.1867	2.8304e-05	0.00109102
Rv1472	6651.91	-0.224918	0.100664	-2.23436	0.0254596	0.160959
Rv1473	5529.96	-0.162685	0.0625329	-2.6016	0.00927903	0.0842095
Rv1473A	363.971	-0.160189	0.155866	-1.02774	0.304074	0.62429
Rv1474c	2301.72	-0.147324	0.0715533	-2.05894	0.0395	0.210987
Rv1475c	24865	-0.148143	0.0835593	-1.7729	0.0762446	0.304571
Rv1476	5147.06	-0.114131	0.119492	-0.955137	0.339509	0.663624
Rv1477	18357.7	-0.0580529	0.119545	-0.485614	0.627241	0.851272
Rv1478	5952.75	-0.0139405	0.104282	-0.133681	0.893655	0.971135
Rv1479	16528.1	-0.080977	0.120244	-0.67344	0.500668	0.784472
Rv1480	5375.32	-0.0721172	0.0753289	-0.957365	0.338383	0.662728
Rv1481	6118.88	-0.0650469	0.0797302	-0.815837	0.414593	0.721678
Rv1482c	116.257	0.0795557	0.242029	0.328704	0.74238	0.910981
Rv1483	10966.4	-0.303873	0.151929	-2.0001	0.0454899	0.228136
Rv1484	8057.22	-0.225797	0.0722369	-3.12578	0.00177332	0.0267941
Rv1485	2922.04	-0.242564	0.0977952	-2.48032	0.0131263	0.107141
Rv1486c	3905.69	-0.0729422	0.0706733	-1.0321	0.302023	0.622871
Rv1487	2030.7	0.105375	0.107299	0.982067	0.326067	0.648836
Rv1488	7352.86	0.053263	0.07025	0.758192	0.448336	0.751717
Rv1489	2185.46	-0.00502587	0.0908739	-0.055306	0.955895	0.9865
Rv1489A	930.589	0.141293	0.0909593	1.55337	0.120335	0.393449
Rv1490	1414.44	0.133568	0.125502	1.06426	0.287209	0.606024
Rv1491c	3224.15	0.0706225	0.131276	0.537968	0.590599	0.837594
Rv1492	2620.59	-0.0126585	0.0982312	-0.128864	0.897465	0.972335
Rv1493	5733.16	-0.0386475	0.0880523	-0.438915	0.660723	0.870042
Rv1494	2179.26	-0.210558	0.0850102	-2.47686	0.0132544	0.107141
Rv1495	2026.3	-0.21583	0.0936962	-2.30351	0.0212504	0.141631
Rv1496	3206.46	0.0624779	0.078272	0.798215	0.424746	0.729166
Rv1497	10791.1	0.00420923	0.0847169	0.0496858	0.960373	0.986804
Rv1498A	1930.55	-0.0873983	0.122877	-0.711268	0.476918	0.771891
Rv1498c	5961.56	-0.173581	0.108336	-1.60225	0.109099	0.373898
Rv1499	268.03	0.242369	0.149324	1.62311	0.104566	0.366422
Rv1500	6406.36	0.182903	0.109558	1.66946	0.0950259	0.345624
Rv1501	5248.3	0.00205441	0.142001	0.0144676	0.988457	0.996721
Rv1502	5595.85	0.192641	0.113449	1.69804	0.0894995	0.333638
Rv1503c	686.909	0.057766	0.150944	0.382699	0.701943	0.890589
Rv1504c	849.017	0.0489263	0.11873	0.412081	0.68028	0.880077
Rv1505c	2216.31	0.0761763	0.123721	0.615708	0.538087	0.806053
Rv1506c	2012.63	0.0130102	0.109659	0.118642	0.905559	0.972495
Rv1507A	107.529	-0.158083	0.270031	-0.585425	0.558262	0.822285
Rv1507c	6793.2	0.0640166	0.114982	0.556754	0.577696	0.830625
Rv1508A	998.523	0.0567383	0.123116	0.460851	0.644905	0.861292
Rv1508c	12148.9	-0.112891	0.128673	-0.877353	0.380295	0.697021
Rv1509	2059.73	0.103296	0.104397	0.989451	0.322443	0.645058
Rv1510	1372.48	0.206861	0.113987	1.81478	0.069558	0.290589
Rv1511	6967.26	-0.0907128	0.079006	-1.14818	0.250896	0.570967
Rv1512	4878.91	-0.0677887	0.0610652	-1.1101	0.266954	0.586572
Rv1513	4544.52	-0.0120311	0.0831848	-0.144631	0.885002	0.967795
Rv1514c	2055.44	0.0428747	0.0917745	0.467174	0.640375	0.859727
Rv1515c	5839.39	-0.237315	0.0762365	-3.11288	0.00185274	0.0277096
Rv1516c	3643.43	-0.252483	0.073761	-3.42298	0.000619376	0.0125063
Rv1517	504.208	0.269875	0.151925	1.77636	0.0756728	0.303584
Rv1518	428.533	-0.163245	0.159208	-1.02535	0.305196	0.624355
Rv1519	211.91	0.562648	0.242122	2.32382	0.0201353	0.136141
Rv1520	2541.59	-0.0476931	0.0799817	-0.5963	0.550975	0.817301
Rv1521	17001.3	0.0128871	0.0898208	0.143476	0.885914	0.967795
Rv1522c	11688.9	0.387453	0.0606031	6.39329	1.62356e-10	2.02349e-08
Rv1523	2334.45	0.00209258	0.0970943	0.021552	0.982805	0.993702
Rv1524	2270.42	0.0523898	0.101983	0.513712	0.607453	0.844909
Rv1525	2370.72	0.0233189	0.0790529	0.294979	0.76801	0.919203
Rv1526c	2365.72	0.121758	0.085399	1.42575	0.15394	0.445531
Rv1527c	12721.2	0.136498	0.0785511	1.7377	0.0822642	0.317693
Rv1528c	210.152	-0.280531	0.25603	-1.0957	0.273212	0.593228
Rv1529	3699.84	0.0135838	0.0786565	0.172697	0.86289	0.96065
Rv1530	781.788	0.169959	0.130675	1.30062	0.193389	0.500056
Rv1531	2020.45	0.00472431	0.0983268	0.048047	0.961679	0.987309
Rv1532c	471.538	-0.00286907	0.127923	-0.0224281	0.982106	0.993517
Rv1533	2890.82	0.0479095	0.0892971	0.536518	0.591601	0.837594
Rv1534	2013.41	0.150046	0.0905651	1.65678	0.0975647	0.350764
Rv1535	2426.73	-0.404473	0.0963229	-4.19914	2.67935e-05	0.00104355
Rv1536	11251.3	-0.110474	0.0726203	-1.52125	0.128197	0.410383
Rv1537	685.964	0.0932858	0.159733	0.584013	0.559212	0.822285
Rv1538c	2087.27	0.229453	0.0770861	2.97658	0.00291483	0.0386473
Rv1539	2919.82	-0.000647286	0.0691388	-0.00936213	0.99253	0.998405
Rv1540	4407.45	-0.0428398	0.0730618	-0.58635	0.55764	0.822167
Rv1541c	1401.38	0.139062	0.110005	1.26414	0.20618	0.519479
Rv1542c	171.248	-0.0182687	0.20312	-0.0899402	0.928335	0.97696
Rv1543	12729.7	-0.255887	0.134161	-1.90732	0.0564796	0.259113
Rv1544	5468.58	-0.198412	0.106183	-1.86858	0.0616813	0.273133
Rv1545	1325.5	-0.215946	0.0829683	-2.60275	0.00924781	0.0842095
Rv1546	3190.2	-0.0421421	0.0905159	-0.465577	0.641519	0.859727
Rv1547	30222.4	-0.0168457	0.0855395	-0.196935	0.843878	0.953759
Rv1549	1795.22	0.161622	0.091123	1.77367	0.0761184	0.304392
Rv1550	3028.4	0.292335	0.0763253	3.83012	0.000128081	0.003628
Rv1551	1101.41	0.303058	0.147367	2.05649	0.0397354	0.211639
Rv1552	1079.21	0.635064	0.127246	4.99083	6.01206e-07	3.84244e-05
Rv1553	307.898	0.395099	0.163071	2.42287	0.0153984	0.114864
Rv1554	86.3852	0.67239	0.256735	2.619	0.00881868	0.0825042
Rv1555	191.245	0.460781	0.187105	2.46268	0.0137903	0.109386
Rv1556	1179.51	-0.0232091	0.114506	-0.202689	0.839378	0.952173
Rv1557	1282.06	0.110026	0.0990847	1.11043	0.266815	0.586572
Rv1558	2809.58	-0.13465	0.0717131	-1.87762	0.060433	0.270224
Rv1559	6762.27	-0.130471	0.0664639	-1.96304	0.0496418	0.240428
Rv1560	1055.8	-0.160235	0.119024	-1.34625	0.178223	0.479062
Rv1561	1212.09	-0.115998	0.0982174	-1.18103	0.23759	0.5528
Rv1562c	1920.85	0.0891452	0.109315	0.815487	0.414794	0.721691
Rv1563c	2451.11	0.0280147	0.130271	0.21505	0.829729	0.949118
Rv1564c	6905.87	0.00927185	0.0813887	0.113921	0.909301	0.973488
Rv1565c	11542.9	-0.0542624	0.0990148	-0.548023	0.583676	0.834876
Rv1566c	8880.53	-0.0897292	0.126235	-0.710813	0.4772	0.771891
Rv1567c	1208.63	-0.0123735	0.113437	-0.109078	0.91314	0.973607
Rv1568	2097.74	-0.115636	0.107494	-1.07574	0.282044	0.601438
Rv1569	2662.76	-0.00695041	0.0831942	-0.0835444	0.933419	0.979011
Rv1570	1286.97	-0.0193668	0.0931971	-0.207805	0.835381	0.951124
Rv1571	594.934	0.121434	0.178805	0.679146	0.497046	0.782754
Rv1589	8659.82	-0.214929	0.0765382	-2.80813	0.00498305	0.057328
Rv1590	2217.09	-0.151398	0.0910552	-1.66271	0.0963708	0.349157
Rv1591	2451.84	-0.0236378	0.0676216	-0.34956	0.726669	0.905068
Rv1592c	11440.4	-0.689004	0.0566628	-12.1597	5.0924e-34	2.72007e-31
Rv1593c	3425.86	-0.0213716	0.104709	-0.204105	0.838272	0.952012
Rv1594	18747.5	-0.137704	0.130519	-1.05504	0.291405	0.611428
Rv1595	20743	-0.0375999	0.091753	-0.409795	0.681956	0.880164
Rv1596	11976.3	-0.0159623	0.102883	-0.15515	0.876703	0.966002
Rv1597	3562.66	-0.128178	0.0691129	-1.85462	0.0636512	0.278353
Rv1598c	1779.3	0.103642	0.112111	0.92446	0.355247	0.675752
Rv1599	3939.99	0.0335916	0.079285	0.423682	0.671798	0.87582
Rv1600	5540.08	-0.126765	0.0864489	-1.46636	0.142551	0.431579
Rv1601	3973.03	-0.259911	0.0793046	-3.27737	0.00104779	0.0186556
Rv1602	2613.09	-0.0784064	0.0791425	-0.990699	0.321832	0.644527
Rv1603	2368.93	-0.0660978	0.0982776	-0.672562	0.501226	0.784792
Rv1604	3123.63	-0.0755708	0.0828418	-0.91223	0.361648	0.680524
Rv1605	2307.47	-0.0978542	0.0935781	-1.0457	0.295701	0.616636
Rv1606	1561.48	-0.152145	0.0789358	-1.92745	0.0539234	0.25361
Rv1607	1872.71	-0.364221	0.0914383	-3.98325	6.798e-05	0.00221024
Rv1608c	4366.98	-0.0892908	0.0957462	-0.932578	0.351038	0.671793
Rv1609	6040.03	-0.099506	0.0589543	-1.68785	0.0914402	0.337841
Rv1610	2813.21	-0.054641	0.105027	-0.520256	0.602885	0.842541
Rv1611	14541.2	-0.219715	0.12454	-1.76421	0.0776962	0.308501
Rv1612	17517.9	-0.267222	0.112007	-2.38576	0.0170439	0.121072
Rv1613	7531.73	-0.10239	0.0719606	-1.42286	0.154776	0.445847
Rv1614	16670	-0.210366	0.110221	-1.90858	0.056316	0.25868
Rv1615	3469.56	-0.0772483	0.141259	-0.546854	0.584479	0.835385
Rv1616	1557.9	0.0450332	0.0856373	0.52586	0.598985	0.841009
Rv1617	11719.4	-0.157378	0.0863913	-1.82169	0.0685026	0.288436
Rv1618	9238.66	-0.134035	0.113385	-1.18212	0.23716	0.5528
Rv1619	1514.81	0.249829	0.104056	2.40092	0.016354	0.119102
Rv1620c	1155.61	0.357506	0.127487	2.80425	0.00504335	0.0576669
Rv1621c	1244.78	0.163267	0.12663	1.28932	0.197286	0.5061
Rv1622c	1614.2	0.233464	0.111035	2.10262	0.0354992	0.197517
Rv1623c	4062.45	-0.00373246	0.0782567	-0.0476952	0.961959	0.987309
Rv1624c	1546.28	0.259082	0.134142	1.9314	0.0534335	0.252257
Rv1625c	5688.1	0.104333	0.0635701	1.64123	0.10075	0.358425
Rv1626	13944.8	-0.1424	0.149675	-0.951394	0.341404	0.664951
Rv1627c	5876.22	-0.161158	0.0772904	-2.0851	0.0370605	0.203617
Rv1628c	1682.45	-0.115932	0.0773888	-1.49805	0.13412	0.41868
Rv1629	8231.29	-0.209186	0.0660776	-3.16576	0.00154678	0.0244676
Rv1630	43123.8	-0.171884	0.167749	-1.02465	0.305527	0.624355
Rv1631	7448.22	-0.170258	0.0801593	-2.124	0.0336702	0.192497
Rv1632c	3851	0.134442	0.10945	1.22834	0.219321	0.531598
Rv1633	10468.4	-0.0360058	0.0621392	-0.579438	0.562294	0.823831
Rv1634	2744.43	0.105961	0.0782917	1.35342	0.175923	0.474585
Rv1635c	3175.98	0.0360564	0.0740766	0.486745	0.626439	0.850802
Rv1636	7120.19	0.084172	0.135771	0.619956	0.535287	0.804675
Rv1637c	4335.46	-0.0853902	0.0596476	-1.43158	0.152265	0.444433
Rv1638	11927.6	-0.0886611	0.0613621	-1.44489	0.14849	0.438717
Rv1638A	2508.24	0.0241132	0.0744683	0.323805	0.746085	0.913429
Rv1639c	7847.39	0.0332206	0.0961105	0.34565	0.729606	0.90651
Rv1640c	5028.19	0.0645561	0.0992156	0.650665	0.515263	0.795022
Rv1641	20943.5	-0.121678	0.164617	-0.739155	0.459813	0.760389
Rv1642	6406.9	-0.216809	0.125825	-1.7231	0.0848711	0.32315
Rv1643	6854.92	-0.187275	0.131721	-1.42176	0.155096	0.44608
Rv1644	3652.27	-0.239528	0.0806514	-2.96991	0.00297883	0.0393564
Rv1645c	7035.42	0.333813	0.0958159	3.48389	0.000494175	0.0107426
Rv1647	1862.94	0.0656809	0.0845785	0.776568	0.437414	0.739037
Rv1648	2734.47	0.159166	0.0822356	1.93548	0.0529309	0.250822
Rv1649	3947.18	-0.229436	0.0847872	-2.70602	0.00680956	0.0707248
Rv1650	6138.31	-0.144806	0.0991665	-1.46023	0.144227	0.433363
Rv1652	4911.72	-0.537002	0.0880661	-6.09772	1.07595e-09	1.14942e-07
Rv1653	11076.6	-0.404659	0.0925667	-4.37154	1.23373e-05	0.000555775
Rv1654	8199.49	-0.327233	0.082753	-3.95434	7.67477e-05	0.00245265
Rv1655	7937.64	-0.373704	0.0665697	-5.61373	1.98012e-08	1.89838e-06
Rv1656	5539.72	-0.315363	0.0881491	-3.57761	0.000346748	0.00820564
Rv1657	2472.48	-0.197009	0.0833648	-2.36321	0.0181173	0.125912
Rv1658	14172.5	-0.388083	0.102303	-3.79345	0.000148571	0.00405481
Rv1659	5656.34	-0.29841	0.0601853	-4.95818	7.11568e-07	4.36156e-05
Rv1660	3653.44	0.0543717	0.0718864	0.756356	0.449436	0.752721
Rv1661	6687.19	0.505342	0.147018	3.43727	0.000587607	0.0120058
Rv1662	4321.99	0.657972	0.130137	5.05602	4.28107e-07	3.02018e-05
Rv1663	1527.04	0.239411	0.161464	1.48275	0.138141	0.42507
Rv1664	2791.12	0.207682	0.130776	1.58807	0.112271	0.378828
Rv1665	3205.11	0.138437	0.08113	1.70636	0.0879413	0.330797
Rv1666c	3911.65	0.050584	0.0611927	0.826634	0.408445	0.716311
Rv1667c	1375.01	0.0506755	0.145852	0.347445	0.728257	0.905275
Rv1668c	2256.93	-0.113706	0.10742	-1.05852	0.289819	0.609811
Rv1669	89.3161	0.301508	0.263141	1.14581	0.251875	0.571111
Rv1670	356.573	0.261779	0.142295	1.83969	0.0658141	0.281877
Rv1671	266.914	0.169234	0.257344	0.657619	0.510783	0.791776
Rv1672c	1764.97	0.170415	0.0931093	1.83027	0.0672094	0.28465
Rv1673c	543.48	0.145877	0.171783	0.84919	0.395775	0.706098
Rv1674c	246.549	0.0771636	0.180153	0.428323	0.668416	0.874287
Rv1675c	318.183	0.283036	0.189915	1.49033	0.136138	0.422422
Rv1676	6047.26	-0.214189	0.0835285	-2.56426	0.0103395	0.0905371
Rv1677	5368.58	-0.179343	0.0926346	-1.93603	0.0528646	0.250822
Rv1678	3364.24	0.119328	0.112697	1.05884	0.289675	0.609811
Rv1679	3300.77	0.223	0.0939238	2.37426	0.017584	0.123583
Rv1680	2226.64	0.187498	0.0827753	2.26514	0.0235039	0.152043
Rv1681	2216.54	0.36789	0.101564	3.62227	0.000292033	0.00727941
Rv1682	1214.82	0.208904	0.164795	1.26766	0.20492	0.517699
Rv1683	17490.6	-0.211966	0.0655357	-3.23436	0.00121915	0.02072
Rv1684	1251.21	-0.242036	0.10004	-2.41938	0.015547	0.115272
Rv1685c	733.778	0.0991443	0.123865	0.800423	0.423466	0.728491
Rv1686c	1183.81	0.0117111	0.113202	0.103453	0.917604	0.974686
Rv1687c	987.309	0.08259	0.122555	0.673901	0.500374	0.784444
Rv1688	438.393	0.195878	0.163153	1.20058	0.229915	0.544083
Rv1689	5677.44	9.13757e-05	0.111786	0.000817415	0.999348	0.999391
Rv1690	3929.78	-0.0550147	0.0896726	-0.613506	0.539542	0.806938
Rv1691	3183.55	-0.130718	0.0909064	-1.43794	0.150452	0.441515
Rv1692	3193.86	-0.224474	0.0858876	-2.61358	0.00895983	0.0825143
Rv1693	1433.35	-0.0606576	0.0975357	-0.621901	0.534007	0.804006
Rv1694	3453.08	0.0586967	0.0733929	0.79976	0.42385	0.728632
Rv1695	4243.08	-0.0126946	0.0844993	-0.150233	0.880581	0.966782
Rv1696	4300.11	-0.0434072	0.0921226	-0.47119	0.637505	0.857422
Rv1697	16109.4	0.0884154	0.126836	0.697082	0.485752	0.780166
Rv1698	7083.13	0.15803	0.0994991	1.58825	0.11223	0.378828
Rv1699	15874.7	-0.0889034	0.091944	-0.966929	0.333579	0.658181
Rv1700	4462.2	0.0148645	0.0682387	0.217832	0.82756	0.947992
Rv1701	4031.88	0.103233	0.0724498	1.42489	0.15419	0.445531
Rv1702c	715.645	-0.0548344	0.135685	-0.404129	0.686118	0.883246
Rv1703c	9827.13	-0.142813	0.122326	-1.16748	0.243018	0.559955
Rv1704c	9369.52	-0.132261	0.0990315	-1.33555	0.181698	0.483722
Rv1706A	38.3705	-0.082877	0.415459	-0.199483	0.841885	0.953192
Rv1707	7167.79	-0.161501	0.107249	-1.50585	0.132106	0.416099
Rv1708	7875.14	-0.120512	0.0845527	-1.42529	0.154073	0.445531
Rv1709	5117.93	-0.103078	0.0926927	-1.11204	0.266122	0.586572
Rv1710	3102.17	-0.0374065	0.0765892	-0.488404	0.625264	0.85028
Rv1711	3088.78	0.00118938	0.0767083	0.0155053	0.987629	0.996423
Rv1712	2799.9	0.0730142	0.0659625	1.10691	0.268335	0.586826
Rv1713	4153.23	0.0110887	0.0915223	0.121159	0.903565	0.972495
Rv1714	318.143	0.117562	0.183038	0.642282	0.52069	0.796884
Rv1715	367.892	-0.0211004	0.173969	-0.121288	0.903463	0.972495
Rv1716	800.259	-0.00762994	0.133428	-0.0571838	0.954399	0.9855
Rv1717	210.807	-0.166396	0.288557	-0.576648	0.564177	0.82467
Rv1718	817.776	0.0525098	0.14772	0.35547	0.722238	0.901351
Rv1719	483.634	0.214491	0.200776	1.06831	0.28538	0.604552
Rv1720c	740.668	0.0351433	0.117192	0.299878	0.76427	0.918899
Rv1721c	332.997	-0.0989884	0.140944	-0.702324	0.482477	0.77624
Rv1722	2873.95	0.151415	0.110665	1.36823	0.171239	0.470042
Rv1723	850.772	0.194865	0.169857	1.14723	0.251286	0.571017
Rv1724c	1049.51	-0.0480221	0.107263	-0.447703	0.654368	0.866695
Rv1725c	615.336	-0.133393	0.176762	-0.754644	0.450463	0.753256
Rv1726	79.2624	0.486906	0.394905	1.23297	0.217587	0.531042
Rv1727	85.0175	0.273637	0.322852	0.847559	0.396683	0.706285
Rv1728c	6919.76	-0.197573	0.0828542	-2.38459	0.0170982	0.12108
Rv1729c	3147.07	-0.239682	0.0902868	-2.65468	0.00793837	0.0772957
Rv1730c	4100.31	-0.0936878	0.0998214	-0.938555	0.34796	0.67034
Rv1731	5818.05	-0.116326	0.0603241	-1.92834	0.0538126	0.253407
Rv1732c	3421.11	-0.180483	0.109363	-1.65031	0.0988794	0.354128
Rv1733c	70.5956	-0.324585	0.263209	-1.23319	0.217507	0.531042
Rv1734c	30.8791	-0.133387	0.381531	-0.349609	0.726632	0.905068
Rv1735c	75.5315	-0.453643	0.280956	-1.61464	0.106388	0.369347
Rv1736c	456.994	-0.0583021	0.172728	-0.337537	0.735712	0.908968
Rv1737c	234.704	-0.477974	0.230889	-2.07015	0.0384386	0.20769
Rv1738	1033.94	-0.490046	0.184051	-2.66256	0.00775486	0.0763026
Rv1739c	1355.37	0.114206	0.134135	0.851431	0.39453	0.705813
Rv1740	1131.72	0.0836072	0.0887379	0.942181	0.3461	0.669942
Rv1741	1520.5	0.193622	0.092806	2.08631	0.0369507	0.203474
Rv1742	1180.06	0.160657	0.156212	1.02845	0.303738	0.62429
Rv1743	6173.71	0.0658957	0.0576826	1.14238	0.253295	0.572345
Rv1744c	396.174	0.00577594	0.153705	0.0375782	0.970024	0.988517
Rv1745c	415.089	-0.000122267	0.127349	-0.000960091	0.999234	0.999391
Rv1746	4488.39	-0.0527024	0.0797679	-0.660697	0.508807	0.791776
Rv1747	18008.1	-0.144529	0.0839718	-1.72116	0.0852216	0.324154
Rv1748	786.472	0.0330869	0.163483	0.202387	0.839614	0.952173
Rv1749c	4525.34	-0.16609	0.0960249	-1.72965	0.0836923	0.32062
Rv1750c	3632.1	-0.156003	0.109256	-1.42786	0.153332	0.445462
Rv1751	9426.41	-0.111895	0.0657376	-1.70215	0.0887264	0.332929
Rv1752	1350.08	-0.188895	0.0861384	-2.19292	0.0283128	0.173673
Rv1754c	16343.1	0.00451325	0.101475	0.0444765	0.964525	0.988299
Rv1755c	1133.18	0.272954	0.153198	1.7817	0.0747978	0.301645
Rv1758	1373.43	-0.170177	0.105867	-1.60746	0.107954	0.372361
Rv1760	2777.96	0.30356	0.0977457	3.10561	0.00189886	0.0280626
Rv1761c	1103.94	0.0916936	0.098195	0.933791	0.350412	0.671548
Rv1762c	4949.31	0.0761586	0.0703029	1.08329	0.278678	0.598151
Rv1765c	2015.19	0.0997677	0.147802	0.675011	0.499669	0.784444
Rv1766	1491.38	-0.158776	0.0781902	-2.03064	0.042292	0.217885
Rv1767	643.249	0.00809744	0.133908	0.06047	0.951781	0.984974
Rv1769	7327.02	0.187596	0.0878368	2.13574	0.0327007	0.189269
Rv1770	10557.3	0.0903609	0.0940503	0.960772	0.336667	0.661133
Rv1771	9754.95	0.12446	0.091039	1.36711	0.171591	0.470042
Rv1772	3866.05	0.215815	0.142275	1.51689	0.129295	0.410735
Rv1773c	432.111	0.0796963	0.153093	0.520574	0.602664	0.842541
Rv1774	2596.29	0.0135682	0.0975212	0.139131	0.889347	0.969183
Rv1775	2488.99	0.0828862	0.100881	0.821626	0.41129	0.718952
Rv1776c	429.835	0.141719	0.204472	0.693094	0.48825	0.780389
Rv1777	377.377	0.294776	0.20702	1.4239	0.154475	0.445847
Rv1778c	2093.92	-0.255496	0.0842881	-3.03122	0.0024357	0.0337299
Rv1779c	3722.62	-0.418153	0.0873831	-4.78529	1.7074e-06	9.82151e-05
Rv1780	4169.7	0.0663323	0.117267	0.565653	0.57163	0.8277
Rv1781c	1220.22	-0.0464998	0.133777	-0.347592	0.728146	0.905275
Rv1782	12655.3	0.075302	0.0823729	0.914159	0.360633	0.679641
Rv1783	38945.4	0.0347662	0.0880231	0.394967	0.692867	0.885383
Rv1785c	1535.89	0.00141417	0.110564	0.0127905	0.989795	0.997086
Rv1786	846.276	0.0830774	0.0978153	0.849329	0.395698	0.706098
Rv1792	11498.8	0.133221	0.145347	0.916571	0.359368	0.678269
Rv1793	9827.36	0.153567	0.178443	0.860595	0.389461	0.701607
Rv1794	16007.5	0.152433	0.116433	1.30918	0.190472	0.495255
Rv1795	9511.34	0.092982	0.0702633	1.32334	0.185724	0.488685
Rv1796	15660.5	0.0685095	0.100047	0.684772	0.493488	0.781844
Rv1797	9329.67	0.0975808	0.080531	1.21172	0.225621	0.539419
Rv1798	10561.2	0.187682	0.0708904	2.6475	0.00810897	0.0787518
Rv1799	262.577	0.554943	0.179645	3.08911	0.0020076	0.0293219
Rv1804c	239.745	0.218172	0.176944	1.233	0.217575	0.531042
Rv1805c	31.5821	0.0490513	0.402952	0.12173	0.903113	0.972495
Rv1810	3378.33	-0.0495089	0.0973863	-0.508376	0.611189	0.846698
Rv1811	1373.78	-0.107995	0.109384	-0.987295	0.323498	0.646132
Rv1812c	4240.72	-0.226032	0.0747471	-3.02396	0.00249486	0.0342951
Rv1813c	761.844	-1.16154	0.133488	-8.70144	3.27695e-18	9.425e-16
Rv1814	2322.18	0.0654334	0.0917496	0.713174	0.475738	0.771891
Rv1815	16061.8	-0.0829475	0.168153	-0.493286	0.621811	0.849763
Rv1816	6149.22	-0.0855313	0.0945297	-0.904808	0.365567	0.683216
Rv1817	3176.01	0.103439	0.110818	0.933417	0.350605	0.671573
Rv1819c	4673.94	0.0656939	0.0791757	0.829724	0.406695	0.714583
Rv1820	3208.93	0.173805	0.0650149	2.67331	0.00751066	0.074489
Rv1821	19934.7	-0.118834	0.0895536	-1.32696	0.184522	0.487905
Rv1822	1976.58	-0.0121354	0.082218	-0.147601	0.882658	0.96725
Rv1823	2949.75	-0.0557244	0.0664165	-0.839014	0.401462	0.71041
Rv1824	2179.84	0.0762797	0.098095	0.77761	0.436799	0.739037
Rv1825	5822.4	0.0292565	0.0581724	0.502927	0.615016	0.849167
Rv1826	6889.42	0.0356549	0.119682	0.297914	0.765769	0.918899
Rv1827	14680.9	0.0238803	0.179652	0.132925	0.894252	0.971135
Rv1828	9007.63	0.00672882	0.128765	0.0522566	0.958324	0.986557
Rv1829	5863.28	0.0979711	0.114419	0.856248	0.391861	0.703393
Rv1830	10503.7	0.0407875	0.1208	0.337644	0.735632	0.908968
Rv1831	5853.5	-0.125077	0.153673	-0.813916	0.415693	0.721763
Rv1832	9980.84	-0.145059	0.064373	-2.25341	0.0242333	0.155417
Rv1833c	1503.41	0.211063	0.12723	1.65891	0.0971332	0.350523
Rv1834	539.237	0.273237	0.142156	1.92209	0.0545946	0.254525
Rv1835c	3503.3	-0.188787	0.093877	-2.01101	0.0443249	0.224264
Rv1836c	20794.1	-0.195516	0.111479	-1.75385	0.0794569	0.312726
Rv1837c	32390.1	-0.217558	0.0948925	-2.29268	0.0218667	0.144451
Rv1838c	1527.64	-0.252353	0.0939551	-2.68589	0.00723366	0.0727061
Rv1839c	1109.88	-0.196695	0.122999	-1.59916	0.109786	0.37576
Rv1841c	2091.73	0.0627024	0.0933423	0.671747	0.501745	0.784947
Rv1842c	4022.23	0.0399507	0.0796964	0.501286	0.61617	0.849763
Rv1843c	8193.78	0.0447088	0.0694063	0.644161	0.519471	0.796884
Rv1844c	7981.4	0.0182	0.0656611	0.27718	0.781642	0.926913
Rv1845c	2780.47	0.0706571	0.0767059	0.921143	0.356976	0.677185
Rv1846c	3592.82	-0.129973	0.114771	-1.13245	0.257446	0.576746
Rv1847	1745.41	-0.0254084	0.0989665	-0.256737	0.797382	0.935272
Rv1848	1778.07	-0.0596662	0.111217	-0.536483	0.591625	0.837594
Rv1849	693.375	-0.0550544	0.163212	-0.337318	0.735878	0.908968
Rv1850	3788.75	-0.0272693	0.0796632	-0.342308	0.732119	0.907206
Rv1851	658.933	-0.0719219	0.141448	-0.50847	0.611124	0.846698
Rv1852	1019.47	0.102756	0.12868	0.798537	0.424559	0.729166
Rv1853	1110.19	0.0294085	0.088289	0.333094	0.739063	0.909897
Rv1854c	5163.9	-0.112597	0.0794409	-1.41736	0.156377	0.446671
Rv1855c	4100.05	-0.153779	0.0691025	-2.22537	0.0260564	0.163276
Rv1856c	3198.54	-0.718992	0.0743408	-9.67157	3.98203e-22	1.24073e-19
Rv1857	1966.24	-0.397403	0.0789651	-5.03263	4.83788e-07	3.28888e-05
Rv1858	254.479	-0.109782	0.186358	-0.589089	0.555802	0.821105
Rv1859	1714.91	-0.0968364	0.100719	-0.961447	0.336327	0.660929
Rv1860	9351.71	-0.162816	0.151036	-1.07799	0.281037	0.600799
Rv1861	1478.84	0.18289	0.106473	1.71772	0.085848	0.325543
Rv1862	2457.58	0.194931	0.0950206	2.05146	0.0402223	0.212621
Rv1863c	5136.32	-0.113922	0.100754	-1.1307	0.258183	0.577016
Rv1864c	1532.2	0.0731534	0.125039	0.585045	0.558517	0.822285
Rv1865c	1351.84	-0.023316	0.118373	-0.196971	0.84385	0.953759
Rv1866	3356.96	-0.0223924	0.0896398	-0.249804	0.802739	0.938831
Rv1867	2335.66	0.0202479	0.0863383	0.234519	0.814582	0.945877
Rv1868	3750.45	0.274294	0.0948912	2.89062	0.00384484	0.047134
Rv1869c	6757.42	-0.144453	0.0784339	-1.84172	0.0655164	0.281247
Rv1870c	7672.56	0.0361563	0.114986	0.31444	0.753187	0.91434
Rv1871c	25679.7	-0.0277262	0.234526	-0.118222	0.905891	0.972495
Rv1872c	57854	0.0671689	0.227141	0.295715	0.767448	0.919118
Rv1873	363.912	-0.041556	0.175906	-0.23624	0.813246	0.944912
Rv1874	1821.54	0.0581898	0.0918542	0.633501	0.526406	0.799302
Rv1875	2077.86	-0.00348831	0.0693255	-0.0503179	0.959869	0.986789
Rv1876	8188.8	-0.018079	0.141554	-0.127718	0.898372	0.972335
Rv1877	5101.29	0.0190346	0.0777713	0.244751	0.806649	0.941478
Rv1878	1390.56	0.0881416	0.111076	0.793525	0.427472	0.731161
Rv1879	880.875	-0.0349072	0.128594	-0.271454	0.786042	0.928923
Rv1880c	10487	0.0385731	0.0742895	0.519226	0.603603	0.842541
Rv1881c	4481.41	0.110642	0.113137	0.977951	0.328098	0.650669
Rv1882c	5280.66	-0.00531815	0.0773617	-0.0687439	0.945193	0.983327
Rv1883c	14406.5	-0.0855263	0.152564	-0.560593	0.575075	0.830195
Rv1884c	19668.8	-0.0991883	0.227229	-0.436513	0.662465	0.870776
Rv1885c	4754.74	0.0779026	0.11431	0.681501	0.495554	0.782754
Rv1886c	16222.7	-0.00324096	0.166273	-0.0194918	0.984449	0.994825
Rv1887	14210.2	-0.151274	0.119201	-1.26907	0.204416	0.516776
Rv1888A	339.159	0.073362	0.13642	0.537767	0.590738	0.837594
Rv1888c	1154.27	-0.0868973	0.180953	-0.480219	0.631071	0.854447
Rv1889c	548.026	0.0683293	0.148087	0.461415	0.644501	0.861292
Rv1890c	731.644	0.124726	0.123367	1.01102	0.312006	0.633348
Rv1891	4265.72	0.045389	0.148589	0.305467	0.76001	0.918184
Rv1892	2348.82	0.0890348	0.102771	0.866342	0.386302	0.701199
Rv1893	2934.33	0.0572292	0.116651	0.490603	0.623708	0.85028
Rv1894c	2198.74	-0.0199911	0.11905	-0.167922	0.866645	0.960683
Rv1895	1158.95	-0.0494387	0.0996327	-0.496209	0.619747	0.849763
Rv1896c	2810.21	-0.109229	0.0786111	-1.38949	0.164685	0.461656
Rv1897c	782.852	-0.0904337	0.151259	-0.597875	0.549924	0.816849
Rv1898	1656.01	0.0616412	0.0872686	0.70634	0.479977	0.775131
Rv1899c	6073.75	-0.0544032	0.0832282	-0.653663	0.513329	0.79377
Rv1900c	4021.96	0.0743299	0.0715417	1.03897	0.298817	0.618991
Rv1901	8549.63	-0.11007	0.0653589	-1.68409	0.0921648	0.339846
Rv1902c	1473.21	0.118579	0.0989472	1.19841	0.230759	0.545735
Rv1903	1838.45	0.215843	0.108236	1.99419	0.0461308	0.229366
Rv1904	5728.25	0.112964	0.138009	0.81853	0.413055	0.720005
Rv1905c	3998.88	0.0679879	0.0956471	0.71082	0.477196	0.771891
Rv1906c	7674.86	0.0367022	0.136279	0.269316	0.787686	0.93005
Rv1907c	1108.23	0.106198	0.129486	0.820148	0.412132	0.719402
Rv1908c	20807.7	0.0557063	0.0862228	0.646074	0.518232	0.79647
Rv1909c	2150.12	-0.00908117	0.0827406	-0.109755	0.912604	0.973607
Rv1910c	1918.65	-0.169425	0.0811539	-2.0877	0.0368252	0.203082
Rv1911c	5336.62	-0.203914	0.0634917	-3.21166	0.0013197	0.0215527
Rv1912c	4671.46	-0.186386	0.0834324	-2.23397	0.0254849	0.160959
Rv1913	1228.4	-0.163086	0.113167	-1.44112	0.149552	0.440295
Rv1914c	1861.4	-0.199191	0.080507	-2.47421	0.0133532	0.107141
Rv1915	10359.8	-0.128566	0.0753088	-1.70719	0.0877868	0.3307
Rv1916	14535.5	-0.179133	0.109644	-1.63377	0.102308	0.361217
Rv1919c	7379.59	-0.105777	0.11726	-0.902078	0.367016	0.683742
Rv1920	2719.12	0.0879194	0.0875255	1.0045	0.315137	0.63623
Rv1921c	826.321	0.0173553	0.130084	0.133416	0.893864	0.971135
Rv1922	3183.97	-0.0378153	0.0902478	-0.419017	0.675204	0.877533
Rv1923	7324.16	-0.144665	0.0971822	-1.4886	0.136594	0.423401
Rv1924c	1103.79	-0.149586	0.113168	-1.3218	0.186235	0.489684
Rv1925	41138.6	-0.162785	0.162701	-1.00052	0.317061	0.638734
Rv1926c	5223.11	0.170327	0.136608	1.24683	0.212459	0.526082
Rv1927	2000.76	-0.000843678	0.0829378	-0.0101724	0.991884	0.998292
Rv1928c	946.974	-0.0852546	0.140403	-0.607215	0.543708	0.811547
Rv1929c	2037.13	-0.310555	0.0944888	-3.28669	0.00101372	0.0183106
Rv1930c	198.369	0.0766069	0.201122	0.380897	0.703279	0.890768
Rv1931c	474.968	0.0824909	0.189041	0.436365	0.662572	0.870776
Rv1932	6633.43	-0.297147	0.12009	-2.47437	0.0133472	0.107141
Rv1933c	136.093	0.191062	0.223477	0.854951	0.392578	0.704333
Rv1934c	178.119	0.408537	0.254739	1.60374	0.10877	0.373455
Rv1935c	259.337	0.290427	0.187114	1.55214	0.120629	0.393569
Rv1936	560.468	0.157486	0.142022	1.10889	0.267479	0.586826
Rv1937	1266.15	0.0594979	0.121468	0.489825	0.624258	0.85028
Rv1938	540.909	0.158098	0.182089	0.868248	0.385258	0.700844
Rv1939	194.067	0.253064	0.257448	0.982971	0.325622	0.648296
Rv1940	445.812	0.239481	0.154661	1.54843	0.121519	0.39488
Rv1941	1540.74	0.027145	0.0818933	0.331468	0.740291	0.91051
Rv1942c	2025.03	-0.170327	0.0759038	-2.24399	0.0248333	0.157911
Rv1943c	1837.13	-0.158164	0.0865136	-1.8282	0.06752	0.284941
Rv1944c	1302.55	-0.220362	0.115121	-1.91418	0.0555971	0.256931
Rv1946c	164.767	-0.121009	0.253507	-0.477339	0.633121	0.855265
Rv1947	1257.18	-0.292391	0.120879	-2.41887	0.0155689	0.115272
Rv1948c	563.328	0.138528	0.152664	0.907407	0.364192	0.682537
Rv1949c	1124.32	-0.00410561	0.100798	-0.0407313	0.96751	0.988299
Rv1950c	1275.88	-0.126056	0.0876849	-1.4376	0.150547	0.441515
Rv1951c	1159.88	-0.144538	0.116747	-1.23805	0.215698	0.529892
Rv1952	723.398	-0.0411666	0.217457	-0.189309	0.84985	0.958148
Rv1953	1204.63	0.0533253	0.101251	0.526666	0.598425	0.840941
Rv1954A	2294.31	0.0132226	0.117287	0.112737	0.910239	0.973488
Rv1954c	147.09	-0.100105	0.179658	-0.557198	0.577392	0.830625
Rv1955	1117.76	0.0354664	0.154776	0.229146	0.818755	0.945977
Rv1956	1652.99	-0.197114	0.097778	-2.01593	0.0438071	0.222547
Rv1957	4352.69	-0.157146	0.0717121	-2.19135	0.0284267	0.173673
Rv1958c	298.924	-0.234646	0.153634	-1.5273	0.126685	0.407639
Rv1959c	1929.17	-0.0627889	0.0993019	-0.632304	0.527188	0.799302
Rv1960c	1243.85	0.0188355	0.135733	0.138769	0.889632	0.969212
Rv1961	314.146	0.150503	0.135775	1.10847	0.267658	0.586826
Rv1962A	1664.69	-0.0632764	0.10011	-0.632071	0.527341	0.799302
Rv1962c	1920.52	-0.170152	0.103771	-1.6397	0.101068	0.359155
Rv1963c	2146.56	0.152874	0.119522	1.27905	0.200881	0.511536
Rv1964	307.91	0.456862	0.140602	3.24933	0.00115676	0.0201168
Rv1965	256.471	0.381531	0.181443	2.10276	0.0354865	0.197517
Rv1966	407.85	0.316904	0.185636	1.70712	0.0877991	0.3307
Rv1967	196.879	0.121852	0.243312	0.500806	0.616508	0.849763
Rv1968	228.177	0.413605	0.202013	2.04742	0.0406173	0.213834
Rv1969	316.602	0.375524	0.194	1.93569	0.0529051	0.250822
Rv1970	286.47	0.417632	0.204226	2.04495	0.04086	0.214573
Rv1971	471.475	0.337309	0.175929	1.9173	0.0551993	0.256385
Rv1972	127.623	0.17208	0.218777	0.786554	0.431543	0.734763
Rv1973	155.17	0.262056	0.2399	1.09235	0.274679	0.594271
Rv1974	132.627	0.408554	0.18928	2.15846	0.0308923	0.183053
Rv1975	357.809	0.19752	0.145776	1.35496	0.175431	0.474086
Rv1976c	710.777	0.106348	0.103803	1.02451	0.305592	0.624355
Rv1977	1998.89	0.237145	0.0995113	2.3831	0.0171674	0.12134
Rv1978	3786.26	-0.124413	0.0877084	-1.41848	0.156051	0.446449
Rv1979c	3941.94	-0.0451116	0.0907917	-0.496869	0.619282	0.849763
Rv1980c	14297	-0.234816	0.121227	-1.937	0.0527457	0.250822
Rv1981c	8488.74	0.118238	0.100242	1.17953	0.238189	0.553504
Rv1982A	1569.91	-0.0602217	0.113002	-0.532924	0.594086	0.838856
Rv1982c	1893	-0.0933128	0.0763441	-1.22227	0.221607	0.534972
Rv1984c	3495.74	0.00129873	0.0731623	0.0177513	0.985837	0.995421
Rv1985c	920.529	0.0421634	0.140918	0.299205	0.764783	0.918899
Rv1986	760.817	-0.104995	0.110177	-0.95296	0.340611	0.664303
Rv1987	9338.06	-0.181302	0.17025	-1.06492	0.286914	0.605778
Rv1988	3024.49	-0.0410184	0.138626	-0.295892	0.767312	0.919118
Rv1989c	2410.95	0.164555	0.0757801	2.17148	0.0298953	0.17921
Rv1990A	306.273	0.305846	0.201518	1.51771	0.129087	0.410735
Rv1990c	1857.48	0.131296	0.0785426	1.67166	0.0945917	0.344716
Rv1991A	837.724	-0.0155306	0.12187	-0.127436	0.898595	0.972335
Rv1991c	849.37	0.0387233	0.117245	0.330278	0.74119	0.910836
Rv1992c	3031.01	0.0894338	0.103962	0.860252	0.38965	0.701607
Rv1993c	624.793	0.192049	0.128253	1.49742	0.134284	0.41868
Rv1994c	1097.1	0.102512	0.107337	0.955049	0.339553	0.663624
Rv1995	545.497	0.140202	0.198838	0.705107	0.480744	0.775345
Rv1996	897.025	-0.113503	0.131958	-0.860147	0.389708	0.701607
Rv1997	782.89	-0.0688238	0.151265	-0.454988	0.649118	0.864643
Rv1998c	2056.34	-0.234971	0.113923	-2.06253	0.0391571	0.210055
Rv1999c	137.815	0.331232	0.241824	1.36972	0.170773	0.469182
Rv2000	4221.03	-0.269648	0.0777939	-3.46618	0.000527905	0.011215
Rv2001	3167.49	-0.323793	0.0805511	-4.01972	5.82674e-05	0.00191107
Rv2002	3440.17	-0.14619	0.0619443	-2.36002	0.0182741	0.126766
Rv2003c	727.666	-0.117485	0.130492	-0.900321	0.367949	0.684119
Rv2004c	1426.82	0.0505751	0.129675	0.390015	0.696525	0.887631
Rv2005c	1183.15	0.0644113	0.173841	0.370519	0.710996	0.894567
Rv2006	4001.09	-0.11894	0.131396	-0.905205	0.365357	0.683216
Rv2007c	870.138	-0.518275	0.198089	-2.61637	0.00888699	0.0825042
Rv2008c	1046.53	-0.188476	0.125123	-1.50633	0.131983	0.416099
Rv2009	1792.3	-0.42423	0.174742	-2.42775	0.0151926	0.114508
Rv2010	3068.39	-0.455174	0.0916709	-4.96531	6.85917e-07	4.27441e-05
Rv2011c	396.573	-0.120538	0.187758	-0.641983	0.520884	0.796884
Rv2012	697.688	-0.14529	0.0983957	-1.47659	0.139785	0.426309
Rv2015c	4325.12	0.0365918	0.0762446	0.479927	0.631279	0.854447
Rv2016	1277.41	-0.0733443	0.108077	-0.678627	0.497374	0.782754
Rv2017	885.047	-0.0909566	0.0990396	-0.918386	0.358417	0.678269
Rv2018	1629.28	0.156932	0.11188	1.40269	0.160711	0.454536
Rv2019	824.255	0.173112	0.118117	1.4656	0.142757	0.431852
Rv2020c	3451.75	0.033896	0.068826	0.492488	0.622374	0.850222
Rv2021c	3352.42	0.0556996	0.0789495	0.70551	0.480493	0.775345
Rv2022c	2652.5	0.0744897	0.109339	0.681276	0.495697	0.782754
Rv2023A	3123.92	0.195417	0.103041	1.8965	0.0578946	0.263913
Rv2023c	513.928	0.296095	0.169731	1.7445	0.0810723	0.316419
Rv2024c	4688.68	0.100835	0.0640506	1.5743	0.115418	0.384532
Rv2025c	832.723	-0.498228	0.106517	-4.67746	2.90447e-06	0.000157389
Rv2026c	910.56	0.331597	0.122994	2.69605	0.00701682	0.0721822
Rv2027c	2493.34	0.121667	0.0983642	1.2369	0.216124	0.53024
Rv2028c	199.541	0.0121362	0.189343	0.0640964	0.948893	0.984369
Rv2029c	345.154	-0.385425	0.206847	-1.86333	0.0624157	0.274879
Rv2030c	418.948	-0.715538	0.136869	-5.22792	1.71429e-07	1.31746e-05
Rv2031c	675.244	-0.730687	0.164607	-4.43899	9.03821e-06	0.000417208
Rv2032	343.282	-0.459397	0.144967	-3.16898	0.00152977	0.0243396
Rv2033c	3344.3	0.0305539	0.069065	0.442393	0.658205	0.869314
Rv2034	937.336	0.00447094	0.163381	0.0273651	0.978169	0.991964
Rv2035	2571.07	-0.0154488	0.0742149	-0.208163	0.835101	0.951095
Rv2036	2380.34	0.0505742	0.0779522	0.648785	0.516477	0.795022
Rv2037c	1500.25	0.0750909	0.117923	0.636781	0.524267	0.798792
Rv2038c	1044.95	0.0121718	0.145763	0.0835035	0.933451	0.979011
Rv2039c	453.474	0.0333608	0.16483	0.202395	0.839608	0.952173
Rv2040c	1386.58	0.00894984	0.084622	0.105763	0.915771	0.974348
Rv2041c	1973.63	0.0347138	0.11752	0.295387	0.767698	0.919124
Rv2042c	2148.41	-0.0492001	0.076535	-0.642844	0.520325	0.796884
Rv2043c	2694.48	-0.0972618	0.102835	-0.945807	0.344247	0.668097
Rv2044c	193.035	-0.0110488	0.173947	-0.0635181	0.949354	0.984369
Rv2045c	4321.62	0.0257306	0.0657529	0.391322	0.695559	0.887307
Rv2046	2943.15	-0.0871343	0.0736496	-1.18309	0.236773	0.552272
Rv2047c	4090.69	0.0435604	0.0882882	0.493389	0.621738	0.849763
Rv2048c	31058	0.0460585	0.0865696	0.532041	0.594698	0.839402
Rv2049c	1497.07	0.163071	0.0887132	1.83818	0.0660355	0.282502
Rv2050	4433.94	-0.018098	0.119687	-0.151211	0.879809	0.966782
Rv2051c	11700.2	-0.0535273	0.0631518	-0.847597	0.396663	0.706285
Rv2052c	3416.33	-0.0429233	0.0853449	-0.502939	0.615007	0.849167
Rv2053c	2571.37	-0.102601	0.0676323	-1.51704	0.129257	0.410735
Rv2054	2681.13	0.0388014	0.0856567	0.452987	0.650558	0.864883
Rv2055c	528.398	0.208998	0.164571	1.26996	0.204101	0.516677
Rv2056c	303.69	0.273714	0.133213	2.05471	0.039907	0.211994
Rv2057c	767.067	-0.035247	0.117146	-0.30088	0.763506	0.918899
Rv2058c	783.628	0.141673	0.127977	1.10702	0.268287	0.586826
Rv2059	1892.89	0.175718	0.130851	1.34288	0.179309	0.481291
Rv2060	521.19	-0.0380426	0.115181	-0.330284	0.741185	0.910836
Rv2061c	4305.24	-0.0950324	0.0655635	-1.44947	0.147206	0.436305
Rv2062c	10373.3	-0.132431	0.0779509	-1.6989	0.0893384	0.333638
Rv2063	250.808	0.317465	0.159048	1.99603	0.0459305	0.229037
Rv2063A	579.418	0.0996083	0.154214	0.645911	0.518337	0.79647
Rv2064	1844.9	0.0829262	0.100696	0.823528	0.410208	0.718056
Rv2065	1435.44	0.0272801	0.093568	0.291554	0.770628	0.91998
Rv2066	3405.39	-0.00983102	0.0889979	-0.110463	0.912042	0.973607
Rv2067c	7559.16	-0.0557826	0.0859465	-0.649038	0.516314	0.795022
Rv2068c	5557.32	-0.101013	0.0777352	-1.29946	0.193788	0.500741
Rv2069	3671.5	-0.39437	0.0747218	-5.27784	1.30716e-07	1.06249e-05
Rv2070c	927.504	0.145801	0.113093	1.28921	0.197324	0.5061
Rv2071c	1063.2	0.224444	0.103393	2.1708	0.0299467	0.17921
Rv2072c	1172.2	0.221903	0.159142	1.39437	0.163206	0.458818
Rv2073c	663.881	0.245184	0.146385	1.67493	0.0939476	0.343373
Rv2074	4951.12	0.122143	0.149522	0.816889	0.413992	0.720966
Rv2075c	3782.61	0.0673432	0.0868245	0.775624	0.437971	0.739311
Rv2076c	1123.66	-0.0331981	0.105363	-0.315083	0.752699	0.91431
Rv2077A	588.942	0.08386	0.114398	0.733053	0.463526	0.762349
Rv2077c	1828.83	-0.0971125	0.108208	-0.897465	0.369471	0.68527
Rv2078	559.415	-0.0689718	0.120952	-0.57024	0.568515	0.826789
Rv2079	4948.64	-0.11549	0.0730728	-1.58048	0.113997	0.381939
Rv2080	5191.49	-0.140423	0.0883616	-1.58919	0.112018	0.378782
Rv2081c	144.09	0.183419	0.211791	0.866036	0.386471	0.701199
Rv2082	5116.68	0.0724535	0.0634837	1.14129	0.253748	0.572578
Rv2083	873.598	0.23689	0.15698	1.50905	0.131286	0.415999
Rv2084	712.575	0.105682	0.162058	0.652128	0.514319	0.794781
Rv2085	240.183	0.108492	0.17907	0.605862	0.544607	0.812239
Rv2086	38.1602	0.666474	0.396224	1.68207	0.0925562	0.340618
Rv2087	51.6574	0.363047	0.295278	1.22951	0.218881	0.531254
Rv2088	2955.51	-0.151778	0.106285	-1.42804	0.153281	0.445462
Rv2089c	711.477	-0.245806	0.153112	-1.60541	0.108404	0.372541
Rv2090	1000.71	-0.226839	0.119448	-1.89906	0.0575566	0.262764
Rv2091c	11714.4	-0.168902	0.136285	-1.23933	0.215223	0.52942
Rv2092c	6721.96	0.235213	0.0717985	3.27602	0.00105281	0.0186562
[truncated: 1,741 more rows]
