# Supplementary material for: Genome-wide mutational biases fuel transcriptional diversity in the Mycobacterium tuberculosis complex
Source: Nat Commun. 2019 Sep 5;10:3994. doi: 10.1038/s41467-019-11948-6 (PMC6728331; doi:10.1038/s41467-019-11948-6)
Supplement: Supplementary file 14 — Supplementary Data 10 [file 41467_2019_11948_MOESM14_ESM.xlsx]

## Sheet: Supplementary Data 10
Supplementary Data 10: Genes identified as carrying deletions relative to the H37Rv reference strain. Deletions were identified by mapping the sequenced long-reads againts the H37Rv genome.
Strain	Gene
N0004 (L3)	Rv0849
	Rv0850
	Rv1759c
	Rv1760
	Rv1761c
	Rv1762c
	Rv3019c
	Rv3020c
N0031 (L2)	Rv0069c
	Rv0070c
	Rv0071
	Rv0072
	Rv0073
	Rv0074
	Rv1573
	Rv1574
	Rv1575
	Rv1576c
	Rv1577c
	Rv1578c
	Rv1579c
	Rv1580c
	Rv1581c
	Rv1582c
	Rv1583c
	Rv1584c
	Rv1585c
	Rv1586c
	Rv1759c
	Rv1760
	Rv1761c
	Rv1762c
	Rv2351c
	Rv2352c
	Rv3019c
	Rv3020c
N0052 (L2)	Rv1759c
	Rv1760
	Rv1761c
	Rv1762c
N0054 (L3)	Rv1759c
	Rv1760
	Rv1761c
	Rv1762c
	Rv1765A
N0072 (L1)	Rv1369c
	Rv1525
	Rv1756c
	Rv1757c
	Rv2105
	Rv2479c
	Rv2645
	Rv2646
	Rv2647
	Rv2648
	Rv2649
	Rv2650c
	Rv2651c
	Rv2652c
	Rv2653c
	Rv2654c
	Rv2655c
	Rv2656c
	Rv2657c
	Rv2658c
	Rv2659c
	Rv3019c
	Rv3020c
	Rv3184
	Rv3185
	Rv3186
	Rv3187
	Rv3325
	Rv3326
	Rv3381c
	Rv3475
N0091 (L6)	Rv0222
	Rv1087A
	Rv1088
	Rv1089
	Rv1573
	Rv1574
	Rv1575
	Rv1576c
	Rv1577c
	Rv1578c
	Rv1579c
	Rv1580c
	Rv1581c
	Rv1582c
	Rv1583c
	Rv1584c
	Rv1585c
	Rv1586c
	Rv1965
	Rv1966
	Rv1967
	Rv1968
	Rv1969
	Rv1970
	Rv1971
	Rv1972
	Rv1973
	Rv1974
	Rv1975
	Rv1976c
	Rv2073c
	Rv2074
	Rv2645
	Rv2646
	Rv2647
	Rv2650c
	Rv2651c
	Rv2652c
	Rv2653c
	Rv2654c
	Rv2655c
	Rv2656c
	Rv2657c
	Rv2658c
	Rv2659c
	Rv3617
	Rv3618
	Rv3619c
	Rv3621c
	Rv3622c
N0136 (L4)	Rv0377
	Rv0378
	Rv1573
	Rv1574
	Rv1575
	Rv1576c
	Rv1577c
	Rv1578c
	Rv1579c
	Rv1580c
	Rv1581c
	Rv1582c
	Rv1583c
	Rv1584c
	Rv1585c
	Rv1586c
	Rv3426
	Rv3427c
	Rv3428c
N0145 (L2)	Rv0072
	Rv0073
	Rv1577c
	Rv1578c
	Rv1579c
	Rv1580c
	Rv1581c
	Rv1582c
	Rv1583c
	Rv1584c
	Rv1585c
	Rv1586c
	Rv1672c
	Rv1673c
	Rv1759c
	Rv1760
	Rv1761c
	Rv1762c
	Rv2816c
	Rv2817c
	Rv2818c
	Rv2819c
	Rv3019c
N0153 (L1)	Rv0387c
	Rv0388c
	Rv0795
	Rv0796
	Rv1369c
	Rv1370c
	Rv1525
	Rv1573
	Rv1574
	Rv1575
	Rv1576c
	Rv1577c
	Rv1578c
	Rv1579c
	Rv1580c
	Rv1581c
	Rv1582c
	Rv1583c
	Rv1584c
	Rv1585c
	Rv1586c
	Rv1756c
	Rv1757c
	Rv1984c
	Rv1985c
	Rv1986
	Rv1987
	Rv1988
	Rv2105
	Rv2106
	Rv2167c
	Rv2168c
	Rv2278
	Rv2279
	Rv2479c
	Rv2480c
	Rv2646
	Rv2647
	Rv2648
	Rv2649
	Rv2650c
	Rv2651c
	Rv2652c
	Rv2653c
	Rv2654c
	Rv2655c
	Rv2656c
	Rv2657c
	Rv2658c
	Rv2659c
	Rv2814c
	Rv2815c
	Rv3184
	Rv3185
	Rv3186
	Rv3187
	Rv3325
	Rv3326
	Rv3380c
	Rv3381c
	Rv3474
	Rv3475
N0155 (L2)	Rv0072
	Rv0073
	Rv1573
	Rv1574
	Rv1575
	Rv1576c
	Rv1577c
	Rv1578c
	Rv1579c
	Rv1580c
	Rv1581c
	Rv1582c
	Rv1583c
	Rv1584c
	Rv1585c
	Rv1586c
	Rv1759c
	Rv1760
	Rv1761c
	Rv1762c
	Rv2816c
	Rv2817c
	Rv2818c
	Rv2819c
N0157 (L1)	Rv0404
	Rv0405
	Rv0406c
	Rv0571c
	Rv0572c
	Rv1967
	Rv1968
	Rv1969
	Rv1970
	Rv1971
	Rv1972
	Rv1973
	Rv1974
	Rv1975
	Rv1976c
	Rv2350c
	Rv2352c
	Rv3019c
	Rv3020c
N1063 (L5)	Rv1334
	Rv1335
	Rv1573
	Rv1574
	Rv1575
	Rv1576c
	Rv1577c
	Rv1578c
	Rv1579c
	Rv1580c
	Rv1581c
	Rv1582c
	Rv1583c
	Rv1584c
	Rv1585c
	Rv1586c
	Rv1977
	Rv1978
	Rv1993c
	Rv1994c
	Rv1995
	Rv2073c
	Rv2074
N1176 (L5)	Rv1334
	Rv1335
	Rv1523
	Rv1977
	Rv1978
	Rv1993c
	Rv1994c
	Rv1995
	Rv2073c
	Rv2074
	Rv3185
	Rv3514
N1177 (L6)	Rv0222
	Rv1573
	Rv1574
	Rv1575
	Rv1576c
	Rv1577c
	Rv1578c
	Rv1579c
	Rv1580c
	Rv1581c
	Rv1582c
	Rv1583c
	Rv1584c
	Rv1585c
	Rv1586c
	Rv1965
	Rv1966
	Rv1967
	Rv1968
	Rv1969
	Rv1970
	Rv1971
	Rv1972
	Rv1973
	Rv1974
	Rv1975
	Rv1976c
	Rv2073c
	Rv2074
	Rv2645
	Rv2646
	Rv2647
	Rv2650c
	Rv2651c
	Rv2652c
	Rv2653c
	Rv2654c
	Rv2655c
	Rv2656c
	Rv2657c
	Rv2658c
	Rv2659c
	Rv3346c
	Rv3617
	Rv3618
	Rv3619c
	Rv3620c
	Rv3621c
	Rv3622c
N1202 (L6)	Rv0222
	Rv1573
	Rv1574
	Rv1575
	Rv1576c
	Rv1577c
	Rv1578c
	Rv1579c
	Rv1580c
	Rv1581c
	Rv1582c
	Rv1583c
	Rv1584c
	Rv1585c
	Rv1586c
	Rv1965
	Rv1966
	Rv1967
	Rv1968
	Rv1969
	Rv1970
	Rv1971
	Rv1972
	Rv1973
	Rv1974
	Rv1975
	Rv1976c
	Rv2073c
	Rv2074
	Rv2645
	Rv2646
	Rv2647
	Rv2650c
	Rv2651c
	Rv2652c
	Rv2653c
	Rv2654c
	Rv2655c
	Rv2656c
	Rv2657c
	Rv2658c
	Rv2659c
	Rv3617
	Rv3618
	Rv3621c
	Rv3622c
N1216 (L4)	Rv1573
	Rv1574
	Rv1575
	Rv1576c
	Rv1577c
	Rv1578c
	Rv1579c
	Rv1580c
	Rv1581c
	Rv1582c
	Rv1583c
	Rv1584c
	Rv1585c
	Rv1586c
	Rv1673c
	Rv1674c
	Rv1675c
	Rv1759c
	Rv1760
	Rv1761c
	Rv1762c
	Rv3346c
	Rv3347c
	Rv3349c
	Rv3486
N1272 (L5)	Rv1334
	Rv1335
	Rv1759c
	Rv1760
	Rv1761c
	Rv1762c
	Rv1977
	Rv1978
	Rv1993c
	Rv1994c
	Rv1995
	Rv2073c
	Rv2074
	Rv3514
N1274 (L3)	Rv3019c
	Rv3020c
N1283 (L4)	Rv1573
	Rv1574
	Rv1575
	Rv1576c
	Rv1577c
	Rv1578c
	Rv1579c
	Rv1580c
	Rv1581c
	Rv1582c
	Rv1583c
	Rv1584c
	Rv1585c
	Rv1586c
	Rv3513c
