# Supplementary material for: Genome-wide mutational biases fuel transcriptional diversity in the Mycobacterium tuberculosis complex
Source: Nat Commun. 2019 Sep 5;10:3994. doi: 10.1038/s41467-019-11948-6 (PMC6728331; doi:10.1038/s41467-019-11948-6)
Supplement: Supplementary file 15 — Supplementary Data 11 [file 41467_2019_11948_MOESM15_ESM.xlsx]

## Sheet: Supplementary Data 11
Supplementary Data 11: Genes enriched for repeated regions, not taken into account for the RNA-seq and variant analyses
Gene	Start	End	Comment
Rv0031	33582	33794	PE/PPE/repeat/phage
Rv0094c	103710	104663	PE/PPE/repeat/phage
Rv0095c	104805	105215	PE/PPE/repeat/phage
Rv0096	105324	106715	PE/PPE/repeat/phage
Rv0109	131382	132872	PE/PPE/repeat/phage
Rv0124	149533	150996	PE/PPE/repeat/phage
Rv0151c	177543	179309	PE/PPE/repeat/phage
Rv0152c	179319	180896	PE/PPE/repeat/phage
Rv0159c	187433	188839	PE/PPE/repeat/phage
Rv0160c	188931	190439	PE/PPE/repeat/phage
Rv0256c	307877	309547	PE/PPE/repeat/phage
Rv0278c	333437	336310	PE/PPE/repeat/phage
Rv0279c	336560	339073	PE/PPE/repeat/phage
Rv0280	339364	340974	PE/PPE/repeat/phage
Rv0285	349624	349932	PE/PPE/repeat/phage
Rv0286	349935	351476	PE/PPE/repeat/phage
Rv0297	361334	363109	PE/PPE/repeat/phage
Rv0304c	366150	372764	PE/PPE/repeat/phage
Rv0305c	372820	375711	PE/PPE/repeat/phage
Rv0335c	399535	400050	PE/PPE/repeat/phage
Rv0336	400192	401703	PE/PPE/repeat/phage
Rv0351	421709	422416	PE/PPE/repeat/phage
Rv0354c	424269	424694	PE/PPE/repeat/phage
Rv0355c	424777	434679	PE/PPE/repeat/phage
Rv0387c	466672	467406	PE/PPE/repeat/phage
Rv0388c	467459	468001	PE/PPE/repeat/phage
Rv0393	472781	474106	PE/PPE/repeat/phage
Rv0397	475816	476184	PE/PPE/repeat/phage
Rv0442c	530751	532214	PE/PPE/repeat/phage
Rv0453	543174	544730	PE/PPE/repeat/phage
Rv0515	606551	608062	PE/PPE/repeat/phage
Rv0532	622793	624577	PE/PPE/repeat/phage
Rv0578c	671996	675916	PE/PPE/repeat/phage
Rv0741	832534	832848	PE/PPE/repeat/phage
Rv0742	832981	833508	PE/PPE/repeat/phage
Rv0746	835701	838052	PE/PPE/repeat/phage
Rv0747	838451	840856	PE/PPE/repeat/phage
Rv0754	846159	847913	PE/PPE/repeat/phage
Rv0755c	848103	850040	PE/PPE/repeat/phage
Rv0755A	850342	850527	PE/PPE/repeat/phage
Rv0795	889072	889398	PE/PPE/repeat/phage
Rv0796	889395	890333	PE/PPE/repeat/phage
Rv0797	890388	891482	PE/PPE/repeat/phage
Rv0832	924951	925364	PE/PPE/repeat/phage
Rv0833	925361	927610	PE/PPE/repeat/phage
Rv0834c	927837	930485	PE/PPE/repeat/phage
Rv0850	947312	947644	PE/PPE/repeat/phage
Rv0872c	968424	970244	PE/PPE/repeat/phage
Rv0878c	976872	978203	PE/PPE/repeat/phage
Rv0915c	1020058	1021329	PE/PPE/repeat/phage
Rv0916c	1021344	1021643	PE/PPE/repeat/phage
Rv0920c	1025497	1026816	PE/PPE/repeat/phage
Rv0921	1027104	1027685	PE/PPE/repeat/phage
Rv0922	1027685	1029337	PE/PPE/repeat/phage
Rv0977	1090373	1093144	PE/PPE/repeat/phage
Rv0978c	1093361	1094356	PE/PPE/repeat/phage
Rv0980c	1095078	1096451	PE/PPE/repeat/phage
Rv1034c	1158918	1159307	PE/PPE/repeat/phage
Rv1035c	1159375	1160061	PE/PPE/repeat/phage
Rv1039c	1161297	1162472	PE/PPE/repeat/phage
Rv1040c	1162549	1163376	PE/PPE/repeat/phage
Rv1041c	1164572	1165435	PE/PPE/repeat/phage
Rv1042c	1165092	1165499	PE/PPE/repeat/phage
Rv1047	1169423	1170670	PE/PPE/repeat/phage
Rv1054	1176928	1177242	PE/PPE/repeat/phage
Rv1067c	1188421	1190424	PE/PPE/repeat/phage
Rv1068c	1190757	1192148	PE/PPE/repeat/phage
Rv1087	1211560	1213863	PE/PPE/repeat/phage
Rv1088	1214513	1214947	PE/PPE/repeat/phage
Rv1089	1214769	1215131	PE/PPE/repeat/phage
Rv1091	1216469	1219030	PE/PPE/repeat/phage
Rv1128c	1251617	1252972	PE/PPE/repeat/phage
Rv1135c	1262272	1264128	PE/PPE/repeat/phage
Rv1148c	1276300	1277748	PE/PPE/repeat/phage
Rv1149	1277893	1278300	PE/PPE/repeat/phage
Rv1168c	1298764	1299804	PE/PPE/repeat/phage
Rv1169c	1299822	1300124	PE/PPE/repeat/phage
Rv1172c	1301755	1302681	PE/PPE/repeat/phage
Rv1195	1339003	1339302	PE/PPE/repeat/phage
Rv1196	1339349	1340524	PE/PPE/repeat/phage
Rv1199c	1341358	1342605	PE/PPE/repeat/phage
Rv1214c	1357293	1357625	PE/PPE/repeat/phage
Rv1243c	1384989	1386677	PE/PPE/repeat/phage
Rv1313c	1468171	1469505	PE/PPE/repeat/phage
Rv1325c	1488154	1489965	PE/PPE/repeat/phage
Rv1361c	1532443	1533633	PE/PPE/repeat/phage
Rv1369c	1541994	1542878	PE/PPE/repeat/phage
Rv1370c	1542929	1543255	PE/PPE/repeat/phage
Rv1386	1561464	1561772	PE/PPE/repeat/phage
Rv1387	1561769	1563388	PE/PPE/repeat/phage
Rv1396c	1572127	1573857	PE/PPE/repeat/phage
Rv1430	1606386	1607972	PE/PPE/repeat/phage
Rv1441c	1618209	1619684	PE/PPE/repeat/phage
Rv1450c	1630638	1634627	PE/PPE/repeat/phage
Rv1452c	1636004	1638229	PE/PPE/repeat/phage
Rv1468c	1655609	1656721	PE/PPE/repeat/phage
Rv1548c	1751297	1753333	PE/PPE/repeat/phage
Rv1572c	1779194	1779298	PE/PPE/repeat/phage
Rv1573	1779314	1779724	PE/PPE/repeat/phage
Rv1574	1779930	1780241	PE/PPE/repeat/phage
Rv1575	1780199	1780699	PE/PPE/repeat/phage
Rv1576c	1780643	1782064	PE/PPE/repeat/phage
Rv1577c	1782072	1782584	PE/PPE/repeat/phage
Rv1578c	1782758	1783228	PE/PPE/repeat/phage
Rv1579c	1783309	1783623	PE/PPE/repeat/phage
Rv1580c	1783620	1783892	PE/PPE/repeat/phage
Rv1581c	1783906	1784301	PE/PPE/repeat/phage
Rv1582c	1784497	1785912	PE/PPE/repeat/phage
Rv1583c	1785912	1786310	PE/PPE/repeat/phage
Rv1584c	1786307	1786528	PE/PPE/repeat/phage
Rv1585c	1786584	1787099	PE/PPE/repeat/phage
Rv1586c	1787096	1788505	PE/PPE/repeat/phage
Rv1587c	1788162	1789163	PE/PPE/repeat/phage
Rv1588c	1789168	1789836	PE/PPE/repeat/phage
Rv1646	1855764	1856696	PE/PPE/repeat/phage
Rv1651c	1862347	1865382	PE/PPE/repeat/phage
Rv1705c	1931497	1932654	PE/PPE/repeat/phage
Rv1706c	1932694	1933878	PE/PPE/repeat/phage
Rv1753c	1981614	1984775	PE/PPE/repeat/phage
Rv1756c	1987745	1988629	PE/PPE/repeat/phage
Rv1757c	1988680	1989006	PE/PPE/repeat/phage
Rv1759c	1989833	1992577	PE/PPE/repeat/phage
Rv1763	1996152	1996478	PE/PPE/repeat/phage
Rv1764	1996529	1997413	PE/PPE/repeat/phage
Rv1765A	1999142	1999357	PE/PPE/repeat/phage
Rv1768	2000614	2002470	PE/PPE/repeat/phage
Rv1787	2025301	2026398	PE/PPE/repeat/phage
Rv1788	2026477	2026776	PE/PPE/repeat/phage
Rv1789	2026790	2027971	PE/PPE/repeat/phage
Rv1790	2028425	2029477	PE/PPE/repeat/phage
Rv1791	2029904	2030203	PE/PPE/repeat/phage
Rv1800	2039453	2041420	PE/PPE/repeat/phage
Rv1801	2042001	2043272	PE/PPE/repeat/phage
Rv1802	2043384	2044775	PE/PPE/repeat/phage
Rv1803c	2044923	2046842	PE/PPE/repeat/phage
Rv1806	2048072	2048371	PE/PPE/repeat/phage
Rv1807	2048398	2049597	PE/PPE/repeat/phage
Rv1808	2049921	2051150	PE/PPE/repeat/phage
Rv1809	2051282	2052688	PE/PPE/repeat/phage
Rv1818c	2061178	2062674	PE/PPE/repeat/phage
Rv1840c	2087971	2089518	PE/PPE/repeat/phage
Rv1917c	2162932	2167311	PE/PPE/repeat/phage
Rv1918c	2167649	2170612	PE/PPE/repeat/phage
Rv1945	2195989	2197353	PE/PPE/repeat/phage
Rv1983	2226244	2227920	PE/PPE/repeat/phage
Rv2013	2260665	2261144	PE/PPE/repeat/phage
Rv2014	2261098	2261688	PE/PPE/repeat/phage
Rv2100	2358389	2360041	PE/PPE/repeat/phage
Rv2105	2365465	2365791	PE/PPE/repeat/phage
Rv2106	2365788	2366726	PE/PPE/repeat/phage
Rv2107	2367359	2367655	PE/PPE/repeat/phage
Rv2108	2367711	2368442	PE/PPE/repeat/phage
Rv2123	2381071	2382492	PE/PPE/repeat/phage
Rv2126c	2387202	2387972	PE/PPE/repeat/phage
Rv2162c	2423240	2424838	PE/PPE/repeat/phage
Rv2167c	2430159	2431199	PE/PPE/repeat/phage
Rv2168c	2431094	2431420	PE/PPE/repeat/phage
Rv2177c	2439282	2439947	PE/PPE/repeat/phage
Rv2278	2550065	2550391	PE/PPE/repeat/phage
Rv2279	2550388	2551326	PE/PPE/repeat/phage
Rv2328	2600731	2601879	PE/PPE/repeat/phage
Rv2340c	2617667	2618908	PE/PPE/repeat/phage
Rv2352c	2632923	2634098	PE/PPE/repeat/phage
Rv2353c	2634528	2635592	PE/PPE/repeat/phage
Rv2354	2635628	2635954	PE/PPE/repeat/phage
Rv2355	2635951	2636889	PE/PPE/repeat/phage
Rv2356c	2637688	2639535	PE/PPE/repeat/phage
Rv2371	2651753	2651938	PE/PPE/repeat/phage
Rv2396	2692799	2693884	PE/PPE/repeat/phage
Rv2408	2706017	2706736	PE/PPE/repeat/phage
Rv2424c	2720776	2721777	PE/PPE/repeat/phage
Rv2430c	2727336	2727920	PE/PPE/repeat/phage
Rv2431c	2727967	2728266	PE/PPE/repeat/phage
Rv2479c	2784657	2785697	PE/PPE/repeat/phage
Rv2480c	2785592	2785918	PE/PPE/repeat/phage
Rv2487c	2795301	2797385	PE/PPE/repeat/phage
Rv2490c	2801254	2806236	PE/PPE/repeat/phage
Rv2512c	2828556	2829803	PE/PPE/repeat/phage
Rv2519	2835785	2837263	PE/PPE/repeat/phage
Rv2591	2921551	2923182	PE/PPE/repeat/phage
Rv2608	2935046	2936788	PE/PPE/repeat/phage
Rv2615c	2943600	2944985	PE/PPE/repeat/phage
Rv2634c	2960105	2962441	PE/PPE/repeat/phage
Rv2646	2970551	2971549	PE/PPE/repeat/phage
Rv2648	2972160	2972486	PE/PPE/repeat/phage
Rv2649	2972435	2973421	PE/PPE/repeat/phage
Rv2650c	2973795	2975234	PE/PPE/repeat/phage
Rv2651c	2975242	2975775	PE/PPE/repeat/phage
Rv2652c	2975928	2976554	PE/PPE/repeat/phage
Rv2653c	2976586	2976909	PE/PPE/repeat/phage
Rv2654c	2976989	2977234	PE/PPE/repeat/phage
Rv2655c	2977231	2978658	PE/PPE/repeat/phage
Rv2656c	2978660	2979052	PE/PPE/repeat/phage
Rv2657c	2979049	2979309	PE/PPE/repeat/phage
Rv2658c	2979326	2979688	PE/PPE/repeat/phage
Rv2659c	2979691	2980818	PE/PPE/repeat/phage
Rv2666	2983071	2983874	PE/PPE/repeat/phage
Rv2741	3053914	3055491	PE/PPE/repeat/phage
Rv2768c	3076894	3078078	PE/PPE/repeat/phage
Rv2769c	3078158	3078985	PE/PPE/repeat/phage
Rv2770c	3079309	3080457	PE/PPE/repeat/phage
Rv2782c	3089045	3090361	PE/PPE/repeat/phage
Rv2791c	3100202	3101581	PE/PPE/repeat/phage
Rv2810c	3115741	3116142	PE/PPE/repeat/phage
Rv2812	3116818	3118227	PE/PPE/repeat/phage
Rv2814c	3120566	3121504	PE/PPE/repeat/phage
Rv2815c	3121501	3121827	PE/PPE/repeat/phage
Rv2834c	3140487	3141314	PE/PPE/repeat/phage
Rv2853	3162268	3164115	PE/PPE/repeat/phage
Rv2885c	3194166	3195548	PE/PPE/repeat/phage
Rv2892c	3200794	3202020	PE/PPE/repeat/phage
Rv2943	3288464	3289705	PE/PPE/repeat/phage
Rv2943A	3289705	3290235	PE/PPE/repeat/phage
Rv2944	3289790	3290506	PE/PPE/repeat/phage
Rv2961	3313283	3313672	PE/PPE/repeat/phage
Rv2978c	3333785	3335164	PE/PPE/repeat/phage
Rv3018c	3376939	3378243	PE/PPE/repeat/phage
Rv3018A	3378329	3378415	PE/PPE/repeat/phage
Rv3021c	3379376	3380452	PE/PPE/repeat/phage
Rv3022c	3380440	3380682	PE/PPE/repeat/phage
Rv3022A	3380679	3380993	PE/PPE/repeat/phage
Rv3023c	3381375	3382622	PE/PPE/repeat/phage
Rv3097c	3465778	3467091	PE/PPE/repeat/phage
Rv3115	3481451	3482698	PE/PPE/repeat/phage
Rv3125c	3490476	3491651	PE/PPE/repeat/phage
Rv3135	3501334	3501732	PE/PPE/repeat/phage
Rv3136	3501794	3502936	PE/PPE/repeat/phage
Rv3144c	3510088	3511317	PE/PPE/repeat/phage
Rv3159c	3527391	3529163	PE/PPE/repeat/phage
Rv3184	3551281	3551607	PE/PPE/repeat/phage
Rv3185	3551604	3552542	PE/PPE/repeat/phage
Rv3186	3552764	3553090	PE/PPE/repeat/phage
Rv3187	3553087	3554025	PE/PPE/repeat/phage
Rv3191c	3557311	3558345	PE/PPE/repeat/phage
Rv3325	3710433	3710759	PE/PPE/repeat/phage
Rv3326	3710756	3711694	PE/PPE/repeat/phage
Rv3327	3711749	3713461	PE/PPE/repeat/phage
Rv3343c	3729364	3736935	PE/PPE/repeat/phage
Rv3344c	3736984	3738438	PE/PPE/repeat/phage
Rv3345c	3738158	3742774	PE/PPE/repeat/phage
Rv3347c	3743711	3753184	PE/PPE/repeat/phage
Rv3348	3753765	3754256	PE/PPE/repeat/phage
Rv3349c	3754293	3755033	PE/PPE/repeat/phage
Rv3350c	3755952	3767102	PE/PPE/repeat/phage
Rv3367	3778568	3780334	PE/PPE/repeat/phage
Rv3380c	3795100	3795984	PE/PPE/repeat/phage
Rv3381c	3796035	3796361	PE/PPE/repeat/phage
Rv3386	3800092	3800796	PE/PPE/repeat/phage
Rv3387	3800786	3801463	PE/PPE/repeat/phage
Rv3388	3801653	3803848	PE/PPE/repeat/phage
Rv3425	3842239	3842769	PE/PPE/repeat/phage
Rv3426	3843036	3843734	PE/PPE/repeat/phage
Rv3427c	3843885	3844640	PE/PPE/repeat/phage
Rv3428c	3844738	3845970	PE/PPE/repeat/phage
Rv3429	3847165	3847701	PE/PPE/repeat/phage
Rv3466	3883525	3884193	PE/PPE/repeat/phage
Rv3467	3883964	3884917	PE/PPE/repeat/phage
Rv3474	3890830	3891156	PE/PPE/repeat/phage
Rv3475	3891051	3892091	PE/PPE/repeat/phage
Rv3477	3894093	3894389	PE/PPE/repeat/phage
Rv3478	3894426	3895607	PE/PPE/repeat/phage
Rv3507	3926569	3930714	PE/PPE/repeat/phage
Rv3508	3931005	3936710	PE/PPE/repeat/phage
Rv3511	3939617	3941761	PE/PPE/repeat/phage
Rv3512	3941724	3944963	PE/PPE/repeat/phage
Rv3514	3945794	3950263	PE/PPE/repeat/phage
Rv3532	3969343	3970563	PE/PPE/repeat/phage
Rv3533c	3970705	3972453	PE/PPE/repeat/phage
Rv3539	3978059	3979498	PE/PPE/repeat/phage
Rv3558	3997980	3999638	PE/PPE/repeat/phage
Rv3590c	4031404	4033158	PE/PPE/repeat/phage
Rv3595c	4036731	4038050	PE/PPE/repeat/phage
Rv3621c	4060648	4061889	PE/PPE/repeat/phage
Rv3622c	4061899	4062198	PE/PPE/repeat/phage
Rv3636	4075752	4076099	PE/PPE/repeat/phage
Rv3637	4076484	4076984	PE/PPE/repeat/phage
Rv3638	4076984	4077730	PE/PPE/repeat/phage
Rv3650	4091233	4091517	PE/PPE/repeat/phage
Rv3652	4093632	4093946	PE/PPE/repeat/phage
Rv3653	4093940	4094527	PE/PPE/repeat/phage
Rv3738c	4189285	4190232	PE/PPE/repeat/phage
Rv3739c	4190284	4190517	PE/PPE/repeat/phage
Rv3746c	4196171	4196506	PE/PPE/repeat/phage
Rv3751	4198874	4199089	PE/PPE/repeat/phage
Rv3798	4252993	4254327	PE/PPE/repeat/phage
Rv3812	4276571	4278085	PE/PPE/repeat/phage
Rv3827c	4301563	4302789	PE/PPE/repeat/phage
Rv3844	4318775	4319266	PE/PPE/repeat/phage
Rv3872	4350745	4351044	PE/PPE/repeat/phage
Rv3873	4351075	4352181	PE/PPE/repeat/phage
Rv3892c	4374484	4375683	PE/PPE/repeat/phage
Rv3893c	4375762	4375995	PE/PPE/repeat/phage
