# Supplementary material for: Genome-wide mutational biases fuel transcriptional diversity in the Mycobacterium tuberculosis complex
Source: Nat Commun. 2019 Sep 5;10:3994. doi: 10.1038/s41467-019-11948-6 (PMC6728331; doi:10.1038/s41467-019-11948-6)
Supplement: Supplementary file 16 — Supplementary Data 12 [file 41467_2019_11948_MOESM16_ESM.xlsx]

## Sheet: Supplementary Data 12
Supplementary Data 12: PCR primers used for the hsdM deletion comfirmation
Primer	Sequence
hsdM L	CTCTGGTCAACGCAATGT
hsdM R	ATCTGAGACTCCTCCATTCC
Universal uptag	GATGTCTCACTGAGGTCTCT
