# Supplementary material for: Genome-wide mutational biases fuel transcriptional diversity in the Mycobacterium tuberculosis complex
Source: Nat Commun. 2019 Sep 5;10:3994. doi: 10.1038/s41467-019-11948-6 (PMC6728331; doi:10.1038/s41467-019-11948-6)
Supplement: Supplementary file 17 — Source Data [file 41467_2019_11948_MOESM17_ESM.xlsx]

## Sheet: Hoja1
Figure 1a
	Strain	PC1	PC2	Lineage
	N0004	-8.28932	5.30551	L3
	N0031	-4.52998	-3.85561	L2
	N0052	-14.9796	9.23245	L2
	N0054	-5.47376	1.68301	L3
	N0072	-0.550928	-10.7527	L1
	N0091	10.6442	-5.2906	L6
	N0136	-5.91271	-5.67904	L4
	N0145	-13.5863	6.83128	L2
	N0153	3.64494	-7.24245	L1
	N0155	-16.0396	3.35817	L2
	N0157	-0.354484	-14.6064	L1
	N1063	15.8051	6.16716	L5
	N1176	15.0231	4.01039	L5
	N1177	14.2939	5.88434	L6
	N1202	7.06463	-1.69729	L6
	N1216	-5.48225	-3.52241	L4
	N1272	14.6467	8.12831	L5
	N1274	-4.02834	2.62274	L3
	N1283	-1.89531	-0.576856	L4

## Sheet: Hoja2
Figure 1b
		N0004	N0031	N0052	N0054	N0072	N0091	N0136	N0145	N0153	N0155	N0157	N1063	N1176	N1177	N1202	N1216	N1272	N1274
	N0031	31.4891
	N0052	26.33	34.1057
	N0054	20.9086	26.8233	27.2645
	N0072	37.3125	30.0556	38.827	31.0204
	N0091	43.4284	40.6186	43.116	34.7557	40.026
	N0136	30.471	27.3464	33.308	25.1062	27.9885	39.5197
	N0145	31.8849	31.1964	22.7402	27.8329	34.9165	42.9184	28.8443
	N0153	36.4088	33.4186	36.818	28.3018	28.0788	30.0068	29.6243	33.3211
	N0155	33.1264	32.298	27.7162	31.9707	33.7135	47.3507	26.9049	19.1835	37.3186
	N0157	40.5665	35.4669	39.7186	32.3362	31.7628	34.6491	34.1365	38.9242	29.7369	40.7089
	N1063	39.2071	36.4957	40.9762	32.1165	37.2729	29.7609	37.1132	40.1966	29.8979	44.7856	36.0971
	N1176	37.7858	33.4775	40.5207	31.1516	32.6823	31.0585	31.9035	37.5587	27.6772	40.2827	35.5699	15.3278
	N1177	37.0995	36.4141	42.3778	33.8357	36.4796	38.0396	35.9936	40.3134	35.4522	43.6579	43.3919	27.5452	21.7572
	N1202	36.1616	36.0662	38.1865	33.9338	35.6114	32.3742	35.4133	37.2645	34.5218	39.6296	40.1534	34.6136	32.6856	31.8248
	N1216	31.7604	28.4769	33.162	24.3389	29.3155	38.6464	16.6949	27.2452	28.7082	27.3592	33.2709	35.8927	31.0358	36.8148	35.9854
	N1272	42.0801	40.9811	43.0737	34.151	42.0589	29.635	40.5215	42.195	31.301	47.1311	39.1386	17.3323	21.1447	33.429	39.5153	37.8383
	N1274	21.7209	30.5544	28.8828	19.8192	34.5254	37.5001	29.7048	31.8037	32.9637	36.29	34.6899	32.9753	33.4323	35.1723	34.4235	30.1693	37.538
	N1283	36.0113	30.8835	34.7341	31.3048	31.8884	38.5868	27.5558	31.4745	30.902	34.2962	36.5068	35.0825	32.0227	38.273	35.6476	28.2062	38.5652	33.7141

## Sheet: Hoja3
Figure 2b
	Branch	Branch length	PDEG genes
	L5	0.096	23
	L6	0.089	42
	Ancestor	0.003	27
	L1	0.064	30
	Modern	0.042	7
	L4	0.023	13
	L3_L2	0.007	13
	L3	0.035	17
	L2	0.017	14
	Beijing	0.017	20

## Sheet: Hoja4
Figure 3a
	N_boxes	Type
	324	New
	71	Disrupted
	360	New
	62	Disrupted
	376	New
	46	Disrupted
	368	New
	65	Disrupted
	376	New
	60	Disrupted
	378	New
	65	Disrupted
	317	New
	59	Disrupted
	385	New
	63	Disrupted
	355	New
	59	Disrupted
	346	New
	59	Disrupted
	341	New
	68	Disrupted
	347	New
	41	Disrupted
	375	New
	74	Disrupted
	388	New
	56	Disrupted
	338	New
	69	Disrupted
	354	New
	56	Disrupted
	348	New
	69	Disrupted
	349	New
	53	Disrupted
	336	New
	48	Disrupted
	355	New
	65	Disrupted
	347	New
	58	Disrupted
	356	New
	54	Disrupted
	334	New
	50	Disrupted
	340	New
	70	Disrupted
	356	New
	56	Disrupted
	403	New
	75	Disrupted
	323	New
	82	Disrupted
	338	New
	53	Disrupted
	338	New
	55	Disrupted
	330	New
	64	Disrupted
	353	New
	70	Disrupted
	337	New
	70	Disrupted
	342	New
	61	Disrupted
	319	New
	65	Disrupted
	356	New
	65	Disrupted
	391	New
	55	Disrupted
	341	New
	68	Disrupted
	335	New
	62	Disrupted
	358	New
	81	Disrupted
	388	New
	65	Disrupted
	369	New
	62	Disrupted
	379	New
	62	Disrupted
	341	New
	63	Disrupted
	351	New
	55	Disrupted
	348	New
	56	Disrupted
	351	New
	60	Disrupted
	354	New
	59	Disrupted
	344	New
	51	Disrupted
	350	New
	75	Disrupted
	401	New
	63	Disrupted
	359	New
	67	Disrupted
	363	New
	64	Disrupted
	344	New
	77	Disrupted
	373	New
	57	Disrupted
	375	New
	59	Disrupted
	343	New
	55	Disrupted
	335	New
	66	Disrupted
	339	New
	57	Disrupted
	336	New
	78	Disrupted
	334	New
	56	Disrupted
	344	New
	62	Disrupted
	363	New
	65	Disrupted
	363	New
	51	Disrupted
	351	New
	61	Disrupted
	364	New
	56	Disrupted
	309	New
	69	Disrupted
	301	New
	65	Disrupted
	342	New
	67	Disrupted
	355	New
	71	Disrupted
	333	New
	55	Disrupted
	328	New
	72	Disrupted
	341	New
	68	Disrupted
	363	New
	56	Disrupted
	383	New
	58	Disrupted
	349	New
	80	Disrupted
	352	New
	68	Disrupted
	376	New
	66	Disrupted
	357	New
	58	Disrupted
	360	New
	77	Disrupted
	374	New
	62	Disrupted
	352	New
	72	Disrupted
	364	New
	54	Disrupted
	379	New
	71	Disrupted
	364	New
	63	Disrupted
	375	New
	61	Disrupted
	384	New
	82	Disrupted
	357	New
	69	Disrupted
	349	New
	63	Disrupted
	398	New
	61	Disrupted
	322	New
	69	Disrupted
	339	New
	62	Disrupted
	346	New
	53	Disrupted
	360	New
	83	Disrupted
	352	New
	46	Disrupted
	342	New
	53	Disrupted
	355	New
	56	Disrupted
	381	New
	70	Disrupted
	402	New
	76	Disrupted
	316	New
	63	Disrupted
	334	New
	73	Disrupted
	353	New
	48	Disrupted
	347	New
	61	Disrupted
	380	New
	64	Disrupted
	326	New
	57	Disrupted
	369	New
	68	Disrupted
	364	New
	66	Disrupted
	346	New
	58	Disrupted
	360	New
	59	Disrupted
	387	New
	56	Disrupted
	360	New
	59	Disrupted
	364	New
	56	Disrupted
	352	New
	54	Disrupted
	347	New
	41	Disrupted
	338	New
	65	Disrupted
	392	New
	64	Disrupted
	332	New
	63	Disrupted
	364	New
	53	Disrupted
	377	New
	67	Disrupted
	367	New
	59	Disrupted
	407	New
	67	Disrupted
	372	New
	65	Disrupted
	361	New
	65	Disrupted
	354	New
	67	Disrupted
	354	New
	66	Disrupted
	386	New
	64	Disrupted
	346	New
	62	Disrupted
	341	New
	68	Disrupted
	364	New
	73	Disrupted
	349	New
	57	Disrupted
	336	New
	55	Disrupted
	355	New
	55	Disrupted
	325	New
	59	Disrupted
	363	New
	66	Disrupted
	387	New
	59	Disrupted
	354	New
	65	Disrupted
	336	New
	50	Disrupted
	382	New
	58	Disrupted
	389	New
	49	Disrupted
	388	New
	50	Disrupted
	381	New
	49	Disrupted
	363	New
	71	Disrupted
	359	New
	64	Disrupted
	376	New
	71	Disrupted
	326	New
	74	Disrupted
	400	New
	51	Disrupted
	352	New
	73	Disrupted
	361	New
	65	Disrupted
	345	New
	75	Disrupted
	382	New
	63	Disrupted
	375	New
	58	Disrupted
	385	New
	48	Disrupted
	393	New
	60	Disrupted
	389	New
	60	Disrupted
	339	New
	60	Disrupted
	362	New
	71	Disrupted
	343	New
	56	Disrupted
	390	New
	68	Disrupted
	337	New
	48	Disrupted
	343	New
	66	Disrupted
	348	New
	61	Disrupted
	371	New
	69	Disrupted
	380	New
	67	Disrupted
	361	New
	59	Disrupted
	325	New
	61	Disrupted
	327	New
	84	Disrupted
	368	New
	69	Disrupted
	379	New
	67	Disrupted
	350	New
	65	Disrupted
	381	New
	58	Disrupted
	364	New
	60	Disrupted
	352	New
	91	Disrupted
	365	New
	72	Disrupted
	352	New
	58	Disrupted
	373	New
	52	Disrupted
	364	New
	65	Disrupted
	333	New
	59	Disrupted
	375	New
	63	Disrupted
	348	New
	56	Disrupted
	326	New
	79	Disrupted
	347	New
	53	Disrupted
	358	New
	48	Disrupted
	360	New
	62	Disrupted
	366	New
	55	Disrupted
	321	New
	71	Disrupted
	323	New
	68	Disrupted
	342	New
	45	Disrupted
	385	New
	75	Disrupted
	318	New
	65	Disrupted
	339	New
	57	Disrupted
	360	New
	57	Disrupted
	394	New
	61	Disrupted
	371	New
	56	Disrupted
	369	New
	58	Disrupted
	383	New
	54	Disrupted
	362	New
	39	Disrupted
	339	New
	50	Disrupted
	371	New
	81	Disrupted
	344	New
	64	Disrupted
	351	New
	70	Disrupted
	369	New
	60	Disrupted
	355	New
	74	Disrupted
	329	New
	65	Disrupted
	404	New
	53	Disrupted
	364	New
	66	Disrupted
	370	New
	51	Disrupted
	363	New
	70	Disrupted
	358	New
	65	Disrupted
	350	New
	61	Disrupted
	353	New
	62	Disrupted
	352	New
	66	Disrupted
	385	New
	49	Disrupted
	376	New
	66	Disrupted
	315	New
	49	Disrupted
	344	New
	53	Disrupted
	368	New
	49	Disrupted
	325	New
	70	Disrupted
	355	New
	55	Disrupted
	402	New
	66	Disrupted
	376	New
	56	Disrupted
	357	New
	77	Disrupted
	317	New
	64	Disrupted
	381	New
	76	Disrupted
	294	New
	56	Disrupted
	342	New
	63	Disrupted
	329	New
	76	Disrupted
	370	New
	58	Disrupted
	350	New
	59	Disrupted
	318	New
	54	Disrupted
	387	New
	75	Disrupted
	339	New
	54	Disrupted
	340	New
	67	Disrupted
	365	New
	48	Disrupted
	362	New
	65	Disrupted
	354	New
	68	Disrupted
	340	New
	54	Disrupted
	370	New
	76	Disrupted
	340	New
	61	Disrupted
	321	New
	74	Disrupted
	346	New
	54	Disrupted
	321	New
	57	Disrupted
	360	New
	51	Disrupted
	383	New
	61	Disrupted
	373	New
	49	Disrupted
	329	New
	47	Disrupted
	347	New
	53	Disrupted
	340	New
	56	Disrupted
	331	New
	71	Disrupted
	362	New
	71	Disrupted
	358	New
	65	Disrupted
	375	New
	54	Disrupted
	370	New
	48	Disrupted
	322	New
	63	Disrupted
	398	New
	61	Disrupted
	386	New
	55	Disrupted
	352	New
	62	Disrupted
	379	New
	52	Disrupted
	374	New
	51	Disrupted
	355	New
	74	Disrupted
	353	New
	72	Disrupted
	353	New
	72	Disrupted
	337	New
	63	Disrupted
	365	New
	70	Disrupted
	383	New
	67	Disrupted
	312	New
	59	Disrupted
	358	New
	59	Disrupted
	354	New
	42	Disrupted
	336	New
	69	Disrupted
	354	New
	61	Disrupted
	343	New
	62	Disrupted
	358	New
	66	Disrupted
	344	New
	63	Disrupted
	365	New
	76	Disrupted
	333	New
	52	Disrupted
	339	New
	66	Disrupted
	377	New
	76	Disrupted
	376	New
	63	Disrupted
	365	New
	71	Disrupted
	355	New
	79	Disrupted
	357	New
	64	Disrupted
	345	New
	55	Disrupted
	308	New
	49	Disrupted
	364	New
	64	Disrupted
	372	New
	62	Disrupted
	382	New
	71	Disrupted
	341	New
	57	Disrupted
	364	New
	54	Disrupted
	353	New
	68	Disrupted
	362	New
	70	Disrupted
	346	New
	49	Disrupted
	342	New
	54	Disrupted
	367	New
	40	Disrupted
	360	New
	71	Disrupted
	395	New
	64	Disrupted
	341	New
	61	Disrupted
	373	New
	50	Disrupted
	350	New
	62	Disrupted
	336	New
	70	Disrupted
	367	New
	68	Disrupted
	343	New
	64	Disrupted
	357	New
	63	Disrupted
	363	New
	60	Disrupted
	357	New
	68	Disrupted
	326	New
	72	Disrupted
	339	New
	70	Disrupted
	324	New
	48	Disrupted
	352	New
	63	Disrupted
	344	New
	55	Disrupted
	359	New
	63	Disrupted
	345	New
	80	Disrupted
	375	New
	69	Disrupted
	347	New
	82	Disrupted
	371	New
	63	Disrupted
	326	New
	61	Disrupted
	333	New
	68	Disrupted
	299	New
	50	Disrupted
	346	New
	58	Disrupted
	365	New
	69	Disrupted
	326	New
	63	Disrupted
	360	New
	60	Disrupted
	347	New
	59	Disrupted
	376	New
	55	Disrupted
	371	New
	56	Disrupted
	362	New
	62	Disrupted
	348	New
	56	Disrupted
	379	New
	68	Disrupted
	331	New
	69	Disrupted
	398	New
	65	Disrupted
	377	New
	62	Disrupted
	352	New
	60	Disrupted
	354	New
	53	Disrupted
	369	New
	63	Disrupted
	369	New
	62	Disrupted
	316	New
	57	Disrupted
	365	New
	49	Disrupted
	311	New
	57	Disrupted
	349	New
	57	Disrupted
	395	New
	72	Disrupted
	357	New
	70	Disrupted
	374	New
	71	Disrupted
	376	New
	60	Disrupted
	328	New
	63	Disrupted
	339	New
	50	Disrupted
	355	New
	65	Disrupted
	349	New
	58	Disrupted
	379	New
	80	Disrupted
	375	New
	58	Disrupted
	353	New
	82	Disrupted
	358	New
	70	Disrupted
	357	New
	49	Disrupted
	358	New
	63	Disrupted
	351	New
	64	Disrupted
	349	New
	70	Disrupted
	346	New
	68	Disrupted
	395	New
	47	Disrupted
	369	New
	63	Disrupted
	329	New
	69	Disrupted
	343	New
	60	Disrupted
	299	New
	53	Disrupted
	293	New
	75	Disrupted
	358	New
	62	Disrupted
	346	New
	62	Disrupted
	338	New
	67	Disrupted
	374	New
	63	Disrupted
	328	New
	60	Disrupted
	360	New
	46	Disrupted
	325	New
	56	Disrupted
	363	New
	58	Disrupted
	366	New
	58	Disrupted
	348	New
	63	Disrupted
	326	New
	59	Disrupted
	347	New
	67	Disrupted
	375	New
	56	Disrupted
	350	New
	57	Disrupted
	360	New
	58	Disrupted
	354	New
	59	Disrupted
	377	New
	54	Disrupted
	401	New
	67	Disrupted
	330	New
	59	Disrupted
	344	New
	76	Disrupted
	347	New
	64	Disrupted
	373	New
	58	Disrupted
	324	New
	59	Disrupted
	368	New
	71	Disrupted
	352	New
	67	Disrupted
	375	New
	62	Disrupted
	369	New
	70	Disrupted
	358	New
	48	Disrupted
	343	New
	67	Disrupted
	343	New
	51	Disrupted
	395	New
	67	Disrupted
	362	New
	55	Disrupted
	362	New
	54	Disrupted
	350	New
	73	Disrupted
	316	New
	59	Disrupted
	388	New
	54	Disrupted
	337	New
	56	Disrupted
	376	New
	53	Disrupted
	382	New
	64	Disrupted
	345	New
	73	Disrupted
	363	New
	60	Disrupted
	339	New
	66	Disrupted
	389	New
	41	Disrupted
	324	New
	50	Disrupted
	370	New
	70	Disrupted
	355	New
	69	Disrupted
	359	New
	67	Disrupted
	336	New
	46	Disrupted
	330	New
	58	Disrupted
	353	New
	51	Disrupted
	327	New
	58	Disrupted
	361	New
	67	Disrupted
	385	New
	62	Disrupted
	364	New
	60	Disrupted
	359	New
	64	Disrupted
	361	New
	55	Disrupted
	338	New
	64	Disrupted
	385	New
	58	Disrupted
	323	New
	58	Disrupted
	362	New
	62	Disrupted
	372	New
	67	Disrupted
	353	New
	70	Disrupted
	360	New
	74	Disrupted
	358	New
	57	Disrupted
	348	New
	78	Disrupted
	402	New
	59	Disrupted
	353	New
	54	Disrupted
	349	New
	84	Disrupted
	300	New
	69	Disrupted
	355	New
	71	Disrupted
	359	New
	67	Disrupted
	334	New
	56	Disrupted
	334	New
	43	Disrupted
	340	New
	60	Disrupted
	340	New
	70	Disrupted
	360	New
	58	Disrupted
	360	New
	63	Disrupted
	327	New
	67	Disrupted
	360	New
	59	Disrupted
	350	New
	53	Disrupted
	379	New
	55	Disrupted
	345	New
	61	Disrupted
	365	New
	59	Disrupted
	361	New
	56	Disrupted
	351	New
	68	Disrupted
	336	New
	64	Disrupted
	365	New
	55	Disrupted
	355	New
	57	Disrupted
	360	New
	55	Disrupted
	345	New
	63	Disrupted
	419	New
	62	Disrupted
	332	New
	60	Disrupted
	393	New
	61	Disrupted
	349	New
	71	Disrupted
	349	New
	74	Disrupted
	357	New
	64	Disrupted
	305	New
	62	Disrupted
	354	New
	55	Disrupted
	363	New
	60	Disrupted
	317	New
	72	Disrupted
	339	New
	53	Disrupted
	362	New
	59	Disrupted
	368	New
	83	Disrupted
	360	New
	49	Disrupted
	379	New
	67	Disrupted
	359	New
	64	Disrupted
	336	New
	65	Disrupted
	349	New
	67	Disrupted
	342	New
	68	Disrupted
	356	New
	62	Disrupted
	444	New
	59	Disrupted
	344	New
	69	Disrupted
	361	New
	61	Disrupted
	356	New
	66	Disrupted
	328	New
	48	Disrupted
	356	New
	65	Disrupted
	369	New
	70	Disrupted
	342	New
	67	Disrupted
	372	New
	58	Disrupted
	340	New
	64	Disrupted
	318	New
	64	Disrupted
	387	New
	54	Disrupted
	343	New
	60	Disrupted
	331	New
	75	Disrupted
	328	New
	74	Disrupted
	333	New
	72	Disrupted
	307	New
	68	Disrupted
	356	New
	71	Disrupted
	367	New
	61	Disrupted
	370	New
	62	Disrupted
	364	New
	47	Disrupted
	376	New
	55	Disrupted
	365	New
	47	Disrupted
	378	New
	63	Disrupted
	354	New
	61	Disrupted
	401	New
	57	Disrupted
	344	New
	64	Disrupted
	355	New
	57	Disrupted
	403	New
	63	Disrupted
	419	New
	59	Disrupted
	353	New
	61	Disrupted
	354	New
	62	Disrupted
	364	New
	69	Disrupted
	398	New
	62	Disrupted
	353	New
	61	Disrupted
	353	New
	55	Disrupted
	381	New
	68	Disrupted
	346	New
	57	Disrupted
	358	New
	58	Disrupted
	366	New
	61	Disrupted
	370	New
	60	Disrupted
	302	New
	87	Disrupted
	335	New
	85	Disrupted
	370	New
	39	Disrupted
	383	New
	46	Disrupted
	338	New
	50	Disrupted
	376	New
	78	Disrupted
	379	New
	60	Disrupted
	362	New
	70	Disrupted
	385	New
	58	Disrupted
	317	New
	53	Disrupted
	323	New
	79	Disrupted
	363	New
	64	Disrupted
	340	New
	49	Disrupted
	376	New
	57	Disrupted
	358	New
	51	Disrupted
	361	New
	55	Disrupted
	379	New
	69	Disrupted
	356	New
	60	Disrupted
	352	New
	61	Disrupted
	334	New
	54	Disrupted
	351	New
	91	Disrupted
	335	New
	63	Disrupted
	372	New
	74	Disrupted
	337	New
	63	Disrupted
	380	New
	71	Disrupted
	366	New
	70	Disrupted
	353	New
	66	Disrupted
	397	New
	50	Disrupted
	350	New
	50	Disrupted
	356	New
	57	Disrupted
	379	New
	55	Disrupted
	353	New
	58	Disrupted
	389	New
	59	Disrupted
	324	New
	72	Disrupted
	365	New
	61	Disrupted
	354	New
	64	Disrupted
	371	New
	81	Disrupted
	355	New
	61	Disrupted
	338	New
	57	Disrupted
	384	New
	67	Disrupted
	377	New
	67	Disrupted
	340	New
	62	Disrupted
	362	New
	61	Disrupted
	337	New
	61	Disrupted
	354	New
	58	Disrupted
	363	New
	65	Disrupted
	336	New
	72	Disrupted
	368	New
	46	Disrupted
	362	New
	86	Disrupted
	356	New
	66	Disrupted
	367	New
	63	Disrupted
	363	New
	59	Disrupted
	352	New
	75	Disrupted
	370	New
	66	Disrupted
	377	New
	50	Disrupted
	385	New
	39	Disrupted
	343	New
	62	Disrupted
	370	New
	70	Disrupted
	374	New
	59	Disrupted
	360	New
	66	Disrupted
	380	New
	76	Disrupted
	397	New
	64	Disrupted
	346	New
	65	Disrupted
	338	New
	52	Disrupted
	380	New
	62	Disrupted
	337	New
	60	Disrupted
	370	New
	58	Disrupted
	331	New
	80	Disrupted
	364	New
	57	Disrupted
	351	New
	48	Disrupted
	353	New
	66	Disrupted
	327	New
	74	Disrupted
	385	New
	60	Disrupted
	351	New
	50	Disrupted
	368	New
	62	Disrupted
	347	New
	62	Disrupted
	344	New
	59	Disrupted
	338	New
	56	Disrupted
	393	New
	77	Disrupted
	345	New
	56	Disrupted
	356	New
	54	Disrupted
	348	New
	75	Disrupted
	344	New
	69	Disrupted
	347	New
	60	Disrupted
	400	New
	68	Disrupted
	332	New
	53	Disrupted
	365	New
	69	Disrupted
	382	New
	55	Disrupted
	349	New
	74	Disrupted
	339	New
	62	Disrupted
	369	New
	61	Disrupted
	339	New
	63	Disrupted
	289	New
	67	Disrupted
	364	New
	75	Disrupted
	353	New
	61	Disrupted
	341	New
	54	Disrupted
	352	New
	68	Disrupted
	345	New
	58	Disrupted
	343	New
	56	Disrupted
	366	New
	66	Disrupted
	356	New
	47	Disrupted
	334	New
	56	Disrupted
	361	New
	52	Disrupted
	357	New
	53	Disrupted
	349	New
	68	Disrupted
	320	New
	71	Disrupted
	342	New
	51	Disrupted
	344	New
	62	Disrupted
	363	New
	60	Disrupted
	331	New
	69	Disrupted
	378	New
	51	Disrupted
	350	New
	57	Disrupted
	379	New
	52	Disrupted
	340	New
	54	Disrupted
	341	New
	53	Disrupted
	382	New
	71	Disrupted
	368	New
	52	Disrupted
	396	New
	68	Disrupted
	333	New
	48	Disrupted
	359	New
	55	Disrupted
	354	New
	56	Disrupted
	386	New
	59	Disrupted
	347	New
	72	Disrupted
	344	New
	59	Disrupted
	348	New
	72	Disrupted
	351	New
	70	Disrupted
	327	New
	64	Disrupted
	363	New
	54	Disrupted
	359	New
	67	Disrupted
	356	New
	66	Disrupted
	375	New
	54	Disrupted
	333	New
	52	Disrupted
	333	New
	59	Disrupted
	370	New
	51	Disrupted
	376	New
	66	Disrupted
	365	New
	78	Disrupted
	363	New
	67	Disrupted
	388	New
	61	Disrupted
	350	New
	57	Disrupted
	365	New
	56	Disrupted
	405	New
	67	Disrupted
	329	New
	47	Disrupted
	381	New
	66	Disrupted
	381	New
	61	Disrupted
	387	New
	61	Disrupted
	361	New
	47	Disrupted
	355	New
	66	Disrupted
	356	New
	57	Disrupted
	330	New
	57	Disrupted
	333	New
	49	Disrupted
	383	New
	76	Disrupted
	384	New
	66	Disrupted
	373	New
	72	Disrupted
	369	New
	52	Disrupted
	310	New
	58	Disrupted
	361	New
	69	Disrupted
	341	New
	60	Disrupted
	340	New
	57	Disrupted
	388	New
	54	Disrupted
	332	New
	51	Disrupted
	350	New
	54	Disrupted
	346	New
	70	Disrupted
	353	New
	49	Disrupted
	377	New
	53	Disrupted
	385	New
	65	Disrupted
	351	New
	66	Disrupted
	362	New
	57	Disrupted
	366	New
	51	Disrupted
	381	New
	70	Disrupted
	357	New
	64	Disrupted
	398	New
	56	Disrupted
	357	New
	64	Disrupted
	377	New
	50	Disrupted
	357	New
	66	Disrupted
	385	New
	58	Disrupted
	345	New
	60	Disrupted
	348	New
	58	Disrupted
	348	New
	56	Disrupted
	328	New
	64	Disrupted
	349	New
	41	Disrupted
	319	New
	76	Disrupted
	342	New
	48	Disrupted
	344	New
	52	Disrupted
	358	New
	50	Disrupted
	342	New
	60	Disrupted
	364	New
	64	Disrupted
	361	New
	78	Disrupted
	302	New
	50	Disrupted
	348	New
	54	Disrupted
	373	New
	55	Disrupted
	398	New
	62	Disrupted
	373	New
	66	Disrupted
	313	New
	58	Disrupted
	350	New
	67	Disrupted
	334	New
	65	Disrupted
	369	New
	66	Disrupted
	379	New
	65	Disrupted
	336	New
	74	Disrupted
	349	New
	66	Disrupted
	334	New
	83	Disrupted
	332	New
	68	Disrupted
	354	New
	50	Disrupted
	376	New
	75	Disrupted
	349	New
	55	Disrupted
	379	New
	61	Disrupted
	368	New
	62	Disrupted
	355	New
	54	Disrupted
	367	New
	67	Disrupted
	362	New
	75	Disrupted
	354	New
	72	Disrupted
	351	New
	65	Disrupted
	316	New
	51	Disrupted
	349	New
	48	Disrupted
	344	New
	66	Disrupted
	334	New
	75	Disrupted
	357	New
	62	Disrupted
	362	New
	60	Disrupted
	335	New
	56	Disrupted
	360	New
	58	Disrupted
	378	New
	59	Disrupted
	317	New
	81	Disrupted
	376	New
	65	Disrupted
	349	New
	59	Disrupted
	358	New
	59	Disrupted
	349	New
	53	Disrupted
	372	New
	65	Disrupted
	334	New
	62	Disrupted
	348	New
	69	Disrupted
	364	New
	56	Disrupted
	364	New
	76	Disrupted
	386	New
	66	Disrupted
	370	New
	43	Disrupted
	330	New
	70	Disrupted
	347	New
	69	Disrupted
	359	New
	61	Disrupted
	388	New
	51	Disrupted
	310	New
	59	Disrupted
	363	New
	72	Disrupted
	374	New
	49	Disrupted
	356	New
	68	Disrupted
	383	New
	57	Disrupted
	364	New
	65	Disrupted
	358	New
	59	Disrupted
	345	New
	72	Disrupted
	376	New
	69	Disrupted
	343	New
	74	Disrupted
	328	New
	51	Disrupted
	381	New
	62	Disrupted
	381	New
	59	Disrupted
	369	New
	64	Disrupted
	344	New
	50	Disrupted
	350	New
	53	Disrupted
	353	New
	62	Disrupted
	352	New
	70	Disrupted
	349	New
	62	Disrupted
	373	New
	63	Disrupted
	362	New
	78	Disrupted
	366	New
	71	Disrupted
	342	New
	67	Disrupted
	326	New
	72	Disrupted
	355	New
	65	Disrupted
	344	New
	64	Disrupted
	364	New
	54	Disrupted
	383	New
	52	Disrupted
	397	New
	51	Disrupted
	339	New
	65	Disrupted
	366	New
	46	Disrupted
	353	New
	57	Disrupted
	366	New
	62	Disrupted
	369	New
	72	Disrupted
	362	New
	80	Disrupted
	358	New
	67	Disrupted
	349	New
	71	Disrupted
	343	New
	70	Disrupted
	348	New
	59	Disrupted
	360	New
	49	Disrupted
	338	New
	55	Disrupted
	334	New
	62	Disrupted
	350	New
	42	Disrupted
	345	New
	56	Disrupted
	376	New
	52	Disrupted
	380	New
	69	Disrupted
	372	New
	50	Disrupted
	359	New
	75	Disrupted
	377	New
	72	Disrupted
	365	New
	68	Disrupted
	336	New
	62	Disrupted
	378	New
	58	Disrupted
	328	New
	54	Disrupted
	394	New
	68	Disrupted
	357	New
	53	Disrupted
	383	New
	65	Disrupted
	319	New
	68	Disrupted
	381	New
	63	Disrupted
	342	New
	77	Disrupted
	423	New
	64	Disrupted
	362	New
	57	Disrupted
	373	New
	56	Disrupted
	377	New
	43	Disrupted
	386	New
	64	Disrupted
	319	New
	49	Disrupted
	379	New
	45	Disrupted
	355	New
	51	Disrupted
	331	New
	67	Disrupted
	388	New
	61	Disrupted
	363	New
	75	Disrupted
	346	New
	61	Disrupted
	346	New
	44	Disrupted
	358	New
	58	Disrupted
	372	New
	78	Disrupted
	364	New
	67	Disrupted
	414	New
	63	Disrupted
	347	New
	46	Disrupted
	330	New
	78	Disrupted
	370	New
	56	Disrupted
	339	New
	72	Disrupted
	358	New
	59	Disrupted
	357	New
	65	Disrupted
	332	New
	75	Disrupted
	381	New
	52	Disrupted
	338	New
	55	Disrupted
	354	New
	75	Disrupted
	353	New
	48	Disrupted
	356	New
	56	Disrupted
	341	New
	67	Disrupted
	346	New
	49	Disrupted
	354	New
	53	Disrupted
	352	New
	70	Disrupted
	382	New
	70	Disrupted
	356	New
	68	Disrupted
	333	New
	61	Disrupted
	335	New
	47	Disrupted
	357	New
	58	Disrupted
	333	New
	61	Disrupted
	345	New
	58	Disrupted
	364	New
	54	Disrupted
	364	New
	53	Disrupted
	362	New
	72	Disrupted
	336	New
	62	Disrupted
	328	New
	57	Disrupted
	329	New
	79	Disrupted
	356	New
	54	Disrupted
	332	New
	58	Disrupted
	316	New
	58	Disrupted
	321	New
	60	Disrupted
	356	New
	80	Disrupted
	327	New
	62	Disrupted
	351	New
	69	Disrupted
	332	New
	54	Disrupted
	349	New
	74	Disrupted
	366	New
	67	Disrupted
	347	New
	66	Disrupted
	379	New
	64	Disrupted
	340	New
	63	Disrupted
	356	New
	60	Disrupted
	388	New
	85	Disrupted
	369	New
	77	Disrupted
	339	New
	76	Disrupted
	315	New
	74	Disrupted
	369	New
	60	Disrupted
	377	New
	70	Disrupted
	343	New
	71	Disrupted
	312	New
	59	Disrupted
	342	New
	62	Disrupted
	319	New
	67	Disrupted
	369	New
	61	Disrupted
	347	New
	54	Disrupted
	319	New
	75	Disrupted
	347	New
	54	Disrupted
	342	New
	59	Disrupted
	365	New
	62	Disrupted
	373	New
	65	Disrupted
	334	New
	57	Disrupted
	371	New
	55	Disrupted
	360	New
	55	Disrupted
	322	New
	63	Disrupted
	378	New
	64	Disrupted
	376	New
	56	Disrupted
	374	New
	60	Disrupted
	321	New
	63	Disrupted
	352	New
	50	Disrupted
	343	New
	58	Disrupted
	371	New
	59	Disrupted
	350	New
	79	Disrupted
	319	New
	56	Disrupted
	364	New
	61	Disrupted
	356	New
	63	Disrupted
	367	New
	52	Disrupted
	352	New
	75	Disrupted
	364	New
	73	Disrupted
	345	New
	68	Disrupted
	328	New
	49	Disrupted
	361	New
	41	Disrupted
	340	New
	62	Disrupted
	377	New
	72	Disrupted
	347	New
	55	Disrupted
	392	New
	65	Disrupted
	345	New
	63	Disrupted
	352	New
	51	Disrupted
	366	New
	63	Disrupted
	342	New
	51	Disrupted
	373	New
	53	Disrupted
	395	New
	60	Disrupted
	328	New
	55	Disrupted
	386	New
	52	Disrupted
	358	New
	54	Disrupted
	374	New
	59	Disrupted
	353	New
	60	Disrupted
	349	New
	55	Disrupted
	354	New
	67	Disrupted
	335	New
	56	Disrupted
	379	New
	63	Disrupted
	345	New
	60	Disrupted
	382	New
	69	Disrupted
	349	New
	62	Disrupted
	377	New
	52	Disrupted
	372	New
	56	Disrupted
	348	New
	67	Disrupted
	330	New
	66	Disrupted
	311	New
	57	Disrupted
	380	New
	77	Disrupted
	376	New
	63	Disrupted
	342	New
	72	Disrupted
	353	New
	66	Disrupted
	362	New
	68	Disrupted
	337	New
	61	Disrupted
	339	New
	66	Disrupted
	373	New
	58	Disrupted
	327	New
	57	Disrupted
	363	New
	66	Disrupted
	346	New
	67	Disrupted
	356	New
	63	Disrupted
	380	New
	59	Disrupted
	371	New
	65	Disrupted
	296	New
	53	Disrupted
	313	New
	64	Disrupted
	378	New
	77	Disrupted
	330	New
	53	Disrupted
	361	New
	63	Disrupted
	335	New
	56	Disrupted
	414	New
	63	Disrupted
	376	New
	66	Disrupted
	340	New
	65	Disrupted
	366	New
	74	Disrupted
	332	New
	64	Disrupted
	330	New
	60	Disrupted
	314	New
	59	Disrupted
	365	New
	62	Disrupted
	342	New
	55	Disrupted
	360	New
	68	Disrupted
	352	New
	69	Disrupted
	352	New
	60	Disrupted
	368	New
	70	Disrupted
	351	New
	70	Disrupted
	352	New
	63	Disrupted
	346	New
	60	Disrupted
	334	New
	51	Disrupted
	366	New
	60	Disrupted
	378	New
	70	Disrupted
	337	New
	58	Disrupted
	317	New
	74	Disrupted
	331	New
	66	Disrupted
	340	New
	60	Disrupted
	342	New
	56	Disrupted
	345	New
	69	Disrupted
	371	New
	60	Disrupted
	343	New
	64	Disrupted
	362	New
	54	Disrupted
	375	New
	57	Disrupted
	368	New
	56	Disrupted
	362	New
	70	Disrupted
	322	New
	58	Disrupted
	357	New
	66	Disrupted
	347	New
	56	Disrupted
	396	New
	57	Disrupted
	338	New
	55	Disrupted
	319	New
	80	Disrupted
	352	New
	56	Disrupted
	342	New
	64	Disrupted
	314	New
	53	Disrupted
	351	New
	69	Disrupted
	357	New
	61	Disrupted
	352	New
	64	Disrupted
	342	New
	78	Disrupted
	363	New
	70	Disrupted
	372	New
	68	Disrupted
	377	New
	69	Disrupted
	287	New
	56	Disrupted
	334	New
	64	Disrupted

## Sheet: Hoja5
Figure 3b
		WT Allele	ALT allele	Freq
		A	A	0
		C	A	0.0514705
		G	A	0.208583
		T	A	0.0126896
		A	C	0.062667
		C	C	0
		G	C	0.0494868
		T	C	0.122262
		A	G	0.118794
		C	G	0.0519386
		G	G	0
		T	G	0.0590858
		A	T	0.0116239
		C	T	0.202945
		G	T	0.0484534
		T	T	0

## Sheet: Hoja6
Figure 4a
	Gene	Transcript	Clade	log2FoldChange	PDEG?	SNP	Type_of_modification
	Rv3134c	sense	Beijing	5.16874	Yes	3500149	New_boxes
	Rv3143	sense	Beijing	4.50632	Yes	3509626	New_boxes
	Rv3182	sense	Beijing	1.81847	No	3550347	New_boxes
	Rv0105c	antisense	Beijing	1.72556	No	123454	New_boxes
	Rv0986	antisense	Beijing	0.542819	No	1102117	New_boxes
	Rv2336	antisense	Beijing	-0.169896	No	2612256	New_boxes
	Rv3296	antisense	Beijing	-2.59259	No	3680932	New_boxes
	Rv3527	antisense	Beijing	0.432624	No	3964518	New_boxes
	Rv3736	antisense	Beijing	-0.303918	No	4186678	New_boxes
	Rv3879c	antisense	Beijing	-0.238408	No	4359653	New_boxes
	Rv0724A	sense	Lineage 1	1.65734	Yes	817696	New_boxes
	Rv2712	sense	Lineage 1	2.43298	Yes	3025431	New_boxes
	Rv2765	sense	Lineage 1	3.55272	Yes	3074830	New_boxes
	Rv0469	sense	Lineage 1	0.758132	No	560664	New_boxes
	Rv1213	sense	Lineage 1	0.262792	No	1356648	New_boxes
	Rv1355c	sense	Lineage 1	0.664628	No	1522862	New_boxes
	Rv1415	sense	Lineage 1	0.145232	No	1590555	New_boxes
	Rv1782	sense	Lineage 1	-0.107292	No	2017560	New_boxes
	Rv1781c	sense	Lineage 1	1.02198	No	2017560	New_boxes
	Rv1843c	sense	Lineage 1	-0.493115	No	2092391	New_boxes
	Rv2051c	sense	Lineage 1	0.459685	No	2309356	New_boxes
	Rv2948c	sense	Lineage 1	-0.105067	No	3299413	New_boxes
	Rv3794	sense	Lineage 1	0.267875	No	4245969	New_boxes
	Rv3811	sense	Lineage 1	0.191592	No	4276306	New_boxes
	Rv3814c	sense	Lineage 1	0.0444668	No	4280441	New_boxes
	Rv2671	antisense	Lineage 1	5.33858	Yes	2987918	New_boxes
	Rv2672	antisense	Lineage 1	3.85151	Yes	2987918	New_boxes
	Rv0005	antisense	Lineage 1	-0.0879249	No	8452	New_boxes
	Rv0468	antisense	Lineage 1	0.0553263	No	560664	New_boxes
	Rv0966c	antisense	Lineage 1	1.16133	No	1077754	New_boxes
	Rv1182	antisense	Lineage 1	-0.42748	No	1320508	New_boxes
	Rv1625c	antisense	Lineage 1	3.74119	No	1826624	New_boxes
	Rv2994	antisense	Lineage 1	-0.156701	No	3351472	New_boxes
	Rv3106	antisense	Lineage 1	0.0723984	No	3474597	New_boxes
	Rv3366	sense	Lineage 2	2.60072	Yes	3778011	New_boxes
	Rv3173c	sense	Lineage 2	0.683736	No	3542049	New_boxes
	Rv3819	antisense	Lineage 2	2.62926	Yes	4284429	New_boxes
	Rv0874c	antisense	Lineage 2	1.39038	No	972980	New_boxes
	Rv1506c	antisense	Lineage 2	-0.210014	No	1695796	New_boxes
	Rv2724c	antisense	Lineage 2	1.93365	No	3036826	New_boxes
	Rv2076c	sense	Lineage 3	3.14256	Yes	2333215	New_boxes
	Rv2075c	sense	Lineage 3	1.57791	Yes	2333215	New_boxes
	Rv2427A	sense	Lineage 3	3.2583	Yes	2726105	New_boxes
	Rv2428	sense	Lineage 3	1.88618	Yes	2726105	New_boxes
	Rv2429	sense	Lineage 3	1.97457	Yes	2726105	New_boxes
	Rv3675	sense	Lineage 3	2.56529	Yes	4115952	New_boxes
	Rv1251c	sense	Lineage 3	0.102952	No	1396618	New_boxes
	Rv2958c	sense	Lineage 3	-0.257786	No	3312620	New_boxes
	Rv0179c	antisense	Lineage 3	2.28529	Yes	210624	New_boxes
	Rv1436	antisense	Lineage 3	1.79192	Yes	1614143	New_boxes
	Rv1699	antisense	Lineage 3	-0.495929	No	1925136	New_boxes
	Rv2091c	antisense	Lineage 3	0.0123357	No	2348708	New_boxes
	Rv2959c	antisense	Lineage 3	0.952537	No	3312620	New_boxes
	Rv3793	antisense	Lineage 3	2.32516	Yes	4242075	New_boxes
	Rv0557	sense	Lineage 4	0.62411	No	648856	New_boxes
	Rv0983	sense	Lineage 4	-0.000124706	No	1098523	New_boxes
	Rv2962c	sense	Lineage 4	1.27825	No	3314412	New_boxes
	Rv2565	antisense	Lineage 4	1.53043	Yes	2886570	New_boxes
	Rv1022	antisense	Lineage 4	0.204312	No	1144585	New_boxes
	Rv1026	antisense	Lineage 4	1.81405	No	1148259	New_boxes
	Rv1206	antisense	Lineage 4	0.00766652	No	13551172	New_boxes
	Rv1020	sense	Lineage 5	1.57205	Yes	1139497	New_boxes
	Rv2923c	sense	Lineage 5	2.0011	Yes	3238190	New_boxes
	Rv2922A	sense	Lineage 5	3.68997	Yes	3238190	New_boxes
	Rv0121c	sense	Lineage 5	0.151726	No	148187	New_boxes
	Rv0177	sense	Lineage 5	0.800912	No	208299	New_boxes
	Rv0312	sense	Lineage 5	0.385255	No	379687	New_boxes
	Rv0436c	sense	Lineage 5	-0.17409	No	525205	New_boxes
	Rv0498	sense	Lineage 5	0.0129971	No	588160	New_boxes
	Rv0573c	sense	Lineage 5	0.321693	No	667950	New_boxes
	Rv0640	sense	Lineage 5	-0.364264	No	735135	New_boxes
	Rv0798c	sense	Lineage 5	0.836911	No	892659	New_boxes
	Rv0811c	sense	Lineage 5	0.364502	No	905344	New_boxes
	Rv1534	sense	Lineage 5	-0.81062	No	1733618	New_boxes
	Rv1936	sense	Lineage 5	-0.150574	No	2186371	New_boxes
	Rv2264c	sense	Lineage 5	0.207157	No	2645780	New_boxes
	Rv2736c	sense	Lineage 5	0.407237	No	3050362	New_boxes
	Rv2797c	sense	Lineage 5	0.0196682	No	3106491	New_boxes
	Rv2864c	sense	Lineage 5	0.256963	No	3175460	New_boxes
	Rv2889c	sense	Lineage 5	0.888036	No	3199103	New_boxes
	Rv3216	sense	Lineage 5	-0.0190403	No	3592709	New_boxes
	Rv3465	sense	Lineage 5	0.0588387	No	3882025	New_boxes
	Rv3521	sense	Lineage 5	1.15701	No	3957514	New_boxes
	Rv3666c	sense	Lineage 5	0.259655	No	4109151	New_boxes
	Rv3831	sense	Lineage 5	0.358208	No	4306059	New_boxes
	Rv3901c	sense	Lineage 5	0.281806	No	4387392	New_boxes
	Rv3911	sense	Lineage 5	0.169796	No	4397110	New_boxes
	Rv2161c	antisense	Lineage 5	2.37376	Yes	2422502	New_boxes
	Rv2724c	antisense	Lineage 5	3.0725	Yes	3037196	New_boxes
	Rv0080	antisense	Lineage 5	0.579604	No	89474	New_boxes
	Rv0176	antisense	Lineage 5	0.545337	No	208299	New_boxes
	Rv0598c	antisense	Lineage 5	0.158515	No	697196	New_boxes
	Rv0639	antisense	Lineage 5	-0.035179	No	735135	New_boxes
	Rv0814c	antisense	Lineage 5	1.04695	No	907906	New_boxes
	Rv0931c	antisense	Lineage 5	-0.181659	No	1038813	New_boxes
	Rv1698	antisense	Lineage 5	0.533127	No	1923633	New_boxes
	Rv1817	antisense	Lineage 5	0.0284781	No	2060606	New_boxes
	Rv2221c	antisense	Lineage 5	0.385558	No	2489855	New_boxes
	Rv2387	antisense	Lineage 5	-0.335805	No	2682158	New_boxes
	Rv2957	antisense	Lineage 5	-0.11741	No	3309916	New_boxes
	Rv2958c	antisense	Lineage 5	0.181942	No	3309916	New_boxes
	Rv3300c	antisense	Lineage 5	0.993408	No	3685487	New_boxes
	Rv3490	antisense	Lineage 5	0.645387	No	3909589	New_boxes
	Rv3527	antisense	Lineage 5	1.22861	No	3964234	New_boxes
	Rv1817	sense	Lineage 6	1.93388	Yes	2060557	New_boxes
	Rv1867	sense	Lineage 6	1.88104	Yes	2115776	New_boxes
	Rv1877	sense	Lineage 6	1.87446	Yes	2125863	New_boxes
	Rv2421c	sense	Lineage 6	2.0965	Yes	2719057	New_boxes
	Rv2779c	sense	Lineage 6	2.97534	Yes	3085752	New_boxes
	Rv3197A	sense	Lineage 6	2.5432	Yes	3570843	New_boxes
	Rv3530c	sense	Lineage 6	2.19629	Yes	3968618	New_boxes
	Rv3531c	sense	Lineage 6	2.79676	Yes	3968618	New_boxes
	Rv3805c	sense	Lineage 6	1.90012	Yes	4269522	New_boxes
	Rv3806c	sense	Lineage 6	1.71245	Yes	4269522	New_boxes
	Rv0626	sense	Lineage 6	2.02672	Yes	717062	New_boxes
	Rv0112	sense	Lineage 6	0.272294	No	135398	New_boxes
	Rv0217c	sense	Lineage 6	1.29996	No	260610	New_boxes
	Rv0235c	sense	Lineage 6	0.204372	No	282537	New_boxes
	Rv0262c	sense	Lineage 6	0.816965	No	315069	New_boxes
	Rv0421c	sense	Lineage 6	-0.0962247	No	507989	New_boxes
	Rv0435c	sense	Lineage 6	1.31302	No	524802	New_boxes
	Rv0502	sense	Lineage 6	0.0474178	No	592494	New_boxes
	Rv0752c	sense	Lineage 6	0.204831	No	843751	New_boxes
	Rv0990c	sense	Lineage 6	0.0526412	No	1107897	New_boxes
	Rv1625c	sense	Lineage 6	-0.741438	No	1827946	New_boxes
	Rv1662	sense	Lineage 6	0.221964	No	1875585	New_boxes
	Rv2023c	sense	Lineage 6	0.348412	No	2267976	New_boxes
	Rv2111c	sense	Lineage 6	0.808091	No	2370902	New_boxes
	Rv2338c	sense	Lineage 6	0.973162	No	2614882	New_boxes
	Rv2449c	sense	Lineage 6	0.167326	No	2751300	New_boxes
	Rv2694c	sense	Lineage 6	0.498732	No	3011903	New_boxes
	Rv2743c	sense	Lineage 6	0.25152	No	3057309	New_boxes
	Rv3213c	sense	Lineage 6	0.761287	No	3591488	New_boxes
	Rv3305c	sense	Lineage 6	0.14731	No	3693548	New_boxes
	Rv3307	sense	Lineage 6	-0.179778	No	3693548	New_boxes
	Rv3442c	sense	Lineage 6	0.205894	No	3862148	New_boxes
	Rv3648c	sense	Lineage 6	0.156647	No	4090238	New_boxes
	Rv3755c	sense	Lineage 6	0.179667	No	4201352	New_boxes
	Rv3823c	sense	Lineage 6	0.0930614	No	4292095	New_boxes
	Rv3879c	sense	Lineage 6	0.0668933	No	4358866	New_boxes
	Rv0861c	antisense	Lineage 6	5.76064	Yes	959369	New_boxes
	Rv0908	antisense	Lineage 6	2.27084	Yes	1013635	New_boxes
	Rv0909	antisense	Lineage 6	0.787215	Yes	1013635	New_boxes
	Rv1645c	antisense	Lineage 6	1.83391	Yes	1855260	New_boxes
	Rv1743	antisense	Lineage 6	2.93346	Yes	1970407	New_boxes
	Rv2360	antisense	Lineage 6	2.06307	Yes	26411816	New_boxes
	Rv3197	antisense	Lineage 6	3.3525	Yes	3570843	New_boxes
	Rv0172	antisense	Lineage 6	1.69646	Yes	203639	New_boxes
	Rv0111	antisense	Lineage 6	0.741883	No	135398	New_boxes
	Rv0309	antisense	Lineage 6	2.68082	No	378404	New_boxes
	Rv0382c	antisense	Lineage 6	-0.58474	No	457372	New_boxes
	Rv0422c	antisense	Lineage 6	-0.112996	No	507989	New_boxes
	Rv0500	antisense	Lineage 6	0.27035	No	592494	New_boxes
	Rv0506	antisense	Lineage 6	0.237405	No	598723	New_boxes
	Rv0612	antisense	Lineage 6	-0.62974	No	709150	New_boxes
	Rv0989c	antisense	Lineage 6	0.209965	No	1107897	New_boxes
	Rv1730c	antisense	Lineage 6	2.86466	No	1955686	New_boxes
	Rv1743	antisense	Lineage 6	2.93346	No	1970407	New_boxes
	Rv2092c	antisense	Lineage 6	0.171652	No	2349116	New_boxes
	Rv2196	antisense	Lineage 6	0.849498	No	2461545	New_boxes
	Rv2246	antisense	Lineage 6	1.06532	No	2520466	New_boxes
	Rv2518c	antisense	Lineage 6	0.0485979	No	2835261	New_boxes
	Rv2667	antisense	Lineage 6	-0.449712	No	2984105	New_boxes
	Rv2940c	antisense	Lineage 6	0.072553	No	3281634	New_boxes
	Rv3195	antisense	Lineage 6	-0.673258	No	3564897	New_boxes
	Rv3679	sense	Modern	2.10014	Yes	4119246	New_boxes
	Rv0342	sense	Modern	1.0467	No	412280	New_boxes
	Rv1161	sense	Modern	1.16258	No	1287112	New_boxes
	Rv1249c	sense	Modern	-0.0634518	No	1395010	New_boxes
	Rv1453	sense	Modern	-0.389596	No	1639418	New_boxes
	Rv1782	sense	Modern	0.107292	No	2017291	New_boxes
	Rv2410c	sense	Modern	0.454779	No	2709795	New_boxes
	Rv3569c	sense	Modern	0.699869	No	4012219	New_boxes
	Rv1253	antisense	Modern	2.63023	Yes	1400396	New_boxes
	Rv3681c	antisense	Modern	2.80529	Yes	4119246	New_boxes
	Rv0197	antisense	Modern	0.16385	No	233358	New_boxes
	Rv1666c	sense	MAF	0.0938164	No	1893473	New_boxes
	Rv3449	sense	MAF	-0.0414595	No	3870225	New_boxes
	Rv0757	antisense	MAF	-0.797261	No	852606	New_boxes
	Rv0631c	antisense	MAF	1.3075	No	727321	New_boxes
	Rv1532c	sense	Lineage 5	-0.270429	Yes	1733563	Disrupted
	Rv1531	antisense	Lineage 5	-4.08547	Yes	1733563	Disrupted
	Rv1160	sense	Lineage 6	-1.77885	Yes	1286582	Disrupted
	Rv1161	sense	Lineage 6	-1.9991	Yes	1286582	Disrupted
	Rv1162	sense	Lineage 6	-2.08047	Yes	1286582	Disrupted
	Rv1163	sense	Lineage 6	-1.55362	Yes	1286582	Disrupted
	Rv1159	antisense	Lineage 6	-1.86439	Yes	1286582	Disrupted
	Rv0283	antisense	Lineage 6	-0.302001	No	344957	Disrupted
	Rv0407	antisense	Lineage 6	-0.255695	No	491668	Disrupted
	Rv1001	antisense	Lineage 6	-0.221881	No	1118270	Disrupted
	Rv0075	sense	Lineage 6	-0.0637738	No	84238	Disrupted
	Rv0269c	sense	Lineage 6	-0.168871	No	323306	Disrupted
	Rv1406	sense	MAF	0.0657893	No	1582051	Disrupted
	Rv3681c	sense	MTB	-2.22785	Yes	4121675	Disrupted
	Rv2047c	antisense	Lineage 2	-0.473623	No	2294007	Disrupted
	Rv3743c	sense	Lineage 3	0.698115	No	4195390	Disrupted
	Rv0969	antisense	Lineage 4	-0.462018	No	1080192	Disrupted
	Rv1664	antisense	MTB	-0.453585	No	1888128	Disrupted

## Sheet: Hoja8
Figure 5b
	MamA(TANNNT)
		Log2 fold Metil/Non metil	Lineage	Gene
		0.00184902	L1	Rv0451c
		1.98835	L1	Rv1239c
		0.839029	L1	Rv3197A
		0.279693	L1	Rv3379c
		1.19774	L1	Rv0102
		-1.05303	L1	Rv3727
		-1.16081	L2	Rv0451c
		0.999951	L2	Rv1239c
		1.03968	L2	Rv3197A
		1.75114	L2	Rv3379c
		1.57656	L2	Rv0102
		1.26612	L2	Rv3727
	MamA(GNNANNNT)
		0.365679	L1	Rv0809
		0.648109	L1	Rv1121
		0.738882	L1	Rv1473
		-0.358801	L1	Rv3636
		-0.273031	L1	Rv0898c
		0.246711	L1	Rv2442c
		1.48765	L1	Rv3616c
		-0.159504	L2	Rv0809
		-0.0841767	L2	Rv1121
		0.0388443	L2	Rv1473
		0.514736	L2	Rv3636
		0.012692	L2	Rv0898c
		0.319298	L2	Rv2442c
		1.05026	L2	Rv3616c
	HsdM
		-0.540537	L4	Rv0005
		-0.375116	L4	Rv0029
		-1.32539	L4	Rv0250c
		-0.513254	L4	Rv0456A
		-0.166111	L4	Rv1087
		-0.374508	L4	Rv1172c
		-1.00304	L4	Rv1219c
		-0.636996	L4	Rv1230c
		-0.576481	L4	Rv1522c
		-0.912996	L4	Rv1818c
		-0.388587	L4	Rv2348c
		1.43871	L4	Rv2631
		-0.670306	L4	Rv2747
		-0.23847	L4	Rv2793c
		-0.0422295	L4	Rv2825c
		0.715151	L4	Rv3127
		0.206159	L4	Rv3284
		0.742131	L4	Rv3312c
		1.58466	L4	Rv3312A
		0.0990337	L4	Rv3507
		0.931242	L4	Rv3778c
		0.0378764	L4	Rv3809c
		0.759215	L6	Rv0005
		0.0742167	L6	Rv0029
		-0.6576	L6	Rv0250c
		0.437614	L6	Rv0456A
		-1.58881	L6	Rv1087
		-0.948346	L6	Rv1172c
		1.22925	L6	Rv1219c
		-0.24116	L6	Rv1230c
		0.644137	L6	Rv1522c
		-0.31748	L6	Rv1818c
		0.918486	L6	Rv2348c
		0.452265	L6	Rv2631
		0.179157	L6	Rv2747
		0.0858917	L6	Rv2793c
		-0.436185	L6	Rv2825c
		0.155165	L6	Rv3127
		0.58266	L6	Rv3284
		-0.763771	L6	Rv3312c
		0.219326	L6	Rv3312A
		-2.08507	L6	Rv3507
		0.150592	L6	Rv3778c
		0.128296	L6	Rv3809c
	MamB
		0.276076	L1	Rv2572c
		0.588942	L1	Rv3683

## Sheet: Hoja9
Figure 6a
		PC1	PC2	Type
		-1.00743	2.04893	N1283
		-3.24373	0.759793	N1283
		-1.40043	1.48606	N1283
		0.3392	-2.38211	Mutant
		5.6512	1.13019	Mutant
		-0.338803	-3.04286	Mutant

## Sheet: Hoja7
Figure 6b
		baseMean	log2FoldChange	lfcSE	stat	pvalue	padj	Gene
	Rv0001	22619.8	0.176429	0.155407	1.13527	0.256262	0.575382	dnaA
	Rv0002	10996.8	0.0162091	0.101963	0.15897	0.873693	0.964322	dnaN
	Rv0003	6241.15	0.0760687	0.103589	0.73433	0.462748	0.762349	recF
	Rv0004	2256.51	0.0569511	0.076553	0.743944	0.45691	0.757936	Rv0004
	Rv0005	34732.1	-0.106077	0.1194	-0.888414	0.374318	0.690466	gyrB
	Rv0006	30577.3	-0.0622741	0.088347	-0.704881	0.480884	0.775345	gyrA
	Rv0007	5843.15	0.0636987	0.0918326	0.69364	0.487908	0.780389	Rv0007
	Rv0008c	1350.29	-0.0499936	0.0834922	-0.598781	0.549319	0.816661	Rv0008c
	Rv0009	18788.7	-0.230249	0.193456	-1.19019	0.233971	0.550547	ppiA
	Rv0010c	1563.78	0.0657395	0.105853	0.621044	0.534571	0.804006	Rv0010c
	Rv0011c	3288.16	-0.0506795	0.151569	-0.334365	0.738104	0.909626	Rv0011c
	Rv0012	3704.44	-0.0767726	0.0676548	-1.13477	0.256472	0.575382	Rv0012
	Rv0013	4177.33	-0.0290943	0.0748119	-0.3889	0.69735	0.888379	trpG
	Rv0014c	15135.5	-0.0567312	0.115451	-0.491387	0.623153	0.85028	pknB
	Rv0015c	8139.59	0.0277936	0.0635199	0.437558	0.661707	0.870586	pknA
	Rv0016c	10260.6	-0.0478755	0.0849598	-0.563508	0.573089	0.828608	pbpA
	Rv0017c	6491.46	0.0220704	0.123542	0.178647	0.858215	0.96065	rodA
	Rv0018c	10869.5	-0.0246312	0.0839253	-0.29349	0.769148	0.919582	ppp
	Rv0019c	5807.74	-0.0567786	0.124659	-0.455471	0.64877	0.864643	Rv0019c
	Rv0020c	32800.1	-0.141437	0.137759	-1.0267	0.304562	0.624355	TB39.8
	Rv0021c	1597.49	0.0295271	0.0900587	0.327866	0.743013	0.911459	Rv0021c
	Rv0022c	102.136	0.237132	0.24734	0.95873	0.337695	0.662456	whiB5
	Rv0023	1901.03	0.0959069	0.0762382	1.25799	0.208396	0.523214	Rv0023
	Rv0024	1979.14	0.158496	0.11699	1.35479	0.175484	0.474086	Rv0024
	Rv0025	1227.79	0.212015	0.121868	1.73971	0.0819094	0.317693	Rv0025
	Rv0026	3422.6	0.0515828	0.0881419	0.585224	0.558397	0.822285	Rv0026
	Rv0027	1137.14	-0.0551066	0.115928	-0.475354	0.634535	0.855581	Rv0027
	Rv0028	614.379	-0.127192	0.150406	-0.845663	0.397741	0.706631	Rv0028
	Rv0029	2722.35	0.237974	0.0818249	2.90834	0.00363357	0.0452864	Rv0029
	Rv0030	1628.14	-0.124413	0.0751207	-1.65618	0.0976854	0.35086	Rv0030
	Rv0032	3640.97	0.646765	0.0920387	7.02709	2.10882e-12	4.63815e-10	bioF2
	Rv0033	849.351	0.648725	0.0993177	6.53182	6.49736e-11	9.71745e-09	acpA
	Rv0034	514.283	0.544112	0.138341	3.93312	8.3851e-05	0.00256983	Rv0034
	Rv0035	2033.58	0.468167	0.0876206	5.34312	9.13615e-08	7.76365e-06	fadD34
	Rv0036c	4125.33	0.0727298	0.0613998	1.18453	0.236204	0.552272	Rv0036c
	Rv0037c	2452.61	0.126113	0.095203	1.32468	0.185278	0.488685	Rv0037c
	Rv0038	2777.05	0.107512	0.0870542	1.235	0.216832	0.531042	Rv0038
	Rv0039c	1085.74	0.158864	0.142154	1.11755	0.263761	0.583846	Rv0039c
	Rv0040c	9826.62	-0.0307634	0.0987873	-0.311411	0.755488	0.915647	mtc28
	Rv0041	14308.4	-0.145238	0.0545663	-2.66168	0.00777516	0.0763026	leuS
	Rv0042c	2650.49	-0.182045	0.0733188	-2.48292	0.013031	0.106615	Rv0042c
	Rv0043c	2246.94	-0.00532431	0.080218	-0.0663731	0.947081	0.984369	Rv0043c
	Rv0044c	1816.2	-0.0130438	0.0865253	-0.150751	0.880172	0.966782	Rv0044c
	Rv0045c	3380.71	0.275511	0.0915622	3.00901	0.00262102	0.0357035	Rv0045c
	Rv0046c	13176.8	0.299801	0.140055	2.14059	0.0323067	0.188448	ino1
	Rv0047c	5123.5	0.378678	0.0680007	5.56873	2.56599e-08	2.34006e-06	Rv0047c
	Rv0048c	2184.88	-0.0721308	0.086098	-0.837775	0.402157	0.71041	Rv0048c
	Rv0049	4300.6	-0.0246452	0.12899	-0.191062	0.848477	0.957862	Rv0049
	Rv0050	15842.7	0.117735	0.0759751	1.54965	0.121227	0.394488	ponA1
	Rv0051	3170.03	0.146473	0.0899259	1.62881	0.103352	0.363786	Rv0051
	Rv0052	1160.74	-0.0680703	0.0967142	-0.70383	0.481539	0.775937	Rv0052
	Rv0053	6689.06	-0.319298	0.158267	-2.01746	0.0436473	0.222037	rpsF
	Rv0054	9537.17	-0.377357	0.111416	-3.38692	0.00070682	0.0134837	ssb
	Rv0055	7243.16	-0.33944	0.162303	-2.09139	0.0364927	0.201545	rpsR
	Rv0056	11732.8	-0.339437	0.149671	-2.26789	0.0233361	0.151859	rplI
	Rv0057	6648.3	-0.186792	0.120409	-1.55132	0.120826	0.39387	Rv0057
	Rv0058	42639.2	-0.0395567	0.125284	-0.315736	0.752203	0.914166	dnaB
	Rv0059	4922.07	0.0404498	0.0836829	0.48337	0.628833	0.852504	Rv0059
	Rv0060	13405.9	0.0741877	0.118245	0.627406	0.530393	0.801283	Rv0060
	Rv0061c	3080.25	-0.205333	0.138831	-1.47902	0.139136	0.425457	NA
	Rv0062	3305.78	-0.29832	0.106642	-2.79739	0.00515176	0.0585484	celA1
	Rv0063	4314.16	-0.0247332	0.0782945	-0.3159	0.752079	0.914166	Rv0063
	Rv0064	8401.05	0.090623	0.0688815	1.31564	0.188296	0.492486	Rv0064
	Rv0064A	1007.77	0.127665	0.0861327	1.48219	0.138289	0.42507	NA
	Rv0065	2221.9	-0.0029836	0.0835788	-0.0356981	0.971523	0.98925	Rv0065
	Rv0066c	13696.9	-0.189667	0.0565398	-3.35457	0.000794883	0.014935	icd2
	Rv0067c	823.279	-0.108487	0.127349	-0.851886	0.394277	0.705698	Rv0067c
	Rv0068	877.125	0.209311	0.157712	1.32717	0.184453	0.487905	Rv0068
	Rv0069c	3764.8	0.0919118	0.0692823	1.32663	0.184632	0.487905	sdaA
	Rv0070c	2214.54	0.0846291	0.104047	0.813377	0.416002	0.721763	glyA2
	Rv0071	251.065	0.222813	0.225932	0.986193	0.324038	0.646507	Rv0071
	Rv0072	601.972	-0.0977188	0.201753	-0.484348	0.628139	0.85188	Rv0072
	Rv0073	1194.01	0.101157	0.148829	0.679684	0.496705	0.782754	Rv0073
	Rv0074	632.033	0.355099	0.189202	1.87683	0.0605419	0.270224	Rv0074
	Rv0075	1181.7	0.0223092	0.0969069	0.230213	0.817927	0.945977	Rv0075
	Rv0076c	1025.96	-0.020887	0.0841908	-0.248091	0.804064	0.939792	Rv0076c
	Rv0077c	624.475	-0.0254456	0.134018	-0.189868	0.849413	0.958056	Rv0077c
	Rv0078	1887.92	0.121213	0.0968997	1.25091	0.210967	0.525619	Rv0078
	Rv0078A	3703.16	-0.0158709	0.0733807	-0.216281	0.828768	0.949086	Rv0078A
	Rv0078B	2271.02	-0.00396705	0.162572	-0.0244018	0.980532	0.992477	NA
	Rv0079	1146.61	-0.21062	0.160845	-1.30946	0.190379	0.495255	Rv0079
	Rv0080	208.129	-1.24466	0.195176	-6.37711	1.80457e-10	2.17655e-08	Rv0080
	Rv0081	308.331	1.74266	0.146209	11.919	9.42515e-33	3.91563e-30	Rv0081
	Rv0082	896.962	1.68989	0.124475	13.5762	5.54562e-42	6.91169e-39	Rv0082
	Rv0083	1104.65	1.83331	0.15361	11.9348	7.79475e-33	3.64307e-30	Rv0083
	Rv0084	947.971	1.66301	0.125589	13.2417	5.04285e-40	4.7138e-37	hycD
	Rv0085	441.739	1.91628	0.136312	14.058	6.87593e-45	1.28546e-41	hycP
	Rv0086	1185.7	1.55654	0.119575	13.0173	9.76083e-39	7.29915e-36	hycQ
	Rv0087	1201.56	1.46959	0.118497	12.4019	2.5519e-35	1.59026e-32	hycE
	Rv0088	6138.53	0.434039	0.0675226	6.42805	1.29249e-10	1.72594e-08	Rv0088
	Rv0089	956.211	0.381939	0.107959	3.5378	0.000403469	0.00925505	Rv0089
	Rv0090	364.679	0.206315	0.178866	1.15346	0.248722	0.568789	Rv0090
	Rv0091	2270.71	-0.343887	0.0728209	-4.72237	2.33111e-06	0.00013009	mtn
	Rv0092	4350.93	-0.0244542	0.077043	-0.31741	0.750933	0.914166	ctpA
	Rv0093c	1160.25	0.131628	0.145111	0.907087	0.364361	0.682537	Rv0093c
	Rv0097	1657.08	0.118439	0.140052	0.84568	0.397731	0.706631	Rv0097
	Rv0098	628.791	0.0198149	0.145971	0.135746	0.892022	0.970618	Rv0098
	Rv0099	1551.52	0.110736	0.128085	0.864547	0.387287	0.701491	fadD10
	Rv0100	393.512	0.142457	0.178018	0.800238	0.423573	0.728491	Rv0100
	Rv0101	4803.16	0.0281377	0.137515	0.204616	0.837872	0.952012	nrp
	Rv0102	5087.56	-0.0341594	0.063126	-0.54113	0.588418	0.836852	Rv0102
	Rv0103c	8957.53	-0.0652764	0.057121	-1.14277	0.253132	0.572345	ctpB
	Rv0104	1033.07	0.439975	0.108317	4.06191	4.86722e-05	0.00163951	Rv0104
	Rv0105c	41.1727	0.841424	0.323929	2.59756	0.00938898	0.0847956	rpmB
	Rv0106	1040.56	0.358601	0.121899	2.9418	0.00326314	0.0413595	Rv0106
	Rv0107c	12541.1	0.307773	0.0707749	4.34863	1.36993e-05	0.000602607	ctpI
	Rv0108c	7469.15	0.155904	0.347763	0.448306	0.653932	0.866546	Rv0108c
	Rv0110	1267.9	0.204815	0.134342	1.52458	0.127364	0.408767	Rv0110
	Rv0111	9672.49	0.157237	0.0594322	2.64566	0.00815316	0.078862	Rv0111
	Rv0112	2799.74	0.0556477	0.116809	0.476399	0.63379	0.855265	gca
	Rv0113	2186.52	0.0697091	0.0840005	0.829866	0.406614	0.714583	gmhA
	Rv0114	1252.81	0.166021	0.123752	1.34156	0.179738	0.482009	gmhB
	Rv0115	905.565	0.179324	0.148826	1.20493	0.228232	0.54166	hddA
	Rv0116c	2126.2	0.194461	0.0892277	2.17938	0.0293033	0.177577	Rv0116c
	Rv0117	988.127	0.106843	0.113844	0.938497	0.347989	0.67034	oxyS
	Rv0118c	2060.03	0.119621	0.134726	0.887884	0.374603	0.690652	oxcA
	Rv0119	2119.28	0.116078	0.114792	1.0112	0.31192	0.633348	fadD7
	Rv0120c	5110.58	0.332762	0.0607246	5.47987	4.25649e-08	3.78929e-06	fusA2
	Rv0121c	706.042	0.0583218	0.115135	0.506551	0.61247	0.847257	Rv0121c
	Rv0122	948.1	-0.0198575	0.0994383	-0.199696	0.841718	0.953192	Rv0122
	Rv0123	624.957	0.035184	0.1725	0.203965	0.838381	0.952012	Rv0123
	Rv0125	7274.23	-0.0684598	0.115045	-0.595072	0.551795	0.817742	pepA
	Rv0126	9095.44	-0.000875557	0.059475	-0.0147214	0.988254	0.996721	treS
	Rv0127	5002.61	0.108498	0.086049	1.26088	0.207352	0.521027	Rv0127
	Rv0128	1991.65	-0.0495182	0.105877	-0.467695	0.640002	0.859544	Rv0128
	Rv0129c	31177.1	-0.212316	0.162017	-1.31045	0.190043	0.495171	fbpC
	Rv0130	1179.5	-0.188654	0.0924736	-2.04009	0.0413414	0.21619	Rv0130
	Rv0131c	2804.3	0.0184413	0.0880731	0.209386	0.834147	0.950547	fadE1
	Rv0132c	621.763	0.0968451	0.127806	0.757754	0.448599	0.75182	fgd2
	Rv0133	2020.85	0.00635818	0.0812451	0.0782593	0.937622	0.980086	Rv0133
	Rv0134	4716.45	0.00975689	0.0672916	0.144994	0.884716	0.967795	ephF
	Rv0135c	3494.83	-0.0159397	0.113693	-0.140199	0.888502	0.968828	Rv0135c
	Rv0136	1998.23	0.177	0.0966458	1.83143	0.0670363	0.28465	cyp138
	Rv0137c	3017.45	-0.0709591	0.0865589	-0.819778	0.412343	0.719435	msrA
	Rv0138	2094.48	0.00387237	0.0729806	0.0530602	0.957684	0.986557	Rv0138
	Rv0139	3151.86	0.0581513	0.0938906	0.619351	0.535685	0.804675	Rv0139
	Rv0140	2469.59	-0.160696	0.0752248	-2.13621	0.0326619	0.189269	Rv0140
	Rv0141c	2801.8	0.123109	0.105304	1.16909	0.242369	0.559955	Rv0141c
	Rv0142	945.949	0.41601	0.143983	2.88931	0.00386092	0.0471765	Rv0142
	Rv0143c	4004.73	-0.0245496	0.0706019	-0.347719	0.728051	0.905275	Rv0143c
	Rv0144	7787.94	-0.0172405	0.14554	-0.118459	0.905704	0.972495	Rv0144
	Rv0145	11266.8	-0.091554	0.101002	-0.906457	0.364694	0.68282	Rv0145
	Rv0146	2477.16	0.011777	0.117723	0.10004	0.920313	0.975753	Rv0146
	Rv0147	10424.4	-0.0284279	0.0771122	-0.368656	0.712384	0.895028	Rv0147
	Rv0148	11527	-0.0382569	0.133428	-0.286722	0.774325	0.923509	Rv0148
	Rv0149	5788.73	0.0684686	0.100566	0.680832	0.495978	0.782754	Rv0149
	Rv0150c	64.7766	-0.265685	0.366063	-0.725791	0.467967	0.765673	Rv0150c
	Rv0153c	3816.76	-0.0220445	0.0686745	-0.320999	0.748211	0.9141	ptbB
	Rv0154c	6307.87	-0.122787	0.0680901	-1.8033	0.0713412	0.295398	fadE2
	Rv0155	6137.36	-0.248166	0.0611935	-4.05543	5.00418e-05	0.00167059	pntAa
	Rv0156	5135.63	-0.30743	0.127982	-2.40213	0.0162998	0.119033	pntAb
	Rv0157	15021.8	-0.261136	0.0971477	-2.68804	0.00718737	0.0725344	pntB
	Rv0157A	1533.54	0.245803	0.196626	1.25011	0.21126	0.525619	NA
	Rv0158	3095.01	-0.119529	0.0723437	-1.65224	0.098485	0.353305	Rv0158
	Rv0161	1519.5	-0.181135	0.130995	-1.38276	0.166738	0.464556	Rv0161
	Rv0162c	670.114	0.0922694	0.134669	0.685157	0.493245	0.78179	adhE1
	Rv0163	944.71	0.155022	0.104637	1.48152	0.138469	0.42507	Rv0163
	Rv0164	7640.46	-0.121162	0.154449	-0.784478	0.43276	0.735495	TB18.5
	Rv0165c	3563.92	0.220167	0.123649	1.78059	0.0749796	0.301775	Rv0165c
	Rv0166	23894.3	0.323381	0.14068	2.2987	0.0215221	0.14268	fadD5
	Rv0167	14170.4	0.121031	0.140032	0.864307	0.387419	0.701491	yrbE1A
	Rv0168	11499.3	0.0471247	0.127722	0.368965	0.712154	0.895028	yrbE1B
	Rv0169	32610.2	0.098796	0.156244	0.63232	0.527178	0.799302	mce1A
	Rv0170	22783	0.10547	0.129828	0.812382	0.416572	0.721763	mce1B
	Rv0171	37608.3	0.0349647	0.167211	0.209105	0.834366	0.950547	mce1C
	Rv0172	30181.3	0.107711	0.155015	0.694846	0.487152	0.780389	mce1D
	Rv0173	22678.2	0.027514	0.133608	0.20593	0.836845	0.951631	lprK
	Rv0174	37182.6	0.0888439	0.17988	0.493906	0.621372	0.849763	mce1F
	Rv0175	12463.2	-0.0244488	0.157795	-0.15494	0.876869	0.966002	Rv0175
	Rv0176	9285.99	-0.00483898	0.100967	-0.0479263	0.961775	0.987309	Rv0176
	Rv0177	13398.8	-0.0952051	0.134833	-0.706095	0.480129	0.775131	Rv0177
	Rv0178	14402.8	-0.189701	0.126057	-1.50488	0.132356	0.416099	Rv0178
	Rv0179c	15207.4	-0.239969	0.11639	-2.06176	0.0392302	0.210145	lprO
	Rv0180c	5339.09	-0.139204	0.0695632	-2.00111	0.0453805	0.228061	Rv0180c
	Rv0181c	2455.3	-0.0221782	0.0817123	-0.271419	0.786069	0.928923	Rv0181c
	Rv0182c	2953.04	-0.104419	0.075446	-1.38403	0.16635	0.464167	sigG
	Rv0183	5149.07	-0.0556729	0.0666064	-0.835849	0.40324	0.711857	Rv0183
	Rv0184	5180.49	-0.0317831	0.0621738	-0.511197	0.609213	0.845526	Rv0184
	Rv0185	2827.62	0.0477434	0.0827114	0.577229	0.563785	0.82467	Rv0185
	Rv0186	6318.93	0.0977889	0.0687586	1.42221	0.154967	0.446051	bglS
	Rv0186A	1579.62	-0.268856	0.164043	-1.63893	0.101227	0.359155	NA
	Rv0187	1933.91	0.0199345	0.0950993	0.209618	0.833966	0.950547	Rv0187
	Rv0188	3499.89	0.054606	0.0975343	0.559865	0.575571	0.830591	Rv0188
	Rv0189c	8181.79	-0.0547274	0.0656712	-0.833354	0.404645	0.712656	ilvD
	Rv0190	3085.33	-0.267269	0.127286	-2.09976	0.0357502	0.198324	Rv0190
	Rv0191	2144.41	0.0114604	0.102418	0.111898	0.910904	0.973607	Rv0191
	Rv0192	6645.82	-0.0083615	0.0617111	-0.135494	0.892221	0.970618	Rv0192
	Rv0192A	1420.1	-0.0188737	0.103563	-0.182244	0.855392	0.960485	Rv0192A
	Rv0193c	804.909	0.210863	0.109617	1.92363	0.0544005	0.254255	Rv0193c
	Rv0194	624.473	0.113762	0.20729	0.548804	0.58314	0.834748	Rv0194
	Rv0195	81.7883	0.139449	0.231941	0.601228	0.547688	0.814561	Rv0195
	Rv0196	355.136	-0.100609	0.202428	-0.497011	0.619181	0.849763	Rv0196
	Rv0197	2624.27	0.0298804	0.104832	0.285031	0.775621	0.92391	Rv0197
	Rv0198c	18449.4	-0.150632	0.0907992	-1.65896	0.0971244	0.350523	Rv0198c
	Rv0199	2583.07	-0.0704984	0.0857795	-0.821856	0.411159	0.718952	Rv0199
	Rv0200	3555.21	-0.0506185	0.0798576	-0.63386	0.526172	0.799302	Rv0200
	Rv0201c	3261.98	-0.0811394	0.0654457	-1.2398	0.21505	0.52942	Rv0201c
	Rv0202c	13008.7	-0.032975	0.0572506	-0.575976	0.564631	0.82467	mmpL11
	Rv0203	3470.37	-0.175887	0.0915732	-1.92073	0.0547661	0.25469	Rv0203
	Rv0204c	3857.9	-0.0493277	0.0612186	-0.805763	0.42038	0.725669	Rv0204c
	Rv0205	1934.76	-0.0132271	0.081525	-0.162246	0.871112	0.962781	Rv0205
	Rv0206c	28689.3	-0.0804237	0.0946739	-0.849482	0.395613	0.706098	mmpL3
	Rv0207c	6924.2	0.0128543	0.0916672	0.140228	0.88848	0.968828	Rv0207c
	Rv0208c	4809.62	0.00829382	0.0784609	0.105706	0.915815	0.974348	trmB
	Rv0209	930.117	0.0844354	0.121292	0.696131	0.486347	0.780389	Rv0209
	Rv0210	1264.12	0.0651703	0.173943	0.374664	0.707911	0.892707	Rv0210
	Rv0211	18253.6	-0.210192	0.0859443	-2.44568	0.0144579	0.111921	pckA
	Rv0212c	1438.06	0.0438219	0.105975	0.413514	0.67923	0.880077	nadR
	Rv0213c	1844.87	0.0134453	0.102404	0.131296	0.895541	0.972071	Rv0213c
	Rv0214	2623.28	-0.135848	0.121486	-1.11822	0.263474	0.583846	fadD4
	Rv0215c	2060.55	0.0620641	0.0689061	0.900705	0.367745	0.684119	fadE3
	Rv0216	1185.75	0.289121	0.127117	2.27445	0.0229387	0.15047	Rv0216
	Rv0217c	1242.38	-0.0153928	0.107369	-0.143363	0.886003	0.967795	lipW
	Rv0218	573.011	0.251136	0.119361	2.104	0.0353785	0.197517	Rv0218
	Rv0219	313.838	0.356636	0.131115	2.72002	0.00652785	0.0685608	Rv0219
	Rv0220	18770.3	0.0259666	0.147683	0.175827	0.86043	0.96065	lipC
	Rv0221	7368.41	0.108735	0.0728772	1.49203	0.135693	0.421391	Rv0221
	Rv0222	3176.47	0.166092	0.0751381	2.2105	0.0270707	0.168415	echA1
	Rv0223c	2770.98	0.180198	0.099046	1.81934	0.0688596	0.289613	Rv0223c
	Rv0224c	858.562	0.24537	0.114372	2.14538	0.0319227	0.187319	Rv0224c
	Rv0225	4517.21	-0.094913	0.0690283	-1.37499	0.169136	0.468096	Rv0225
	Rv0226c	2324.3	0.103749	0.0973205	1.06606	0.286398	0.605338	Rv0226c
	Rv0227c	19011.2	-0.125426	0.115954	-1.08169	0.279389	0.598872	Rv0227c
	Rv0228	968.277	0.0681173	0.126115	0.540122	0.589113	0.837179	Rv0228
	Rv0229c	4438.74	0.00460863	0.109884	0.0419407	0.966546	0.988299	Rv0229c
	Rv0230c	5212.89	0.049855	0.0758886	0.656949	0.511214	0.791777	php
	Rv0231	8103.32	0.122706	0.0933072	1.31507	0.188486	0.492486	fadE4
	Rv0232	7378.84	0.0635878	0.122465	0.519233	0.603599	0.842541	Rv0232
	Rv0233	12601.7	0.0598377	0.105717	0.566016	0.571383	0.8277	nrdB
	Rv0234c	5422.16	-0.0886085	0.0683981	-1.29548	0.195154	0.503575	gabD1
	Rv0235c	1002.31	0.0809777	0.125413	0.645686	0.518483	0.79647	Rv0235c
	Rv0236A	3185.09	-0.114043	0.230209	-0.495387	0.620327	0.849763	Rv0236A
	Rv0236c	6897.81	0.119299	0.0865614	1.3782	0.168141	0.467117	Rv0236c
	Rv0237	5429.05	-0.188442	0.0788632	-2.38948	0.0168721	0.120621	lpqI
	Rv0238	6469.54	-0.0151121	0.125947	-0.119987	0.904493	0.972495	Rv0238
	Rv0239	3878.93	-0.0932418	0.135883	-0.686192	0.492592	0.78179	Rv0239
	Rv0240	997.177	-0.0799905	0.112611	-0.710325	0.477503	0.771891	Rv0240
	Rv0241c	4914.2	0.32151	0.0786181	4.08952	4.32266e-05	0.00149652	Rv0241c
	Rv0242c	5751.55	0.409205	0.0767925	5.32871	9.89151e-08	8.21875e-06	fabG
	Rv0243	11455.5	0.227852	0.115442	1.97374	0.048411	0.238082	fadA2
	Rv0244c	1796.69	-0.288116	0.11675	-2.4678	0.0135946	0.10838	fadE5
	Rv0245	1985.43	0.106846	0.0952462	1.12178	0.261955	0.581567	Rv0245
	Rv0246	1023.81	0.21546	0.11908	1.80937	0.0703934	0.293423	Rv0246
	Rv0247c	13499.3	-0.14547	0.1327	-1.09623	0.272977	0.593228	Rv0247c
	Rv0248c	20673.6	-0.122102	0.0833712	-1.46456	0.143041	0.432334	sdhA
	Rv0249c	9814.8	-0.00164954	0.139256	-0.0118454	0.990549	0.997485	Rv0249c
	Rv0250c	8979.91	0.245532	0.207435	1.18366	0.236548	0.552272	Rv0250c
	Rv0251c	1140.91	0.09653	0.0827165	1.167	0.243211	0.559955	hsp
	Rv0252	1693.95	0.00496493	0.146948	0.0337869	0.973047	0.989782	nirB
	Rv0253	223.612	-0.122381	0.180699	-0.677266	0.498237	0.783393	nirD
	Rv0254c	656.026	-0.0304898	0.132449	-0.230201	0.817936	0.945977	cobU
	Rv0255c	2002.15	0.227083	0.107198	2.11836	0.0341446	0.193948	cobQ1
	Rv0257	242.599	0.108453	0.149702	0.724459	0.468784	0.765742	Rv0257
	Rv0258c	658.424	0.272605	0.111288	2.44954	0.0143038	0.111189	Rv0258c
	Rv0259c	214.419	-0.0332518	0.255332	-0.13023	0.896385	0.972318	Rv0259c
	Rv0260c	117.237	0.157539	0.271275	0.580734	0.561419	0.823518	Rv0260c
	Rv0261c	185.25	0.149922	0.217257	0.690068	0.490152	0.780859	narK3
	Rv0262c	1853.78	0.0308621	0.0770943	0.400316	0.688924	0.884037	aac
	Rv0263c	2163.37	0.0128944	0.101329	0.127253	0.89874	0.972335	Rv0263c
	Rv0264c	1167.97	0.286794	0.145566	1.97019	0.0488161	0.238281	Rv0264c
	Rv0265c	3009.39	-0.0994715	0.073396	-1.35527	0.175331	0.474086	Rv0265c
	Rv0266c	4226.19	-0.0090229	0.0956663	-0.0943164	0.924858	0.976573	oplA
	Rv0267	166.645	0.228171	0.18162	1.25631	0.209004	0.523685	narU
	Rv0268c	3930.36	0.186277	0.116248	1.60241	0.109064	0.373898	Rv0268c
	Rv0269c	1564.69	0.0418153	0.0881173	0.474541	0.635114	0.855747	Rv0269c
	Rv0270	15555.7	0.0243074	0.0887071	0.274019	0.78407	0.928027	fadD2
	Rv0271c	11756.5	0.160096	0.0609773	2.6255	0.00865207	0.0817179	fadE6
	Rv0272c	4186.46	0.24883	0.0720948	3.45143	0.000557635	0.011648	Rv0272c
	Rv0273c	2742.18	0.295779	0.070816	4.17672	2.95739e-05	0.00111694	Rv0273c
	Rv0274	1868.85	0.283375	0.112028	2.52949	0.0114227	0.0979574	Rv0274
	Rv0275c	4600.8	0.112509	0.129924	0.865959	0.386513	0.701199	Rv0275c
	Rv0276	12676.4	0.314271	0.175174	1.79405	0.0728052	0.297832	Rv0276
	Rv0277A	5525.11	-0.0538928	0.191802	-0.280982	0.778724	0.925077	NA
	Rv0277c	3139.78	-0.243537	0.099781	-2.44072	0.0146581	0.11277	Rv0277c
	Rv0281	7180.66	0.00266831	0.0897775	0.0297213	0.976289	0.991104	Rv0281
	Rv0282	27119.2	-0.0301493	0.136494	-0.220883	0.825183	0.947456	Rv0282
	Rv0283	12067.3	0.0734382	0.0787542	0.932499	0.351079	0.671793	Rv0283
	Rv0284	37343.7	0.0533745	0.0970878	0.549755	0.582487	0.834424	Rv0284
	Rv0287	11711.1	0.0959642	0.182075	0.52706	0.598152	0.840941	esxG
	Rv0288	13546	-0.0398087	0.187461	-0.212357	0.831828	0.949642	esxH
	Rv0289	11722.5	0.205407	0.14119	1.45483	0.145716	0.434824	Rv0289
	Rv0290	5371.41	0.311722	0.126792	2.45854	0.0139505	0.109952	Rv0290
	Rv0291	9022.25	0.255028	0.104867	2.43192	0.0150189	0.114126	mycP3
	Rv0292	4922.14	0.24842	0.0793817	3.12944	0.00175141	0.0267941	Rv0292
	Rv0293c	4087.16	0.143706	0.0907903	1.58283	0.11346	0.3815	Rv0293c
	Rv0294	450.358	0.326749	0.136537	2.39312	0.0167058	0.120195	tam
	Rv0295c	4411.57	-0.0812986	0.0804476	-1.01058	0.312219	0.633348	Rv0295c
	Rv0296c	7030.63	-0.127721	0.0824011	-1.54999	0.121143	0.394488	Rv0296c
	Rv0298	4603.39	-0.105934	0.163174	-0.64921	0.516203	0.795022	Rv0298
	Rv0299	5530.1	-0.175609	0.122453	-1.43409	0.151546	0.442681	Rv0299
	Rv0300	3623.16	-0.183983	0.110995	-1.65757	0.0974039	0.350523	Rv0300
	Rv0301	4699.39	-0.263345	0.0842435	-3.126	0.00177201	0.0267941	Rv0301
	Rv0302	2834.49	0.0337258	0.0864383	0.390172	0.696409	0.887631	Rv0302
	Rv0303	1567.67	0.0560616	0.0999406	0.560949	0.574832	0.830165	Rv0303
	Rv0306	595.41	0.38108	0.124669	3.05673	0.00223766	0.0318121	Rv0306
	Rv0307c	534.899	-0.0585029	0.119199	-0.490799	0.623568	0.85028	Rv0307c
	Rv0308	5821.9	-0.195912	0.109173	-1.79452	0.0727308	0.297832	Rv0308
	Rv0309	15507.2	-0.110868	0.156041	-0.710508	0.477389	0.771891	Rv0309
	Rv0310c	1196.75	-0.213723	0.102057	-2.09414	0.0362473	0.200783	Rv0310c
	Rv0311	979.428	0.218761	0.134096	1.63137	0.102812	0.362656	Rv0311
	Rv0312	12008.4	-0.0942833	0.0968703	-0.973294	0.330407	0.654339	Rv0312
	Rv0313	6431.38	-0.0351747	0.120504	-0.291896	0.770366	0.919961	Rv0313
	Rv0314c	5563.61	0.0870647	0.0953036	0.913551	0.360953	0.6799	Rv0314c
	Rv0315	16789.9	-0.105968	0.137066	-0.773113	0.439456	0.741482	Rv0315
	Rv0316	3764.4	-0.0939642	0.0664302	-1.41448	0.157221	0.447715	Rv0316
	Rv0317c	2830.17	0.0243479	0.0890895	0.273297	0.784625	0.928096	glpQ2
	Rv0318c	642.673	0.203783	0.139517	1.46063	0.144116	0.433363	Rv0318c
	Rv0319	634.981	0.167422	0.156328	1.07097	0.284185	0.603775	pcp
	Rv0320	441.576	0.355377	0.167512	2.12151	0.0338793	0.193396	Rv0320
	Rv0321	2069.77	-0.162892	0.0868802	-1.8749	0.0608064	0.270902	dcd
	Rv0322	782.154	-0.0605371	0.116444	-0.51988	0.603148	0.842541	udgA
	Rv0323c	526.293	0.0118189	0.136917	0.0863214	0.931211	0.978858	Rv0323c
	Rv0324	672.922	0.0492344	0.145487	0.338411	0.735054	0.908851	Rv0324
	Rv0325	291.483	0.11076	0.144414	0.766958	0.443106	0.745288	Rv0325
	Rv0326	299.23	0.240649	0.165107	1.45753	0.14497	0.43398	Rv0326
	Rv0327c	567.902	0.0664105	0.155779	0.426313	0.66988	0.874679	cyp135A1
	Rv0328	775.944	0.0814062	0.123676	0.658219	0.510397	0.791776	Rv0328
	Rv0329c	314.887	0.0695186	0.218161	0.318657	0.749986	0.914166	Rv0329c
	Rv0330c	317.732	0.071809	0.177899	0.40365	0.68647	0.883246	Rv0330c
	Rv0331	1059.23	0.192858	0.130253	1.48064	0.138703	0.425089	Rv0331
	Rv0332	2434.74	0.207669	0.0897114	2.31486	0.0206208	0.138422	Rv0332
	Rv0333	2394.27	0.0899164	0.0735496	1.22253	0.221509	0.534972	Rv0333
	Rv0334	3166.76	0.057386	0.068484	0.837948	0.40206	0.71041	rmlA
	Rv0337c	13226.6	-0.227494	0.0874844	-2.60039	0.0093117	0.0843013	aspC
	Rv0338c	32119.3	-0.199944	0.103114	-1.93905	0.0524954	0.250126	Rv0338c
	Rv0339c	3639.78	-0.0574243	0.111288	-0.515997	0.605857	0.844256	Rv0339c
	Rv0340	1349.59	-0.0212611	0.119389	-0.178083	0.858658	0.96065	Rv0340
	Rv0341	4215.52	0.341796	0.0955276	3.57798	0.000346263	0.00820564	iniB
	Rv0342	5948.84	0.140599	0.0800512	1.75636	0.0790262	0.311803	iniA
	Rv0343	2924.16	0.0107952	0.085115	0.126831	0.899074	0.972415	iniC
	Rv0344c	2176.22	0.156579	0.0807158	1.93987	0.0523951	0.250126	lpqJ
	Rv0345	669.075	0.18978	0.109811	1.72824	0.0839452	0.32126	Rv0345
	Rv0346c	15513.8	-0.171049	0.146851	-1.16478	0.244108	0.561328	ansP2
	Rv0347	4251.74	-0.130378	0.0712801	-1.82909	0.0673855	0.284751	Rv0347
	Rv0348	3318.41	-0.154681	0.088845	-1.74102	0.0816796	0.317464	Rv0348
	Rv0349	2864.92	-0.0466924	0.0732439	-0.637492	0.523805	0.798792	Rv0349
	Rv0350	57249.1	-0.163055	0.146069	-1.11629	0.264298	0.584395	dnaK
	Rv0352	15969.6	-0.0612618	0.0933981	-0.655921	0.511875	0.791849	dnaJ1
	Rv0353	5270	0.0121289	0.152538	0.0795139	0.936624	0.980086	hspR
	Rv0356c	3058.7	-0.0344643	0.0645295	-0.534086	0.593282	0.838037	Rv0356c
	Rv0357c	4712.79	-0.115047	0.0765737	-1.50244	0.132985	0.41644	purA
	Rv0358	578.317	0.00615358	0.148391	0.0414687	0.966922	0.988299	Rv0358
	Rv0359	864.482	0.039087	0.120292	0.324935	0.745231	0.912981	Rv0359
	Rv0360c	1661.81	0.0541734	0.106873	0.506895	0.612228	0.847257	Rv0360c
	Rv0361	5387.1	0.0374615	0.0835859	0.44818	0.654024	0.866546	Rv0361
	Rv0362	919.612	-0.0652586	0.172351	-0.378638	0.704957	0.891689	mgtE
	Rv0363c	10051	-0.113999	0.0811859	-1.40417	0.160269	0.453974	fba
	Rv0364	5741.76	-0.0647211	0.115862	-0.558604	0.576432	0.830625	Rv0364
	Rv0365c	2120.47	0.117755	0.107108	1.0994	0.271592	0.591595	Rv0365c
	Rv0366c	963.067	0.102966	0.121555	0.84708	0.39695	0.706424	Rv0366c
	Rv0367c	1415.9	0.0759355	0.0881555	0.861381	0.389028	0.701607	Rv0367c
	Rv0368c	176.416	-0.113106	0.271881	-0.416013	0.677401	0.87914	Rv0368c
	Rv0369c	358.84	0.155338	0.134786	1.15248	0.249125	0.569362	Rv0369c
	Rv0370c	403.022	0.0419278	0.17826	0.235206	0.814049	0.945551	Rv0370c
	Rv0371c	49.6548	0.869469	0.373537	2.32767	0.0199299	0.135487	Rv0371c
	Rv0372c	81.4578	0.420298	0.249667	1.68344	0.0922907	0.339975	Rv0372c
	Rv0373c	1044.77	0.425092	0.168292	2.52591	0.0115398	0.098631	Rv0373c
	Rv0374c	125.202	0.36839	0.300525	1.22582	0.220267	0.533059	Rv0374c
	Rv0375c	152.936	0.585365	0.256233	2.2845	0.0223421	0.147332	Rv0375c
	Rv0376c	588.273	0.391752	0.181193	2.16207	0.0306125	0.181683	Rv0376c
	Rv0377	742.808	0.0390018	0.0992404	0.393003	0.694317	0.886327	Rv0377
	Rv0378	28.3535	0.0268842	0.52937	0.0507852	0.959497	0.986677	Rv0378
	Rv0379	2851.4	-0.0412058	0.229972	-0.179178	0.857798	0.96065	secE2
	Rv0380c	675.192	-0.12549	0.113108	-1.10947	0.267227	0.586707	Rv0380c
	Rv0381c	931.31	0.0280359	0.122804	0.228298	0.819415	0.945977	Rv0381c
	Rv0382c	2320.7	0.0454314	0.0762463	0.595851	0.551275	0.817301	pyrE
	Rv0383c	9496.07	-0.0796939	0.106053	-0.751454	0.45238	0.754773	Rv0383c
	Rv0384c	9364.62	0.0732272	0.0823049	0.889707	0.373623	0.690325	clpB
	Rv0385	810.357	-0.115811	0.141063	-0.820984	0.411656	0.719243	Rv0385
	Rv0386	7380.41	0.22895	0.0665251	3.44157	0.000578359	0.0118818	Rv0386
	Rv0389	1405.43	0.0588743	0.144449	0.407579	0.683583	0.881351	purT
	Rv0390	1975.62	-0.0222401	0.0898515	-0.247521	0.804505	0.940014	Rv0390
	Rv0391	3693.04	0.0727593	0.0834214	0.87219	0.383105	0.69977	metZ
	Rv0392c	4984.84	0.0781242	0.0750957	1.04033	0.298188	0.618374	ndhA
	Rv0394c	2337.64	-0.00248647	0.0772857	-0.0321724	0.974335	0.990078	Rv0394c
	Rv0395	35.5981	0.117864	0.394652	0.298651	0.765206	0.918899	Rv0395
	Rv0396	105.675	0.276723	0.270852	1.02167	0.306935	0.626094	Rv0396
	Rv0397A	1032.23	0.201684	0.107624	1.87398	0.060933	0.270902	NA
	Rv0398c	901.598	-0.0135137	0.109822	-0.123051	0.902067	0.972495	Rv0398c
	Rv0399c	1940.49	0.0997027	0.101904	0.978398	0.327877	0.650669	lpqK
	Rv0400c	2332.98	0.137205	0.0882691	1.55439	0.12009	0.393449	fadE7
	Rv0401	322.402	0.0966378	0.198037	0.487978	0.625566	0.85028	Rv0401
	Rv0402c	6079.84	-0.0982871	0.0890979	-1.10314	0.269968	0.589161	mmpL1
	Rv0403c	636.027	-0.0111859	0.122491	-0.0913203	0.927238	0.97696	mmpS1
	Rv0404	9175.56	0.171827	0.0870991	1.97278	0.0485206	0.238082	fadD30
	Rv0405	8786.22	0.296899	0.0846799	3.50614	0.000454663	0.010082	pks6
	Rv0406c	1352.54	-0.0251573	0.090559	-0.2778	0.781166	0.926643	Rv0406c
	Rv0407	4287.25	0.0122657	0.0863831	0.141991	0.887087	0.968131	fgd1
	Rv0408	5915.99	0.176129	0.068585	2.56804	0.0102276	0.0901456	pta
	Rv0409	2758.49	0.292538	0.0949239	3.08181	0.00205745	0.029817	ackA
	Rv0410c	14831.1	-0.126138	0.0824209	-1.53041	0.125914	0.405856	pknG
	Rv0411c	6450.63	-0.164115	0.0590927	-2.77725	0.00548216	0.0610509	glnH
	Rv0412c	8251.26	-0.232715	0.0745054	-3.12346	0.00178737	0.0268392	Rv0412c
	Rv0413	1593.51	0.0180367	0.0948026	0.190255	0.849109	0.958002	mutT3
	Rv0414c	808.13	0.0753126	0.109294	0.689083	0.490771	0.781181	thiE
	Rv0415	1835.34	0.110291	0.074409	1.48223	0.13828	0.42507	thiO
	Rv0416	472.03	0.0240126	0.160868	0.149269	0.881342	0.966782	thiS
	Rv0417	1523.82	0.0587136	0.114527	0.512664	0.608187	0.844909	thiG
	Rv0418	12461.5	-0.183994	0.073855	-2.49128	0.0127283	0.104826	lpqL
	Rv0419	10369.4	0.015497	0.0717665	0.215937	0.829037	0.949103	lpqM
	Rv0420c	1552.9	-0.116402	0.106589	-1.09206	0.274805	0.594271	Rv0420c
	Rv0421c	1523.81	0.0942017	0.10968	0.858877	0.390408	0.701745	Rv0421c
	Rv0422c	3887.07	0.00240389	0.0816931	0.0294259	0.976525	0.991104	thiD
	Rv0423c	21820.4	-0.0763052	0.107931	-0.706985	0.479576	0.774907	thiC
	Rv0424c	4295.54	-0.0134696	0.135043	-0.0997429	0.920548	0.975753	Rv0424c
	Rv0425c	21238.8	0.144584	0.0606143	2.38531	0.0170648	0.121072	ctpH
	Rv0426c	5655.05	0.07796	0.136461	0.571298	0.567797	0.826615	Rv0426c
	Rv0427c	3176.39	-0.0204139	0.0799418	-0.255359	0.798446	0.935272	xthA
	Rv0428c	2698.38	-0.155255	0.0777812	-1.99605	0.0459288	0.229037	Rv0428c
	Rv0429c	3425.27	-0.169985	0.0909343	-1.86932	0.0615788	0.273124	def
	Rv0430	8558.27	0.0477239	0.193176	0.247049	0.804871	0.940147	Rv0430
	Rv0431	5321.46	0.00121293	0.0731907	0.0165721	0.986778	0.995833	Rv0431
	Rv0432	8114.41	-0.134598	0.0894269	-1.50511	0.132295	0.416099	sodC
	Rv0433	10114.3	-0.0468401	0.0970553	-0.482613	0.629371	0.852845	Rv0433
	Rv0434	1899.75	0.0414599	0.0942497	0.439894	0.660014	0.870042	Rv0434
	Rv0435c	4875.59	-0.0260208	0.0822311	-0.316434	0.751673	0.914166	Rv0435c
	Rv0436c	3948.76	-0.115998	0.0798608	-1.4525	0.146363	0.435364	pssA
	Rv0437c	1889.88	-0.0621239	0.0897025	-0.692554	0.488589	0.780389	psd
	Rv0438c	2025.58	-0.154629	0.105369	-1.46749	0.142242	0.431341	moeA2
	Rv0439c	4072.7	-0.234981	0.0664186	-3.53788	0.000403354	0.00925505	Rv0439c
	Rv0440	94374.2	-0.196546	0.241883	-0.812569	0.416465	0.721763	groEL
	Rv0441c	769.759	-0.0702705	0.141955	-0.49502	0.620586	0.849763	Rv0441c
	Rv0443	1789.04	-0.088396	0.0884682	-0.999183	0.317706	0.639345	Rv0443
	Rv0444c	5630.03	-0.0715948	0.0709398	-1.00923	0.312863	0.633348	Rv0444c
	Rv0445c	4105.45	-0.0343697	0.0952218	-0.360943	0.718142	0.899351	sigK
	Rv0446c	2342.17	-0.0395395	0.0876991	-0.450854	0.652095	0.865734	Rv0446c
	Rv0447c	1987.41	0.0183109	0.0782377	0.234041	0.814953	0.945977	ufaA1
	Rv0448c	153.624	-0.0551218	0.211963	-0.260054	0.794822	0.934541	Rv0448c
	Rv0449c	2172.02	-0.09052	0.107932	-0.838677	0.40165	0.71041	Rv0449c
	Rv0450c	37436.2	-0.0260557	0.113086	-0.230405	0.817777	0.945977	mmpL4
	Rv0451c	8040.06	-0.0241395	0.121203	-0.199165	0.842133	0.953192	mmpS4
	Rv0452	2151.07	-0.0687714	0.0753873	-0.912241	0.361642	0.680524	Rv0452
	Rv0454	128.554	-0.296413	0.300521	-0.98633	0.323971	0.646507	Rv0454
	Rv0455c	10921.2	0.0540004	0.17999	0.300018	0.764163	0.918899	Rv0455c
	Rv0456A	190.134	0.0691636	0.180452	0.38328	0.701512	0.890345	Rv0456A
	Rv0456B	289.989	0.0391508	0.172092	0.227499	0.820036	0.945977	NA
	Rv0456c	1251.35	0.372521	0.153531	2.42635	0.0152514	0.114508	echA2
	Rv0457c	2931	-0.224794	0.124906	-1.7997	0.0719081	0.296137	Rv0457c
	Rv0458	5964.33	0.129746	0.0685543	1.8926	0.0584114	0.265694	Rv0458
	Rv0459	932.841	0.2921	0.118328	2.46857	0.0135655	0.108379	Rv0459
	Rv0460	2368.5	-0.0859869	0.127516	-0.674322	0.500107	0.784444	Rv0460
	Rv0461	4024.69	0.00944139	0.0918388	0.102804	0.918119	0.974686	Rv0461
	Rv0462	19768.7	-0.198148	0.0972557	-2.0374	0.0416104	0.216765	lpd
	Rv0463	1476.45	-0.126191	0.0948645	-1.33022	0.183446	0.486457	Rv0463
	Rv0464c	6991.33	-0.0795774	0.0910351	-0.874139	0.382042	0.698853	Rv0464c
	Rv0465c	5016.41	-0.211216	0.091768	-2.30163	0.0213559	0.142081	Rv0465c
	Rv0466	4419.46	-0.100154	0.0758542	-1.32035	0.186717	0.490607	Rv0466
	Rv0467	1919.93	-0.209567	0.150016	-1.39697	0.162423	0.457304	icl
	Rv0468	4054.22	-0.0357911	0.0600678	-0.595844	0.551279	0.817301	fadB2
	Rv0469	13147.3	-0.0267894	0.122828	-0.218104	0.827348	0.947992	umaA
	Rv0470A	422.71	0.258978	0.154787	1.67313	0.0943018	0.34433	Rv0470A
	Rv0470c	15165.3	-0.04685	0.144848	-0.323442	0.746361	0.913437	pcaA
	Rv0471c	1579.63	0.00642478	0.0923491	0.0695705	0.944536	0.983327	Rv0471c
	Rv0472c	6693.01	-0.107819	0.0891988	-1.20875	0.226758	0.540058	Rv0472c
	Rv0473	3934.38	0.0134467	0.078989	0.170235	0.864826	0.96065	Rv0473
	Rv0474	3707.93	0.0758827	0.084064	0.902677	0.366697	0.683742	Rv0474
	Rv0475	8058.37	-0.0412562	0.137798	-0.299395	0.764638	0.918899	hbhA
	Rv0476	2597.91	0.0578645	0.12568	0.460412	0.645221	0.861292	Rv0476
	Rv0477	3195.51	0.00401872	0.0790908	0.0508115	0.959476	0.986677	Rv0477
	Rv0478	1836.67	0.142416	0.0895408	1.59052	0.111719	0.378709	deoC
	Rv0479c	13980.4	-0.161501	0.119464	-1.35189	0.176411	0.475559	Rv0479c
	Rv0480c	3088.27	-0.00126288	0.0915334	-0.0137969	0.988992	0.996723	Rv0480c
	Rv0481c	2932.25	0.186007	0.082698	2.24924	0.0244974	0.156307	Rv0481c
	Rv0482	1504.84	-0.0254814	0.0991928	-0.256888	0.797265	0.935272	murB
	Rv0483	17291.6	-0.41878	0.0890283	-4.70389	2.55246e-06	0.000140348	lprQ
	Rv0484c	2290.68	-0.0328736	0.085099	-0.386298	0.699276	0.889067	Rv0484c
	Rv0485	4502.79	-0.19235	0.0802511	-2.39685	0.0165365	0.119455	Rv0485
	Rv0486	4789.83	0.074958	0.0834846	0.897867	0.369257	0.68527	Rv0486
	Rv0487	2261.86	0.271096	0.0920073	2.94646	0.00321429	0.0413054	Rv0487
	Rv0488	365.691	0.335498	0.154558	2.17069	0.0299543	0.17921	Rv0488
	Rv0489	2514.45	0.0409549	0.0878377	0.466257	0.641032	0.859727	gpm1
	Rv0490	11695.2	-0.0728498	0.102164	-0.713071	0.475802	0.771891	senX3
	Rv0491	3506.1	0.127054	0.103482	1.22779	0.219525	0.531608	regX3
	Rv0492A	255.671	0.413818	0.144221	2.86934	0.00411325	0.0497005	Rv0492A
	Rv0492c	1576.65	0.370236	0.125854	2.94179	0.00326318	0.0413595	Rv0492c
	Rv0493c	1158.09	0.380809	0.103743	3.67071	0.000241879	0.00641409	Rv0493c
	Rv0494	178.156	0.100713	0.18769	0.53659	0.591551	0.837594	Rv0494
	Rv0495c	6223.28	-0.206661	0.0981018	-2.10659	0.0351527	0.197517	Rv0495c
	Rv0496	7949.58	-0.0915403	0.0760307	-1.20399	0.228593	0.541985	Rv0496
	Rv0497	7097.22	-0.0950682	0.0871756	-1.09054	0.275477	0.5947	Rv0497
	Rv0498	2295.01	0.0350921	0.0754319	0.465215	0.641777	0.859765	Rv0498
	Rv0499	1827.6	-0.00954014	0.0874959	-0.109035	0.913175	0.973607	Rv0499
	Rv0500	4116.77	-0.182072	0.0900821	-2.02117	0.0432618	0.220676	proC
	Rv0500A	5488.11	0.0603263	0.156317	0.385922	0.699555	0.889067	Rv0500A
	Rv0500B	5125.3	-0.103704	0.170133	-0.609546	0.542162	0.809886	Rv0500B
	Rv0501	12913.8	-0.158254	0.113827	-1.3903	0.164438	0.461587	galE2
	Rv0502	14700.5	0.0224485	0.129297	0.17362	0.862164	0.96065	Rv0502
	Rv0503c	19264.2	0.0580301	0.156927	0.36979	0.711539	0.894567	cmaA2
	Rv0504c	4616.45	6.90224e-05	0.0904173	0.000763376	0.999391	0.999391	Rv0504c
	Rv0505c	6231.39	0.0337532	0.0854052	0.395212	0.692686	0.885383	serB1
	Rv0506	3891.95	0.281728	0.12768	2.20651	0.0273481	0.169391	mmpS2
	Rv0507	9665.52	0.301449	0.086355	3.49081	0.000481565	0.0105297	mmpL2
	Rv0508	793.362	0.348912	0.126564	2.7568	0.00583707	0.0636291	Rv0508
	Rv0509	10359.2	-0.020247	0.07849	-0.257957	0.79644	0.935272	hemA
	Rv0510	8116.03	-0.0862985	0.0901714	-0.957049	0.338542	0.662728	hemC
	Rv0511	9301.33	-0.0222531	0.0563189	-0.395128	0.692749	0.885383	hemD
	Rv0512	4884.13	0.0151215	0.0690879	0.218874	0.826749	0.947643	hemB
	Rv0513	2951.56	-0.0381825	0.0753836	-0.506509	0.6125	0.847257	Rv0513
	Rv0514	721.896	0.0420268	0.0973096	0.431888	0.665823	0.873513	Rv0514
	Rv0516c	4483.74	0.217575	0.120524	1.80524	0.0710375	0.294506	Rv0516c
	Rv0517	2772.95	0.0364728	0.0919567	0.396629	0.691641	0.885026	Rv0517
	Rv0518	1708.98	0.0472832	0.082845	0.570743	0.568174	0.826615	Rv0518
	Rv0519c	4241.11	0.210465	0.0693578	3.03448	0.00240949	0.0336159	Rv0519c
	Rv0520	688.26	0.137219	0.109807	1.24964	0.21143	0.525619	Rv0520
	Rv0521	213.256	0.215414	0.162187	1.32818	0.184118	0.487893	Rv0521
	Rv0522	1201.34	0.37445	0.113796	3.29052	0.00100001	0.0181507	gabP
	Rv0523c	1748.87	0.0264684	0.129021	0.205149	0.837456	0.952012	Rv0523c
	Rv0524	5453.46	-0.189482	0.0704638	-2.68907	0.00716523	0.0725344	hemL
	Rv0525	2639.26	-0.213052	0.0826817	-2.57677	0.00997278	0.0881932	Rv0525
	Rv0526	3086.04	-0.0905086	0.0735134	-1.23118	0.218254	0.531254	Rv0526
	Rv0527	1701.18	0.135964	0.112308	1.21063	0.226037	0.539419	ccdA
	Rv0528	4088.61	-0.134191	0.0867355	-1.54712	0.121833	0.39534	Rv0528
	Rv0529	4112.83	-0.123947	0.064399	-1.92467	0.0542703	0.254255	ccsA
	Rv0530	7931.62	-0.0455549	0.0930083	-0.489794	0.62428	0.85028	Rv0530
	Rv0530A	759.943	0.153222	0.155421	0.985855	0.324204	0.646507	NA
	Rv0531	1637.42	0.136663	0.0792105	1.72532	0.0844705	0.32261	Rv0531
	Rv0533c	7440.18	-0.099637	0.111024	-0.897439	0.369485	0.68527	fabH
	Rv0534c	1576.73	0.00839925	0.137534	0.0610705	0.951303	0.984974	menA
	Rv0535	687.318	0.020179	0.133466	0.151192	0.879825	0.966782	pnp
	Rv0536	674.084	-0.0161553	0.172911	-0.0934318	0.925561	0.97696	galE3
	Rv0537c	5448.19	0.0356572	0.0843733	0.422613	0.672578	0.876466	Rv0537c
	Rv0538	4350.7	0.109199	0.0918891	1.18838	0.234684	0.551528	Rv0538
	Rv0539	914.036	0.224087	0.109473	2.04696	0.0406622	0.213834	Rv0539
	Rv0540	489.629	0.442695	0.136593	3.24097	0.00119123	0.0205151	Rv0540
	Rv0541c	1702.74	0.0361808	0.11001	0.328887	0.742241	0.910981	Rv0541c
	Rv0542c	3475.69	-0.00308861	0.0937907	-0.0329308	0.97373	0.989879	menE
	Rv0543c	3436.86	-0.13805	0.11312	-1.22039	0.222318	0.534972	Rv0543c
	Rv0544c	2766.6	-0.133994	0.102108	-1.31228	0.189424	0.494409	Rv0544c
	Rv0545c	15147.6	-0.153882	0.126927	-1.21237	0.22537	0.539419	pitA
	Rv0546c	2693.34	-0.168715	0.0801649	-2.1046	0.0353263	0.197517	Rv0546c
	Rv0547c	2317.27	-0.130619	0.0904694	-1.44379	0.148799	0.438769	Rv0547c
	Rv0548c	5147.87	-0.247248	0.0631299	-3.91649	8.98486e-05	0.00268397	menB
	Rv0549c	1483.22	-0.00837741	0.0789809	-0.106069	0.915528	0.974348	Rv0549c
	Rv0550c	512.517	-0.0836444	0.105145	-0.795517	0.426313	0.73018	Rv0550c
	Rv0551c	2670.11	0.0363844	0.104336	0.348725	0.727296	0.905246	fadD8
	Rv0552	2094.2	0.0291679	0.088436	0.329819	0.741537	0.910843	Rv0552
	Rv0553	661.152	0.0923369	0.150499	0.613539	0.53952	0.806938	menC
	Rv0554	3550.41	-0.147427	0.0740809	-1.99008	0.046582	0.231302	bpoC
	Rv0555	6571.58	-0.0458155	0.0631562	-0.725432	0.468187	0.765673	menD
	Rv0556	3530.85	-0.122844	0.0826412	-1.48647	0.137154	0.423516	Rv0556
	Rv0557	2353.94	-0.0390246	0.0790582	-0.493619	0.621575	0.849763	pimB
	Rv0558	3477.25	-0.0359188	0.080301	-0.447302	0.654657	0.866772	ubiE
	Rv0559c	8697.47	-0.107007	0.202552	-0.528292	0.597297	0.840941	Rv0559c
	Rv0560c	1248.59	0.0278426	0.0914604	0.304422	0.760806	0.918585	Rv0560c
	Rv0561c	1368.9	-0.0405096	0.138062	-0.293416	0.769204	0.919582	Rv0561c
	Rv0562	8136.91	-0.0599756	0.0702214	-0.854093	0.393054	0.704519	grcC1
	Rv0563	4977.73	-0.0984844	0.0601272	-1.63793	0.101436	0.359155	htpX
	Rv0564c	2029.8	-0.0352612	0.0782477	-0.450635	0.652253	0.865734	gpsA
	Rv0565c	5897.68	-0.100915	0.0619864	-1.62801	0.103522	0.363786	Rv0565c
	Rv0566c	3161.73	-0.0320531	0.0678639	-0.472314	0.636703	0.856959	Rv0566c
	Rv0567	9534.61	-0.223601	0.118228	-1.89126	0.0585894	0.266179	Rv0567
	Rv0568	8079.51	0.00403802	0.0937037	0.0430935	0.965627	0.988299	cyp135B1
	Rv0569	1560.8	0.0420569	0.09854	0.4268	0.669525	0.874679	Rv0569
	Rv0570	1687.2	0.0590537	0.112043	0.527062	0.598151	0.840941	nrdZ
	Rv0571c	1226.49	-0.036596	0.131309	-0.278702	0.780474	0.926116	Rv0571c
	Rv0572c	1609.88	-0.128701	0.0911425	-1.41209	0.157924	0.449375	Rv0572c
	Rv0573c	625.334	0.184608	0.136158	1.35584	0.17515	0.474086	Rv0573c
	Rv0574c	639.871	0.0374498	0.162738	0.230123	0.817996	0.945977	Rv0574c
	Rv0575c	275.099	-0.142449	0.241959	-0.588732	0.556041	0.821105	Rv0575c
	Rv0576	3968.7	0.0712415	0.0907058	0.785413	0.432211	0.734897	Rv0576
	Rv0577	4005.15	0.0792227	0.0694598	1.14056	0.254055	0.572926	TB27.3
	Rv0579	1747.37	0.156665	0.0862829	1.81571	0.0694143	0.290323	Rv0579
	Rv0580c	1416.85	-0.037361	0.117917	-0.316843	0.751363	0.914166	Rv0580c
	Rv0581	1415.29	0.0196133	0.129823	0.151077	0.879915	0.966782	Rv0581
	Rv0582	1146.38	-0.0518169	0.126143	-0.410779	0.681234	0.880077	Rv0582
	Rv0583c	3807.52	-0.182483	0.0741137	-2.46221	0.0138085	0.109386	lpqN
	Rv0584	1728.46	0.003251	0.121893	0.0266709	0.978722	0.991988	Rv0584
	Rv0585c	1961.34	0.107725	0.112529	0.957304	0.338414	0.662728	Rv0585c
	Rv0586	3814.05	0.046348	0.07275	0.637086	0.524069	0.798792	Rv0586
	Rv0587	3634.4	0.150116	0.0774232	1.9389	0.0525137	0.250126	yrbE2A
	Rv0588	4026.82	0.188996	0.0670059	2.82059	0.00479359	0.0558356	yrbE2B
	Rv0589	4540.18	0.267236	0.076293	3.50275	0.000460478	0.0101278	mce2A
	Rv0590	4698.35	0.106875	0.0713632	1.49762	0.134232	0.41868	mce2B
	Rv0590A	736.857	0.251851	0.119517	2.10724	0.0350964	0.197517	Rv0590A
	Rv0591	519.607	0.151415	0.19478	0.777365	0.436943	0.739037	mce2C
	Rv0592	548.885	0.219872	0.150688	1.45912	0.144532	0.433363	mce2D
	Rv0593	587.081	0.287358	0.170991	1.68055	0.0928511	0.340697	lprL
	Rv0594	1355.63	0.143517	0.138001	1.03997	0.298354	0.618374	mce2F
	Rv0595c	1081.08	-0.148262	0.103738	-1.4292	0.152948	0.445265	Rv0595c
	Rv0596c	497.501	-0.0482593	0.116275	-0.415043	0.67811	0.879755	Rv0596c
	Rv0597c	3951.46	-0.0850742	0.0636519	-1.33655	0.181368	0.483347	Rv0597c
	Rv0598c	3962.65	-0.297541	0.105477	-2.82091	0.00478873	0.0558356	Rv0598c
	Rv0599c	1672.94	-0.223927	0.107779	-2.07766	0.0377411	0.205536	Rv0599c
	Rv0600c	76.4957	0.0289999	0.284519	0.101926	0.918815	0.975149	Rv0600c
	Rv0601c	105.805	-0.175715	0.239692	-0.733088	0.463505	0.762349	Rv0601c
	Rv0602c	98.1627	0.277988	0.265045	1.04883	0.294256	0.615038	tcrA
	Rv0603	115.972	0.0133675	0.310515	0.0430495	0.965662	0.988299	Rv0603
	Rv0604	2086.95	-0.0373214	0.09073	-0.411346	0.680819	0.880077	lpqO
	Rv0605	899.106	0.190209	0.140899	1.34997	0.177025	0.476528	Rv0605
	Rv0606	2042.52	0.0195464	0.11723	0.166735	0.867578	0.961032	Rv0606
	Rv0607	317.744	0.220584	0.159355	1.38423	0.166288	0.464167	Rv0607
	Rv0608	3586.94	-0.187942	0.150988	-1.24475	0.213225	0.526933	Rv0608
	Rv0609	3935.32	-0.0522602	0.0913184	-0.572285	0.567129	0.826381	Rv0609
	Rv0609A	1571.49	0.0479265	0.0858361	0.558349	0.576606	0.830625	Rv0609A
	Rv0610c	2077.73	0.0850534	0.0950148	0.895159	0.370702	0.686846	Rv0610c
	Rv0611c	2148.34	0.0917023	0.108729	0.843404	0.399003	0.707383	Rv0611c
	Rv0612	255.698	0.0824491	0.168806	0.488426	0.625248	0.85028	Rv0612
	Rv0613c	13562.4	-0.19693	0.0689596	-2.85573	0.00429379	0.0514567	Rv0613c
	Rv0614	400.01	0.172573	0.147088	1.17326	0.240691	0.557815	Rv0614
	Rv0615	1151.43	0.225168	0.13057	1.72449	0.0846187	0.322846	Rv0615
	Rv0616A	1006.6	-0.111142	0.101915	-1.09053	0.27548	0.5947	NA
	Rv0616c	149.731	-0.271738	0.22966	-1.18322	0.236722	0.552272	Rv0616c
	Rv0617	1536.81	-0.156687	0.106673	-1.46885	0.141874	0.430574	Rv0617
	Rv0618	844.014	-0.0582629	0.144732	-0.402557	0.687275	0.883369	galTa
	Rv0619	108.522	-0.186871	0.276112	-0.676794	0.498536	0.783534	galTb
	Rv0620	17.4287	-0.111294	0.470704	-0.236442	0.81309	0.944912	galK
	Rv0621	674.573	0.371264	0.119438	3.10843	0.00188087	0.0280182	Rv0621
	Rv0622	726.668	0.42735	0.162363	2.63206	0.00848692	0.0807445	Rv0622
	Rv0623	1056.76	0.0132957	0.121157	0.109739	0.912616	0.973607	Rv0623
	Rv0624	2018.63	-0.0380979	0.0960218	-0.396763	0.691542	0.885026	Rv0624
	Rv0625c	1211.95	0.0566688	0.101688	0.557281	0.577335	0.830625	Rv0625c
	Rv0626	1492.58	-0.0426599	0.0856743	-0.497931	0.618533	0.849763	Rv0626
	Rv0627	1537.33	0.0684378	0.102559	0.667303	0.504579	0.788062	Rv0627
	Rv0628c	2079.47	0.0944738	0.0920512	1.02632	0.304742	0.624355	Rv0628c
	Rv0629c	926.64	0.289149	0.17504	1.6519	0.0985551	0.353305	recD
	Rv0630c	1917.89	0.22231	0.134103	1.65775	0.0973675	0.350523	recB
	Rv0631c	2182.92	0.055276	0.148628	0.37191	0.70996	0.894524	recC
	Rv0632c	11138.1	-0.184199	0.120554	-1.52794	0.126527	0.407479	echA3
	Rv0633c	5130.69	-0.06428	0.0590832	-1.08796	0.276614	0.595874	Rv0633c
	Rv0634A	4403.41	0.00672853	0.163148	0.0412418	0.967103	0.988299	Rv0634A
	Rv0634B	8086.91	-0.207252	0.172427	-1.20197	0.229376	0.543495	rpmG
	Rv0634c	4240.18	-0.0769097	0.0821869	-0.93579	0.349381	0.670781	Rv0634c
	Rv0635	15919.4	-0.14871	0.153777	-0.96705	0.333519	0.658181	Rv0635
	Rv0636	13940.8	-0.203594	0.163	-1.24904	0.211651	0.525619	Rv0636
	Rv0637	16750.7	-0.21867	0.174205	-1.25524	0.20939	0.523685	Rv0637
	Rv0638	10392.1	-0.273837	0.123064	-2.22517	0.02607	0.163276	secE
	Rv0639	16919	-0.209324	0.133028	-1.57353	0.115596	0.384532	nusG
	Rv0640	15780.8	-0.245622	0.167977	-1.46223	0.143677	0.433363	rplK
	Rv0641	18398.3	-0.353653	0.163241	-2.16644	0.0302775	0.17998	rplA
	Rv0642c	26684.6	-0.0970816	0.171284	-0.566787	0.570859	0.8277	mmaA4
	Rv0643c	17870.7	-0.0464288	0.135937	-0.341546	0.732692	0.907278	mmaA3
	Rv0644c	9491.11	-0.0392532	0.107745	-0.364316	0.715622	0.897098	mmaA2
	Rv0645c	2998.73	0.107962	0.087823	1.22932	0.218952	0.531254	mmaA1
	Rv0646c	4284.97	-0.144573	0.0596142	-2.42514	0.0153024	0.114606	lipG
	Rv0647c	6502.82	-0.205531	0.0745361	-2.75747	0.00582502	0.0636291	Rv0647c
	Rv0648	2554.61	0.379651	0.115199	3.29561	0.000982068	0.017912	Rv0648
	Rv0649	473.269	0.343392	0.133273	2.57661	0.00997746	0.0881932	fabD2
	Rv0650	312.059	0.579415	0.216334	2.67834	0.00739885	0.0739688	Rv0650
	Rv0651	7508.12	-0.508061	0.0844562	-6.01567	1.7914e-09	1.86057e-07	rplJ
	Rv0652	5680.85	-0.577697	0.136412	-4.23493	2.28624e-05	0.000909388	rplL
	Rv0653c	618.374	0.0662287	0.149105	0.444174	0.656917	0.868533	Rv0653c
	Rv0654	3599.22	0.00491665	0.0656917	0.0748443	0.940339	0.980679	Rv0654
	Rv0655	33355.2	-0.00794439	0.171439	-0.0463396	0.96304	0.987604	mkl
	Rv0656c	318.025	0.0508806	0.202947	0.250709	0.802039	0.938306	Rv0656c
	Rv0657c	867.611	0.124829	0.129027	0.967467	0.333311	0.658181	Rv0657c
	Rv0658c	765.796	0.222808	0.132275	1.68443	0.0920991	0.339846	Rv0658c
	Rv0659c	5719.79	0.0865056	0.114757	0.753816	0.45096	0.753413	Rv0659c
	Rv0660c	4028.27	-0.0234813	0.157366	-0.149214	0.881385	0.966782	Rv0660c
	Rv0661c	235.718	0.0135096	0.193985	0.0696427	0.944478	0.983327	Rv0661c
	Rv0662c	285.336	0.0822253	0.154713	0.53147	0.595093	0.839643	Rv0662c
	Rv0663	8512.79	0.055368	0.09276	0.596895	0.550578	0.817233	atsD
	Rv0664	594.118	0.146192	0.139959	1.04454	0.296236	0.617406	Rv0664
	Rv0665	561.279	0.0806464	0.116319	0.693321	0.488108	0.780389	Rv0665
	Rv0666	243.369	-0.0431195	0.202418	-0.213022	0.83131	0.949642	Rv0666
	Rv0667	69130.6	-0.29207	0.137068	-2.13085	0.0331016	0.190998	rpoB
	Rv0668	52662	-0.317586	0.106034	-2.99514	0.00274321	0.0368952	rpoC
	Rv0669c	7979.77	-0.0559592	0.061553	-0.909123	0.363285	0.682537	Rv0669c
	Rv0670	4963.04	-0.187852	0.0990738	-1.89608	0.0579494	0.263913	end
	Rv0671	2784.37	0.00613455	0.0779109	0.0787381	0.937241	0.980086	lpqP
	Rv0672	6273.34	0.182866	0.073201	2.49813	0.0124849	0.103505	fadE8
	Rv0673	1872.72	0.340983	0.0961889	3.54492	0.000392726	0.00916294	echA4
	Rv0674	991.111	0.362468	0.11105	3.264	0.00109851	0.0193742	Rv0674
	Rv0675	1370.03	0.426437	0.1536	2.77629	0.00549838	0.0610509	echA5
	Rv0676c	40547	-0.0964353	0.120038	-0.80337	0.421761	0.726095	mmpL5
	Rv0677c	9877.14	-0.0734061	0.129587	-0.56646	0.571081	0.8277	mmpS5
	Rv0678	5907.48	0.09001	0.131953	0.682139	0.495151	0.782754	Rv0678
	Rv0679c	3037.66	0.0549197	0.0992261	0.55348	0.579935	0.832758	Rv0679c
	Rv0680c	1554.42	0.138364	0.153059	0.903987	0.366002	0.683216	Rv0680c
	Rv0681	2397.13	0.030139	0.0784792	0.384038	0.70095	0.889933	Rv0681
	Rv0682	9467.35	-0.154598	0.139055	-1.11177	0.266237	0.586572	rpsL
	Rv0683	14004.7	-0.193967	0.162662	-1.19245	0.233083	0.549208	rpsG
	Rv0684	52755.5	-0.158834	0.142925	-1.11131	0.266435	0.586572	fusA1
	Rv0685	39632.6	-0.146331	0.155518	-0.94093	0.346741	0.669942	tuf
	Rv0686	5608.42	0.00808121	0.0677195	0.119334	0.905011	0.972495	Rv0686
	Rv0687	3131.85	0.107046	0.0981985	1.0901	0.275668	0.594763	fabG
	Rv0688	4557.99	0.0585252	0.0794072	0.737026	0.461107	0.761582	Rv0688
	Rv0689c	4.12995	0.712921	1.30227	0.547447	0.584072	0.835122	Rv0689c
	Rv0690c	2902.57	-0.154674	0.0744566	-2.07737	0.0377675	0.205536	Rv0690c
	Rv0691A	2267.01	0.252344	0.17495	1.44237	0.149197	0.439596	NA
	Rv0691c	1971.56	-0.226635	0.123663	-1.83267	0.066851	0.28465	Rv0691c
	Rv0692	5018.7	0.313919	0.124566	2.5201	0.0117321	0.0996958	Rv0692
	Rv0693	7262.53	0.328175	0.0625469	5.24685	1.54719e-07	1.23084e-05	pqqE
	Rv0694	6046.05	0.282884	0.0773843	3.65557	0.000256612	0.00675684	lldD1
	Rv0695	2743.31	0.388481	0.0764376	5.08232	3.72853e-07	2.68096e-05	Rv0695
	Rv0696	4064.73	0.45078	0.0703331	6.40921	1.46274e-10	1.88592e-08	Rv0696
	Rv0697	777.25	0.709089	0.135669	5.2266	1.72655e-07	1.31746e-05	Rv0697
	Rv0698	795.133	0.0810833	0.101715	0.797159	0.425359	0.729297	Rv0698
	Rv0699	49.9894	0.11888	0.368332	0.322753	0.746882	0.913508	Rv0699
	Rv0700	20343.1	-0.294981	0.185599	-1.58934	0.111983	0.378782	rpsJ
	Rv0701	22702.1	-0.265018	0.14473	-1.83112	0.0670824	0.28465	rplC
	Rv0702	19921.8	-0.335232	0.135574	-2.47268	0.0134106	0.107371	rplD
	Rv0703	14606.8	-0.316354	0.200277	-1.57958	0.114204	0.381939	rplW
	Rv0704	25204	-0.341789	0.153495	-2.22671	0.0259669	0.163177	rplB
	Rv0705	11108	-0.33815	0.188161	-1.79713	0.0723156	0.296804	rpsS
	Rv0706	10633	-0.406075	0.104843	-3.87316	0.000107432	0.00311385	rplV
	Rv0707	19942.3	-0.308132	0.138369	-2.22689	0.0259546	0.163177	rpsC
	Rv0708	12410.8	-0.303723	0.136598	-2.22347	0.0261838	0.163714	rplP
	Rv0709	11661.2	-0.302463	0.164141	-1.8427	0.0653732	0.281247	rpmC
	Rv0710	14344.4	-0.346497	0.17466	-1.98383	0.0472746	0.2335	rpsQ
	Rv0711	6179.69	0.204936	0.0887776	2.30842	0.0209755	0.140049	atsA
	Rv0712	1700.09	0.241382	0.138756	1.73962	0.0819255	0.317693	Rv0712
	Rv0713	7809.25	0.0637089	0.0784771	0.811815	0.416898	0.721992	Rv0713
	Rv0714	11710	-0.204977	0.169857	-1.20677	0.227523	0.540474	rplN
	Rv0715	11051.6	-0.260476	0.153276	-1.69939	0.0892449	0.333638	rplX
	Rv0716	14188.2	-0.286	0.138199	-2.06947	0.0385016	0.207731	rplE
	Rv0717	7059.12	-0.230451	0.160077	-1.43963	0.149973	0.441053	rpsN
	Rv0718	9922.81	-0.261016	0.166588	-1.56683	0.117154	0.386617	rpsH
	Rv0719	13341	-0.245825	0.132941	-1.84912	0.06444	0.279808	rplF
	Rv0720	7232.08	-0.248673	0.123089	-2.02026	0.0433563	0.220857	rplR
	Rv0721	13342	-0.234656	0.123335	-1.90259	0.0570944	0.261131	rpsE
	Rv0722	3689.8	-0.23321	0.130064	-1.79304	0.0729659	0.29792	rpmD
	Rv0723	9318.95	-0.273152	0.167069	-1.63497	0.102055	0.360665	rplO
	Rv0724	15565.6	-0.0589622	0.0827599	-0.712449	0.476187	0.771891	sppA
	Rv0724A	375.866	0.222962	0.153093	1.45638	0.145287	0.434133	Rv0724A
	Rv0725c	1302.91	-0.0146891	0.118379	-0.124085	0.901248	0.972495	Rv0725c
	Rv0726c	6380.08	-0.118187	0.0645764	-1.83018	0.0672228	0.28465	Rv0726c
	Rv0727c	484.386	0.139351	0.156585	0.889937	0.3735	0.690325	fucA
	Rv0728c	390.062	0.385346	0.174658	2.20629	0.0273636	0.169391	serA2
	Rv0729	1782.39	-0.047628	0.149807	-0.317929	0.750538	0.914166	xylB
	Rv0730	5050.92	0.0448933	0.0973963	0.460934	0.644846	0.861292	Rv0730
	Rv0731c	2022.05	-0.0418823	0.119964	-0.349125	0.726996	0.905174	Rv0731c
	Rv0732	22677.6	-0.219889	0.147926	-1.48648	0.137152	0.423516	secY
	Rv0733	10336.2	-0.178661	0.125536	-1.42319	0.154682	0.445847	adk
	Rv0734	5721.47	-0.181232	0.0964873	-1.87829	0.0603411	0.270198	mapA
	Rv0735	928.596	-0.0576107	0.0855757	-0.673213	0.500812	0.784472	sigL
	Rv0736	432.905	-0.0124537	0.137384	-0.0906486	0.927772	0.97696	Rv0736
	Rv0737	342.278	0.112426	0.138148	0.813813	0.415752	0.721763	Rv0737
	Rv0738	1444.68	0.334495	0.0744143	4.49503	6.95588e-06	0.000338058	Rv0738
	Rv0739	1905.52	0.0998255	0.0840756	1.18733	0.235097	0.551807	Rv0739
	Rv0740	3559.67	0.152438	0.0690087	2.20897	0.0271767	0.168793	Rv0740
	Rv0743c	1058.56	0.160209	0.101805	1.57368	0.115561	0.384532	Rv0743c
	Rv0744c	1082.96	0.11457	0.0793498	1.44386	0.148778	0.438769	Rv0744c
	Rv0745	28.1468	0.047754	0.486625	0.0981332	0.921827	0.975852	Rv0745
	Rv0748	2370.81	-0.0286156	0.134709	-0.212425	0.831775	0.949642	Rv0748
	Rv0749	1629.51	-0.019841	0.0861218	-0.230383	0.817794	0.945977	Rv0749
	Rv0749A	683.307	-0.154686	0.145813	-1.06085	0.288757	0.608947	Rv0749A
	Rv0750	1280.59	-0.0700498	0.122026	-0.574055	0.565931	0.825601	Rv0750
	Rv0751c	2242.35	-0.0107352	0.0996746	-0.107702	0.914232	0.973878	mmsB
	Rv0752c	2770.7	-0.0180189	0.0981683	-0.183551	0.854365	0.96034	fadE9
	Rv0753c	4243.01	0.0309879	0.086188	0.359539	0.719192	0.899351	mmsA
	Rv0756c	2959.09	0.0432316	0.0808218	0.5349	0.592719	0.838037	Rv0756c
	Rv0757	8906.76	-0.0297984	0.161923	-0.184029	0.853991	0.96034	phoP
	Rv0758	5495.28	0.0952824	0.10129	0.94069	0.346864	0.669942	phoR
	Rv0759c	4289.12	-0.0889716	0.123053	-0.723032	0.46966	0.766503	Rv0759c
	Rv0760c	5202.55	-0.0118909	0.113774	-0.104514	0.916762	0.974352	Rv0760c
	Rv0761c	17820	-0.143591	0.111825	-1.28406	0.199119	0.509588	adhB
	Rv0762c	1743.65	0.0514303	0.0924047	0.556577	0.577817	0.830625	Rv0762c
	Rv0763c	707.507	0.0260829	0.113116	0.230585	0.817637	0.945977	Rv0763c
	Rv0764c	3082.35	0.052122	0.0901846	0.577947	0.5633	0.824658	cyp51
	Rv0765c	1259.91	0.158293	0.113265	1.39754	0.162251	0.457304	Rv0765c
	Rv0766c	1816.33	-0.0108156	0.101581	-0.106473	0.915207	0.974348	cyp123
	Rv0767c	776.297	-0.0345664	0.154284	-0.224044	0.822723	0.946802	Rv0767c
	Rv0768	1896.04	0.0953274	0.10843	0.879159	0.379315	0.695891	aldA
	Rv0769	1753.63	0.0654696	0.089268	0.733404	0.463312	0.762349	Rv0769
	Rv0770	1388.73	0.0645103	0.0976491	0.660634	0.508847	0.791776	Rv0770
	Rv0771	715.499	0.0228737	0.100465	0.227679	0.819896	0.945977	Rv0771
	Rv0772	2894.16	0.105756	0.0820083	1.28957	0.197199	0.5061	purD
	Rv0773c	4949.63	-0.0700178	0.0803607	-0.871294	0.383594	0.700321	ggtA
	Rv0774c	2784.38	-0.0709224	0.102722	-0.690434	0.489921	0.780825	Rv0774c
	Rv0775	1659	0.019857	0.0786806	0.252375	0.800751	0.937385	Rv0775
	Rv0776c	425.019	0.11624	0.126046	0.922203	0.356423	0.676479	Rv0776c
	Rv0777	5852.63	0.0317196	0.0684307	0.463529	0.642985	0.860698	purB
	Rv0778	5029.16	-0.171494	0.0774014	-2.21564	0.0267161	0.16659	cyp126
	Rv0779c	454.73	-0.12777	0.158541	-0.805915	0.420292	0.725669	Rv0779c
	Rv0780	3970.64	-0.219394	0.0754019	-2.90967	0.00361816	0.0452451	hemH
	Rv0781	7320.02	-0.216371	0.0892402	-2.42459	0.0153257	0.114606	ptrBa
	Rv0782	12952.5	-0.160573	0.0761122	-2.10968	0.0348856	0.197035	ptrBb
	Rv0783c	5284.8	-0.209689	0.065948	-3.17961	0.00147474	0.0235643	emrB
	Rv0784	1046.22	0.035849	0.146561	0.244601	0.806766	0.941478	Rv0784
	Rv0785	4207.15	-0.0958254	0.084941	-1.12814	0.259261	0.578387	Rv0785
	Rv0786c	795.385	0.071217	0.139606	0.510129	0.609961	0.845936	Rv0786c
	Rv0787	775.046	-0.0291127	0.144504	-0.201466	0.840334	0.952701	Rv0787
	Rv0787A	2539.39	-0.185972	0.103736	-1.79274	0.0730149	0.29792	Rv0787A
	Rv0788	3518	-0.242566	0.0774467	-3.13204	0.00173597	0.026711	purQ
	Rv0789c	462.14	0.0172544	0.150121	0.114936	0.908495	0.973415	Rv0789c
	Rv0790c	1226.74	0.0623636	0.103675	0.601527	0.547489	0.814561	Rv0790c
	Rv0791c	1326.97	0.131778	0.0995596	1.32361	0.185634	0.488685	Rv0791c
	Rv0792c	1051.92	0.0441148	0.136514	0.323152	0.74658	0.913437	Rv0792c
	Rv0793	138.568	0.0943265	0.229949	0.410207	0.681654	0.880077	Rv0793
	Rv0794c	2617.44	0.103195	0.0977579	1.05562	0.291141	0.611215	Rv0794c
	Rv0798c	6699.92	-0.0645383	0.0746713	-0.864298	0.387424	0.701491	cfp29
	Rv0799c	7420.52	-0.128221	0.066584	-1.9257	0.0541421	0.253999	Rv0799c
	Rv0800	2628.09	-0.0238662	0.103589	-0.230393	0.817787	0.945977	pepC
	Rv0801	1934.76	-0.0139776	0.0826915	-0.169033	0.865771	0.96065	Rv0801
	Rv0802c	772.513	-0.0515811	0.123108	-0.418989	0.675224	0.877533	Rv0802c
	Rv0803	7421.6	-0.0596772	0.0885005	-0.674315	0.500111	0.784444	purL
	Rv0804	1320.46	0.150555	0.11367	1.32449	0.18534	0.488685	Rv0804
	Rv0805	16047.9	-0.102154	0.155587	-0.656573	0.511456	0.791777	Rv0805
	Rv0806c	3269.16	0.124491	0.0910638	1.36708	0.171601	0.470042	cpsY
	Rv0807	343.998	0.141488	0.193056	0.732883	0.46363	0.762349	Rv0807
	Rv0808	8144.86	0.145057	0.0716486	2.02456	0.0429123	0.219193	purF
	Rv0809	7422.71	0.0473857	0.103166	0.459315	0.646008	0.861728	purM
	Rv0810c	4964.25	-0.0783275	0.169189	-0.462959	0.643394	0.860698	Rv0810c
	Rv0811c	4624.93	0.00535181	0.0788383	0.0678834	0.945878	0.983493	Rv0811c
	Rv0812	1237.81	0.00860423	0.106292	0.0809488	0.935483	0.980042	Rv0812
	Rv0813c	3343.72	-0.0711699	0.0760792	-0.935471	0.349545	0.670781	Rv0813c
	Rv0814c	3093.07	-0.283385	0.088614	-3.19797	0.00138397	0.0224012	sseC2
	Rv0815c	8795.49	-0.250394	0.111085	-2.25407	0.0241916	0.155417	cysA2
	Rv0816c	493.04	-0.0297485	0.170124	-0.174864	0.861187	0.96065	thiX
	Rv0817c	1695.88	-0.0885916	0.101962	-0.868868	0.384919	0.700844	Rv0817c
	Rv0818	4358.6	0.0150602	0.0884028	0.170359	0.864728	0.96065	Rv0818
	Rv0819	3618.8	-0.0507097	0.0797561	-0.63581	0.524901	0.799302	Rv0819
	Rv0820	2962.58	0.238116	0.105039	2.26693	0.0233942	0.151859	phoT
	Rv0821c	6226.94	0.0526344	0.0917911	0.573415	0.566364	0.825911	phoY2
	Rv0822c	10071.2	-0.138579	0.0659396	-2.10161	0.0355878	0.197716	Rv0822c
	Rv0823c	4292.22	-0.24988	0.0608845	-4.10416	4.0578e-05	0.00143133	Rv0823c
	Rv0824c	20069.6	-0.280762	0.142469	-1.97068	0.0487602	0.238281	desA1
	Rv0825c	2415.4	0.214532	0.0829532	2.58618	0.00970466	0.0873479	Rv0825c
	Rv0826	15291.5	-0.21308	0.12079	-1.76405	0.0777235	0.308501	Rv0826
	Rv0827c	589.05	-0.37594	0.150658	-2.49531	0.0125847	0.104102	Rv0827c
	Rv0828c	121.405	-0.712697	0.272381	-2.61654	0.00888257	0.0825042	Rv0828c
	Rv0829	297.144	-0.100287	0.163022	-0.615177	0.538438	0.806145	Rv0829
	Rv0830	2175.18	-0.0269199	0.0881117	-0.30552	0.75997	0.918184	Rv0830
	Rv0831c	15508.5	-0.164222	0.155885	-1.05348	0.29212	0.61224	Rv0831c
	Rv0835	1549.12	0.0757953	0.0957103	0.791924	0.428405	0.731418	lpqQ
	Rv0836c	8511.27	0.0870599	0.132397	0.657569	0.510815	0.791776	Rv0836c
	Rv0837c	25540.5	0.00760468	0.203428	0.0373827	0.97018	0.988517	Rv0837c
	Rv0838	1033.07	0.190891	0.101393	1.88267	0.0597447	0.268848	lpqR
	Rv0839	1092.43	0.13428	0.150961	0.889504	0.373732	0.690325	Rv0839
	Rv0840c	777.665	0.154169	0.147362	1.04619	0.295472	0.616501	pip
	Rv0841	21.975	0.0636324	0.447168	0.142301	0.886842	0.968131	Rv0841
	Rv0842	577.679	0.115865	0.128154	0.904106	0.365939	0.683216	Rv0842
	Rv0843	389.12	0.137673	0.208414	0.660575	0.508885	0.791776	Rv0843
	Rv0844c	2513	0.0395507	0.0738129	0.535823	0.592081	0.837922	narL
	Rv0845	2334.26	0.13781	0.0948411	1.45306	0.146208	0.435364	Rv0845
	Rv0846c	1907.03	-0.163913	0.118876	-1.37886	0.167938	0.467117	Rv0846c
	Rv0847	1134.8	-0.542515	0.12165	-4.45965	8.20948e-06	0.000392449	lpqS
	Rv0848	1212.52	-0.578669	0.133399	-4.33788	1.43865e-05	0.000611368	cysK2
	Rv0849	732.105	-0.292069	0.141287	-2.0672	0.038715	0.208246	Rv0849
	Rv0851c	1107.77	-0.0103992	0.109055	-0.0953568	0.924031	0.976499	Rv0851c
	Rv0852	1354.79	0.194382	0.0863636	2.25074	0.0244022	0.155966	fadD16
	Rv0853c	3936.25	0.106155	0.0830715	1.27787	0.201294	0.511536	pdc
	Rv0854	3451.64	0.195355	0.0961042	2.03274	0.0420791	0.217789	Rv0854
	Rv0855	2549.93	0.277462	0.0865577	3.20552	0.0013482	0.0219171	far
	Rv0856	3749.18	0.212977	0.104891	2.03046	0.0423097	0.217885	Rv0856
	Rv0857	2778.65	0.223474	0.091544	2.44116	0.01464	0.11277	Rv0857
	Rv0858c	3034.01	-0.116544	0.0680137	-1.71354	0.0866128	0.328111	Rv0858c
	Rv0859	7819.26	-0.113431	0.0739291	-1.53432	0.124952	0.403101	fadA
	Rv0860	15479.8	-0.052318	0.0875455	-0.59761	0.5501	0.816849	fadB
	Rv0861c	3992.92	0.0964329	0.0776124	1.24249	0.214054	0.527935	ercc3
	Rv0862c	3375.32	0.142019	0.0768099	1.84897	0.0644627	0.279808	Rv0862c
	Rv0863	4388.46	-0.133752	0.178681	-0.748552	0.454127	0.755535	Rv0863
	Rv0864	8102.84	-0.111613	0.110836	-1.00701	0.313929	0.634819	moaC
	Rv0865	2069.33	-0.0029846	0.0738231	-0.0404291	0.967751	0.988299	mog
	Rv0866	1125.1	0.175558	0.100346	1.74953	0.0801998	0.313997	moaE2
	Rv0867c	7266.06	-0.186503	0.0768512	-2.42681	0.0152321	0.114508	rpfA
	Rv0868c	2575.57	-0.00717788	0.154795	-0.0463702	0.963015	0.987604	moaD2
	Rv0869c	3471.68	0.159061	0.0702067	2.26561	0.0234753	0.152043	moaA
	Rv0870c	2967.91	0.0314546	0.114222	0.275383	0.783022	0.927374	Rv0870c
	Rv0871	4008.71	-0.100077	0.0790522	-1.26596	0.205526	0.518778	cspB
	Rv0873	17780.8	-0.0350053	0.0824919	-0.424349	0.671311	0.875794	fadE10
	Rv0874c	553.538	0.25176	0.176162	1.42914	0.152964	0.445265	Rv0874c
	Rv0875c	1464.77	0.100661	0.100322	1.00338	0.315677	0.636632	Rv0875c
	Rv0876c	5193.1	0.0899292	0.0701849	1.28132	0.200082	0.511001	Rv0876c
	Rv0877	4855.7	0.114258	0.0715025	1.59796	0.110052	0.376129	Rv0877
	Rv0879c	1660.84	0.0186812	0.116688	0.160095	0.872806	0.963799	Rv0879c
	Rv0880	828.015	0.0938302	0.116557	0.805014	0.420812	0.725745	Rv0880
	Rv0881	1228.52	0.0614971	0.122213	0.503196	0.614826	0.849167	Rv0881
	Rv0882	555.23	0.0240237	0.144901	0.165794	0.868319	0.961115	Rv0882
	Rv0883c	6937.18	0.00546384	0.127568	0.0428308	0.965836	0.988299	Rv0883c
	Rv0884c	4465.1	-0.123583	0.0641682	-1.92592	0.0541144	0.253999	serC
	Rv0885	4565.77	0.339612	0.0890308	3.81455	0.000136433	0.00380688	Rv0885
	Rv0886	2329.61	0.433898	0.103827	4.17903	2.92752e-05	0.00111694	fprB
	Rv0887c	633.637	-0.188848	0.114711	-1.6463	0.0997028	0.356054	Rv0887c
	Rv0888	9392.4	0.0458995	0.0645038	0.711578	0.476726	0.771891	Rv0888
	Rv0889c	4984.96	-0.0211503	0.0679013	-0.311486	0.755432	0.915647	citA
	Rv0890c	9032.33	-0.235254	0.0662927	-3.54872	0.000387113	0.00910324	Rv0890c
	Rv0891c	3341.69	-0.331591	0.121481	-2.72958	0.00634149	0.0671695	Rv0891c
	Rv0892	10887.8	-0.295711	0.0811128	-3.64568	0.000266689	0.0068298	Rv0892
	Rv0893c	1769.2	-0.17903	0.0900256	-1.98865	0.0467393	0.231775	Rv0893c
	Rv0894	413.667	0.0584547	0.19076	0.30643	0.759277	0.918156	Rv0894
	Rv0895	621.641	-0.0828459	0.140711	-0.588766	0.556018	0.821105	Rv0895
	Rv0896	27764	-0.189132	0.182661	-1.03542	0.300471	0.62104	gltA
	Rv0897c	2483.2	-0.010293	0.0980207	-0.105009	0.916369	0.974348	Rv0897c
	Rv0898c	1752.77	-0.16257	0.100667	-1.61493	0.106325	0.369347	Rv0898c
	Rv0899	3406.4	-0.00281008	0.0833505	-0.033714	0.973105	0.989782	ompA
	Rv0900	737.345	0.0531573	0.101832	0.522009	0.601664	0.842541	Rv0900
	Rv0901	2370.22	0.03783	0.119847	0.315653	0.752266	0.914166	Rv0901
	Rv0902c	4781.43	-0.00562314	0.0685502	-0.0820296	0.934623	0.979734	prrB
	Rv0903c	3403.05	0.0467341	0.0710514	0.65775	0.510699	0.791776	prrA
	Rv0904c	1480.75	0.0901462	0.088725	1.01602	0.309621	0.629854	accD3
	Rv0905	3914.01	-0.183087	0.0679569	-2.69416	0.00705659	0.0722866	echA6
	Rv0906	3675.7	0.00471483	0.0690248	0.0683062	0.945542	0.983416	Rv0906
	Rv0907	6834.16	0.0144436	0.0730669	0.197677	0.843298	0.953748	Rv0907
	Rv0908	7030.02	0.0256959	0.0705548	0.364197	0.715711	0.897098	ctpE
	Rv0909	3936.33	-0.0770584	0.155359	-0.496001	0.619893	0.849763	Rv0909
	Rv0910	5466.36	-0.0655303	0.115151	-0.56908	0.569302	0.827291	Rv0910
	Rv0911	2492.4	-0.0471036	0.0829739	-0.567692	0.570244	0.827696	Rv0911
	Rv0912	1001.14	0.215148	0.100717	2.13616	0.0326668	0.189269	Rv0912
	Rv0913c	9845.77	0.124541	0.063329	1.96658	0.0492319	0.239069	Rv0913c
	Rv0914c	4741.62	0.208792	0.0740693	2.81887	0.0048193	0.0559607	Rv0914c
	Rv0917	2253.41	0.119434	0.106791	1.11839	0.2634	0.583846	betP
	Rv0918	595.605	-0.0502436	0.0968477	-0.51879	0.603907	0.842541	Rv0918
	Rv0919	592.878	0.0918981	0.125987	0.729426	0.465741	0.763775	Rv0919
	Rv0923c	2109.11	0.0403265	0.076307	0.528476	0.597169	0.840941	Rv0923c
	Rv0924c	2981.08	0.0906682	0.0801873	1.13071	0.258179	0.577016	mntH
	Rv0925c	9808.77	-0.0156772	0.100536	-0.155937	0.876083	0.965706	Rv0925c
	Rv0926c	4443.27	-0.0671079	0.0672398	-0.998037	0.318261	0.640118	Rv0926c
	Rv0927c	2290.09	-0.0787705	0.0914039	-0.861786	0.388806	0.701607	Rv0927c
	Rv0928	7735.8	-0.214329	0.104463	-2.05171	0.0401974	0.212621	pstS3
	Rv0929	3898.4	-0.0575691	0.0624191	-0.922299	0.356373	0.676479	pstC2
	Rv0930	3405.45	-0.0663915	0.0820114	-0.80954	0.418205	0.723245	pstA1
	Rv0931c	32068.7	-0.0981508	0.126543	-0.775633	0.437966	0.739311	pknD
	Rv0932c	31456.5	-0.112296	0.156045	-0.719639	0.471747	0.768233	pstS2
	Rv0933	6877.49	-0.0631285	0.107941	-0.584844	0.558653	0.822285	pstB
	Rv0934	13447.9	-0.00784285	0.114042	-0.0687718	0.945171	0.983327	pstS1
	Rv0935	6586.97	0.109008	0.115312	0.945329	0.344491	0.668097	pstC1
	Rv0936	2593.95	0.289355	0.0914238	3.16499	0.0015509	0.0244676	pstA2
	Rv0937c	4162.9	0.0674027	0.0916431	0.735491	0.462041	0.762349	Rv0937c
	Rv0938	6726.74	0.14558	0.0822961	1.76898	0.0768971	0.305908	Rv0938
	Rv0939	6095.55	0.149535	0.0829566	1.80257	0.0714557	0.295545	Rv0939
	Rv0940c	3682.34	-0.115862	0.0665056	-1.74214	0.0814842	0.317464	Rv0940c
	Rv0941c	2927.03	-0.00380553	0.0744192	-0.0511364	0.959217	0.986677	Rv0941c
	Rv0942	152.776	0.130109	0.193009	0.674107	0.500243	0.784444	Rv0942
	Rv0943c	87.2882	0.181416	0.213604	0.849313	0.395707	0.706098	Rv0943c
	Rv0944	760.003	-0.0541929	0.126718	-0.427664	0.668896	0.874435	Rv0944
	Rv0945	3084.77	-0.143987	0.0763804	-1.88514	0.0594114	0.268102	Rv0945
	Rv0946c	3435.29	0.0236136	0.0923511	0.255694	0.798187	0.935272	pgi
	Rv0947c	301.036	-0.0388739	0.171201	-0.227066	0.820372	0.945977	NA
	Rv0948c	3269.45	-0.13364	0.120103	-1.11272	0.26583	0.586572	Rv0948c
	Rv0949	6309.84	-0.0288272	0.0969914	-0.297214	0.766303	0.919118	uvrD1
	Rv0950c	4863.29	-0.00244634	0.130325	-0.0187711	0.985024	0.995137	Rv0950c
	Rv0951	16239	-0.292139	0.10851	-2.69227	0.00709671	0.0723123	sucC
	Rv0952	14940.6	-0.349923	0.118104	-2.96283	0.00304822	0.0398654	sucD
	Rv0953c	912.169	0.146744	0.0868891	1.68886	0.0912455	0.337789	Rv0953c
	Rv0954	12843.1	-0.0466451	0.131818	-0.353859	0.723444	0.902254	Rv0954
	Rv0955	5756.67	-0.049755	0.072423	-0.687005	0.492079	0.78179	Rv0955
	Rv0956	3534.65	-0.140487	0.0808949	-1.73666	0.0824471	0.317726	purN
	Rv0957	9294.24	-0.154462	0.0628822	-2.45637	0.0140349	0.11013	purH
	Rv0958	3870.95	0.0842127	0.0898851	0.936894	0.348813	0.670781	Rv0958
	Rv0959	3930.41	0.171356	0.0914145	1.8745	0.0608622	0.270902	Rv0959
	Rv0959A	686.401	0.0153788	0.0913846	0.168286	0.866358	0.96065	NA
	Rv0960	1146.75	0.0622393	0.100435	0.619699	0.535456	0.804675	Rv0960
	Rv0961	993.421	0.155695	0.10961	1.42045	0.155478	0.446449	Rv0961
	Rv0962c	110.887	0.236858	0.221976	1.06704	0.285952	0.60508	lprP
	Rv0963c	440.922	0.00961009	0.181224	0.0530288	0.957709	0.986557	Rv0963c
	Rv0964c	554.952	0.0431633	0.159024	0.271426	0.786063	0.928923	Rv0964c
	Rv0965c	1714.76	0.10082	0.0743963	1.35517	0.175362	0.474086	Rv0965c
	Rv0966c	4302.83	0.0457915	0.11256	0.406821	0.68414	0.881764	Rv0966c
	Rv0967	1255.7	0.394512	0.103882	3.79769	0.000146052	0.00401537	Rv0967
	Rv0968	1023.43	0.388414	0.1108	3.50553	0.000455697	0.010082	Rv0968
	Rv0969	2597.7	0.414772	0.106793	3.8839	0.000102793	0.00300269	ctpV
	Rv0970	1634.54	0.148781	0.0942825	1.57804	0.114557	0.382777	Rv0970
	Rv0971c	535.64	-0.143865	0.139181	-1.03366	0.301297	0.622059	echA7
	Rv0972c	1519.76	-0.0394427	0.123701	-0.318854	0.749837	0.914166	fadE12
	Rv0973c	1303.59	0.0941	0.147498	0.637973	0.523491	0.798792	accA2
	Rv0974c	644.186	-0.00696706	0.129743	-0.0536988	0.957175	0.986557	accD2
	Rv0975c	476.868	0.228407	0.168755	1.35348	0.175901	0.474585	fadE13
	Rv0976c	657.242	-0.0248815	0.145512	-0.170993	0.86423	0.96065	Rv0976c
	Rv0979A	3040.78	-0.333885	0.12925	-2.58326	0.00978715	0.0875458	rpmF
	Rv0979c	97.4338	0.339251	0.265499	1.27779	0.201325	0.511536	Rv0979c
	Rv0981	2875.1	0.147321	0.0831396	1.77197	0.076399	0.304862	mprA
	Rv0982	6926.9	0.112419	0.0648278	1.73412	0.0828969	0.318786	mprB
	Rv0983	10996.6	-0.0125112	0.0736764	-0.169813	0.865157	0.96065	pepD
	Rv0984	4473.12	-0.0638592	0.0745625	-0.856452	0.391748	0.703393	moaB2
	Rv0985c	2391.78	-0.113665	0.103797	-1.09508	0.273483	0.593472	mscL
	Rv0986	3195.68	0.153965	0.112767	1.36534	0.172146	0.470362	Rv0986
	Rv0987	9844.83	0.226406	0.100462	2.25364	0.0242185	0.155417	Rv0987
	Rv0988	4365.04	0.377891	0.106638	3.5437	0.000394553	0.00916294	Rv0988
	Rv0989c	2360.58	-0.268188	0.100485	-2.66893	0.00760941	0.0750701	grcC2
	Rv0990c	1066.42	-0.152074	0.105912	-1.43586	0.151042	0.442245	Rv0990c
	Rv0991c	5332.52	-0.199478	0.136996	-1.45609	0.145369	0.434133	Rv0991c
	Rv0992c	1157.06	0.137795	0.0939524	1.46665	0.142472	0.431579	Rv0992c
	Rv0993	4770.52	0.1375	0.0828295	1.66003	0.0969079	0.350424	galU
	Rv0994	6260.62	0.194383	0.0732216	2.65472	0.00793749	0.0772957	moeA1
	Rv0995	2139.92	0.230309	0.10728	2.14681	0.0318087	0.187001	rimJ
	Rv0996	10690.1	0.181239	0.106681	1.69888	0.089342	0.333638	Rv0996
	Rv0997	2477.44	0.140489	0.085333	1.64636	0.0996897	0.356054	Rv0997
	Rv0998	1579.97	0.113915	0.0953391	1.19484	0.232151	0.548155	Rv0998
	Rv0999	1948.65	0.15496	0.091567	1.69231	0.0905868	0.33635	Rv0999
	Rv1000c	1630.63	-0.00546199	0.084087	-0.0649565	0.948209	0.984369	Rv1000c
	Rv1001	3362.52	-0.050477	0.0702127	-0.718915	0.472193	0.768624	arcA
	Rv1002c	4127.16	-0.224742	0.0662568	-3.39198	0.000693898	0.0133586	Rv1002c
	Rv1003	1093.49	0.163124	0.105069	1.55254	0.120533	0.393569	Rv1003
	Rv1004c	1346.15	0.263706	0.105504	2.49948	0.0124376	0.103505	Rv1004c
	Rv1005c	1204.31	0.117947	0.121644	0.969606	0.332243	0.656584	pabB
	Rv1006	13877.8	-0.256147	0.0980012	-2.61371	0.00895654	0.0825143	Rv1006
	Rv1007c	6747.87	-0.192734	0.0622106	-3.09809	0.00194769	0.028671	metG
	Rv1008	783.413	0.0221712	0.136285	0.162683	0.870768	0.962686	tatD
	Rv1009	6513.8	0.0203902	0.0640386	0.318405	0.750178	0.914166	rpfB
	Rv1010	3030.87	0.115803	0.0834747	1.38729	0.165354	0.462769	ksgA
	Rv1011	2197.1	-0.0271557	0.0879918	-0.308617	0.757613	0.916916	ispE
	Rv1012	270	0.11737	0.190502	0.616106	0.537824	0.806053	Rv1012
	Rv1013	16086.1	-0.529984	0.105453	-5.02578	5.01394e-07	3.3477e-05	pks16
	Rv1014c	1870.12	-0.281105	0.0873409	-3.21848	0.00128872	0.0214156	pth
	Rv1015c	6124.44	-0.275355	0.0783083	-3.51629	0.000437618	0.00979793	rplY
	Rv1016c	6012.31	-0.0897681	0.076879	-1.16765	0.242946	0.559955	lpqT
	Rv1017c	12984.4	-0.0938116	0.125323	-0.748559	0.454123	0.755535	prsA
	Rv1018c	10736.1	-0.0801056	0.0881162	-0.909091	0.363302	0.682537	glmU
	Rv1019	2004.52	0.0648366	0.0705603	0.918882	0.358157	0.678269	Rv1019
	Rv1020	7559.76	0.00453169	0.0919111	0.0493052	0.960676	0.986804	mfd
	Rv1021	4662.89	-0.0818528	0.0673108	-1.21604	0.223969	0.537496	Rv1021
	Rv1022	2931.26	0.0119785	0.0952286	0.125786	0.899901	0.972454	lpqU
	Rv1023	10371.1	-0.0191832	0.0772642	-0.248281	0.803917	0.939792	eno
	Rv1024	3690.54	-0.128716	0.0617852	-2.08329	0.037225	0.203784	Rv1024
	Rv1025	2099.64	0.0531555	0.0734928	0.723274	0.469511	0.766503	Rv1025
	Rv1026	1679.47	0.0676957	0.13533	0.500229	0.616914	0.849763	Rv1026
	Rv1027c	830.192	0.100351	0.115327	0.870142	0.384223	0.700807	kdpE
	Rv1028A	143.01	-0.126881	0.177382	-0.715296	0.474426	0.771588	kdpF
	Rv1028c	2132.45	0.11305	0.107459	1.05203	0.292785	0.612946	kdpD
	Rv1029	2107.63	-0.135584	0.0944954	-1.43482	0.151339	0.442421	kdpA
	Rv1030	2322.59	0.0107435	0.0953475	0.112678	0.910286	0.973488	kdpB
	Rv1031	854.285	-0.0220734	0.0982786	-0.2246	0.82229	0.946802	kdpC
	Rv1032c	1739.54	0.2395	0.0850882	2.81473	0.00488181	0.0565111	trcS
	Rv1033c	1226.22	0.353199	0.081327	4.34295	1.40585e-05	0.000611219	trcR
	Rv1036c	280.811	0.0552483	0.170266	0.324482	0.745573	0.913101	Rv1036c
	Rv1037c	1887.63	0.179939	0.107393	1.67552	0.0938329	0.343289	esxI
	Rv1038c	3522.99	0.175388	0.117291	1.49532	0.13483	0.419446	esxJ
	Rv1043c	1694.87	0.0260716	0.0991816	0.262867	0.792653	0.933368	Rv1043c
	Rv1044	402.688	0.05036	0.156579	0.321627	0.747735	0.913953	Rv1044
	Rv1045	1032.84	-0.0147183	0.118101	-0.124625	0.900821	0.972495	Rv1045
	Rv1046c	7444.58	-0.068752	0.133725	-0.514131	0.60716	0.844873	Rv1046c
	Rv1048c	1604.02	0.113723	0.0996023	1.14177	0.253548	0.572474	Rv1048c
	Rv1049	932.552	0.249287	0.0982317	2.53774	0.011157	0.0963417	Rv1049
	Rv1050	390.879	0.21618	0.182229	1.18631	0.235499	0.552009	Rv1050
	Rv1051c	93.4356	0.0284975	0.355144	0.080242	0.936045	0.980086	Rv1051c
	Rv1052	1083.3	-0.0746667	0.115387	-0.647096	0.51757	0.796049	Rv1052
	Rv1053c	20.2838	0.188656	0.429815	0.438924	0.660717	0.870042	Rv1053c
	Rv1055	1156.2	-0.152049	0.101027	-1.50504	0.132313	0.416099	Rv1055
	Rv1056	1363.86	0.0436281	0.0994249	0.438804	0.660803	0.870042	Rv1056
	Rv1057	194.761	-0.045245	0.246101	-0.183847	0.854134	0.96034	Rv1057
	Rv1058	4082.08	0.092384	0.0757048	1.22032	0.222344	0.534972	fadD14
	Rv1059	4422.14	0.14697	0.0800978	1.83488	0.0665231	0.284263	Rv1059
	Rv1060	2877.09	0.0051928	0.0831577	0.0624452	0.950208	0.984584	Rv1060
	Rv1061	1930.27	-0.107426	0.100441	-1.06954	0.284826	0.604406	Rv1061
	Rv1062	553.413	0.111562	0.161326	0.691533	0.489231	0.780389	Rv1062
	Rv1063c	1336.01	0.0688356	0.126484	0.544225	0.586287	0.836384	Rv1063c
	Rv1064c	946.603	0.0298653	0.111212	0.268544	0.78828	0.930066	lpqV
	Rv1065	1798.4	-0.0938712	0.0820176	-1.14452	0.252406	0.571275	Rv1065
	Rv1066	409.109	0.148275	0.170819	0.868027	0.38538	0.700844	Rv1066
	Rv1069c	7981.09	-0.083805	0.0679422	-1.23347	0.217399	0.531042	Rv1069c
	Rv1070c	9351.22	-0.232432	0.0853999	-2.7217	0.00649478	0.0684056	echA8
	Rv1071c	6859.39	-0.119789	0.0908161	-1.31903	0.187159	0.491079	echA9
	Rv1072	21560.2	0.0258348	0.177774	0.145323	0.884456	0.967795	Rv1072
	Rv1073	6745.55	0.208693	0.101471	2.05669	0.0397165	0.211639	Rv1073
	Rv1074c	15343.4	-0.0871348	0.13755	-0.633478	0.526421	0.799302	fadA3
	Rv1075c	2074.36	0.0851082	0.0794782	1.07084	0.284243	0.603775	Rv1075c
	Rv1076	4793.1	0.0947222	0.0725745	1.30517	0.191834	0.497757	lipU
	Rv1077	7981.59	-0.000714976	0.062838	-0.0113781	0.990922	0.997592	cbs
	Rv1078	18267.9	-0.116944	0.182538	-0.640655	0.521747	0.797551	pra
	Rv1079	9977.27	0.0312566	0.0873935	0.357653	0.720603	0.900513	metB
	Rv1080c	11505	-0.237371	0.134936	-1.75913	0.0785549	0.310483	greA
	Rv1081c	966.48	0.0882891	0.0816309	1.08156	0.279447	0.598872	Rv1081c
	Rv1082	4974.03	-0.0990137	0.0765052	-1.29421	0.195593	0.50436	mca
	Rv1083	2391.01	-0.0754158	0.0948826	-0.794834	0.42671	0.730245	Rv1083
	Rv1084	2476.51	0.187176	0.099553	1.88017	0.060085	0.269727	Rv1084
	Rv1085c	3245.6	-0.0685417	0.101059	-0.678237	0.497622	0.782754	Rv1085c
	Rv1086	1982.37	-0.00873443	0.0874244	-0.0999084	0.920417	0.975753	Rv1086
	Rv1087A	20.7251	-0.0592516	0.517531	-0.114489	0.90885	0.973415	Rv1087A
	Rv1089A	66.1565	-0.225345	0.403523	-0.558444	0.576541	0.830625	celA2a
	Rv1090	545.973	-0.107183	0.135868	-0.788873	0.430186	0.733121	celA2b
	Rv1092c	2466.12	-0.0515649	0.0745525	-0.691659	0.489152	0.780389	coaA
	Rv1093	6888.25	-0.196436	0.0847306	-2.31836	0.0204297	0.137882	glyA
	Rv1094	16975.5	-0.404884	0.161621	-2.50515	0.0122401	0.102844	desA2
	Rv1095	11918.4	0.1888	0.102335	1.84492	0.0650489	0.280854	phoH2
	Rv1096	7180.13	-0.151335	0.0835841	-1.81058	0.0702066	0.292972	Rv1096
	Rv1097c	9246.27	-0.231358	0.0882152	-2.62265	0.00872487	0.082172	Rv1097c
	Rv1098c	11134.8	-0.236629	0.0769995	-3.07312	0.0021183	0.0304629	fumC
	Rv1099c	7800.86	-0.213424	0.0703726	-3.03277	0.00242323	0.033682	glpX
	Rv1100	2413.68	0.0501527	0.0704514	0.711877	0.476541	0.771891	Rv1100
	Rv1101c	5383.57	0.104518	0.100825	1.03663	0.299909	0.620222	Rv1101c
	Rv1102c	6164.97	-0.207483	0.127607	-1.62595	0.103961	0.364985	Rv1102c
	Rv1103c	3966.47	-0.161455	0.1581	-1.02122	0.30715	0.62619	Rv1103c
	Rv1104	1697.89	0.0217051	0.0987618	0.219773	0.826048	0.947456	Rv1104
	Rv1105	182.677	0.08037	0.172416	0.46614	0.641115	0.859727	Rv1105
	Rv1106c	4754.88	0.304278	0.0745123	4.08359	4.43449e-05	0.00152115	Rv1106c
	Rv1107c	3025.17	0.0956047	0.155464	0.614962	0.53858	0.806145	xseB
	Rv1108c	4823.4	0.140025	0.0753438	1.85848	0.0631013	0.277245	xseA
	Rv1109c	12270.5	-0.0636748	0.148291	-0.429392	0.667638	0.874287	Rv1109c
	Rv1110	4545.07	0.0879982	0.0715001	1.23074	0.21842	0.531254	ispH
	Rv1111c	7411.66	-0.232958	0.113952	-2.04436	0.0409177	0.214574	Rv1111c
	Rv1112	1508.97	-0.00871541	0.147827	-0.058957	0.952986	0.98513	Rv1112
	Rv1113	1200.38	0.0496389	0.09924	0.500191	0.616941	0.849763	Rv1113
	Rv1114	1251.18	0.103706	0.113076	0.917135	0.359072	0.678269	Rv1114
	Rv1115	703.095	0.100213	0.165172	0.606717	0.544039	0.811716	Rv1115
	Rv1116	160.787	0.0991843	0.171399	0.578676	0.562808	0.824261	Rv1116
	Rv1116A	1362.98	0.0967764	0.090071	1.07445	0.282623	0.601438	Rv1116A
	Rv1117	7169.86	-0.0324246	0.164855	-0.196686	0.844073	0.953759	Rv1117
	Rv1118c	1378.67	0.140005	0.0943421	1.48401	0.137806	0.424779	Rv1118c
	Rv1119c	27.1683	0.141395	0.355709	0.397502	0.690997	0.885026	Rv1119c
	Rv1120c	152.231	-0.00616316	0.18623	-0.0330944	0.973599	0.989879	Rv1120c
	Rv1121	6531.85	-0.0698632	0.0576542	-1.21176	0.225603	0.539419	zwf1
	Rv1122	4465.6	-0.097226	0.0775932	-1.25302	0.210197	0.525353	gnd2
	Rv1123c	2805.37	-0.061715	0.0851054	-0.72516	0.468354	0.765673	bpoB
	Rv1124	1134.35	0.0099886	0.0924737	0.108016	0.913983	0.973878	ephC
	Rv1125	827.49	-0.0680839	0.10337	-0.658643	0.510125	0.791776	Rv1125
	Rv1126c	2323.12	-0.172039	0.0828266	-2.0771	0.0377924	0.205536	Rv1126c
	Rv1127c	4673.7	-0.144792	0.0779369	-1.85781	0.0631954	0.277333	ppdK
	Rv1129c	579.392	0.32496	0.131061	2.47946	0.0131583	0.107141	Rv1129c
	Rv1130	1471.5	0.153071	0.116689	1.31179	0.189592	0.494409	Rv1130
	Rv1131	1256.63	0.183726	0.113138	1.6239	0.104397	0.366172	gltA1
	Rv1132	4672.8	-0.211885	0.0634998	-3.33678	0.000847542	0.0158448	Rv1132
	Rv1133c	26119.9	-0.108382	0.141262	-0.767239	0.442939	0.745288	metE
	Rv1134	172.039	0.421519	0.173507	2.4294	0.0151237	0.114469	Rv1134
	Rv1135A	40.3095	0.10928	0.320483	0.340985	0.733115	0.907278	Rv1135A
	Rv1136	583.601	-0.148398	0.137641	-1.07815	0.280965	0.600799	Rv1136
	Rv1137c	314.09	-0.0764486	0.203778	-0.375155	0.707545	0.892547	Rv1137c
	Rv1138c	964.881	-0.078051	0.106602	-0.73217	0.464065	0.762349	Rv1138c
	Rv1139c	891.063	0.112336	0.0885024	1.2693	0.204333	0.516776	Rv1139c
	Rv1140	5375.18	-0.232147	0.0945228	-2.45599	0.0140497	0.11013	Rv1140
	Rv1141c	2122.85	-0.0636252	0.0744484	-0.85462	0.392761	0.704333	echA11
	Rv1142c	2294.78	0.0210174	0.104876	0.200402	0.841166	0.953192	echA10
	Rv1143	2438	0.0105877	0.138493	0.0764496	0.939061	0.980648	mcr
	Rv1144	1625.06	-0.165699	0.0985765	-1.68092	0.0927784	0.340697	Rv1144
	Rv1145	779.816	0.220701	0.12991	1.69888	0.0893421	0.333638	mmpL13a
	Rv1146	1062.91	0.212958	0.108185	1.96847	0.0490144	0.238937	mmpL13b
	Rv1147	417.34	0.184222	0.130212	1.41479	0.157131	0.447715	Rv1147
	Rv1150	875.129	0.178978	0.150892	1.18613	0.23557	0.552009	NA
	Rv1151c	1643.86	0.0553893	0.0962969	0.575193	0.56516	0.824799	Rv1151c
	Rv1152	2313.06	0.0643953	0.0993619	0.648089	0.516928	0.795388	Rv1152
	Rv1153c	1529.13	-0.00381833	0.109283	-0.0349398	0.972128	0.989596	omt
	Rv1154c	1273.78	0.173679	0.084555	2.05404	0.0399721	0.211994	Rv1154c
	Rv1155	3510.19	0.006183	0.118152	0.0523311	0.958265	0.986557	Rv1155
	Rv1156	8326.18	-0.0910225	0.123444	-0.737357	0.460905	0.761582	Rv1156
	Rv1157c	9615.22	-0.0932646	0.0906345	-1.02902	0.303471	0.624135	Rv1157c
	Rv1158c	8200.99	-0.175549	0.153147	-1.14628	0.251681	0.571017	Rv1158c
	Rv1159	1360.47	0.184204	0.103374	1.78193	0.074761	0.301645	pimE
	Rv1159A	2053.78	0.0188272	0.116716	0.161308	0.871851	0.963313	phhB
	Rv1160	1297.08	0.000631196	0.087923	0.00717896	0.994272	0.998753	mutT2
	Rv1161	28735.3	0.132163	0.0966397	1.36759	0.171441	0.470042	narG
	Rv1162	14077.4	0.143084	0.0775882	1.84414	0.0651623	0.280854	narH
	Rv1163	1893.23	0.31199	0.0998324	3.12514	0.00177719	0.0267941	narJ
	Rv1164	2197.56	0.208575	0.0896451	2.32668	0.0199823	0.135597	narI
	Rv1165	5479.37	0.0489418	0.0871758	0.561415	0.574514	0.830027	typA
	Rv1166	6556.37	-0.00810176	0.0685442	-0.118198	0.905911	0.972495	lpqW
	Rv1167c	3098.97	0.0181893	0.0652146	0.278915	0.78031	0.926116	Rv1167c
	Rv1170	2005.23	0.0174454	0.0931377	0.187308	0.85142	0.959162	mshB
	Rv1171	2137.83	0.451081	0.110023	4.09988	4.13366e-05	0.00144446	Rv1171
	Rv1173	16354	0.0178428	0.0776156	0.229887	0.81818	0.945977	fbiC
	Rv1174c	9084.32	-0.0518842	0.182055	-0.284993	0.77565	0.92391	TB8.4
	Rv1175c	11114.4	-0.0674596	0.0596593	-1.13075	0.258161	0.577016	fadH
	Rv1176c	2121.85	-0.1503	0.074619	-2.01423	0.0439854	0.222848	Rv1176c
	Rv1177	6542.21	-0.374844	0.120675	-3.10623	0.00189489	0.0280626	fdxC
	Rv1178	4788.64	-0.244744	0.0880959	-2.77815	0.00546689	0.0610509	Rv1178
	Rv1179c	2970.85	-0.274182	0.114219	-2.40049	0.0163729	0.119102	Rv1179c
	Rv1180	3879.65	-0.163579	0.076265	-2.14487	0.0319629	0.187319	pks3
	Rv1181	13863.1	-0.196108	0.0729533	-2.68813	0.00718524	0.0725344	pks4
	Rv1182	10249.2	-0.227099	0.0947326	-2.39726	0.0165181	0.119455	papA3
	Rv1183	7942.32	-0.0383923	0.0724923	-0.529605	0.596386	0.840832	mmpL10
	Rv1184c	2831.03	-0.539684	0.0922375	-5.85103	4.88536e-09	4.93685e-07	Rv1184c
	Rv1185c	19131.7	-0.334406	0.100744	-3.31935	0.000902265	0.0167839	fadD21
	Rv1186c	1035.62	0.0439661	0.166755	0.263656	0.792045	0.933036	Rv1186c
	Rv1187	731.153	0.259158	0.11861	2.18496	0.0288916	0.175938	rocA
	Rv1188	258.264	0.316985	0.20034	1.58223	0.113597	0.381616	Rv1188
	Rv1189	334.499	-0.0904323	0.175824	-0.514334	0.607018	0.844873	sigI
	Rv1190	319.128	0.0115047	0.200923	0.0572594	0.954339	0.9855	Rv1190
	Rv1191	2055.08	-0.000140521	0.075653	-0.00185744	0.998518	0.99932	Rv1191
	Rv1192	6189.87	0.00882902	0.0657948	0.13419	0.893252	0.971135	Rv1192
	Rv1193	3770.82	-0.0490325	0.107946	-0.454233	0.649661	0.864822	fadD36
	Rv1194c	7371.78	-0.138791	0.0610595	-2.27304	0.0230236	0.150762	Rv1194c
	Rv1197	6882.06	0.108587	0.151656	0.716008	0.473986	0.771208	esxK
	Rv1198	4801.83	0.0126996	0.127304	0.0997579	0.920537	0.975753	esxL
	Rv1200	2786.45	-0.0266384	0.0880296	-0.302607	0.762189	0.918789	Rv1200
	Rv1201c	8649.97	-0.153762	0.0845686	-1.81819	0.0690347	0.289698	Rv1201c
	Rv1202	2461.6	-0.0623295	0.0922778	-0.675455	0.499387	0.784444	dapE
	Rv1203c	414.408	-0.0163113	0.155571	-0.104848	0.916497	0.974348	Rv1203c
	Rv1204c	2694.81	-0.0347718	0.084083	-0.413542	0.67921	0.880077	Rv1204c
	Rv1205	4192.04	0.19623	0.0965507	2.0324	0.0421132	0.217789	Rv1205
	Rv1206	7361.06	0.19417	0.0570507	3.40346	0.000665385	0.0131202	fadD6
	Rv1207	4706.46	0.000283193	0.0991677	0.00285569	0.997721	0.999057	folP2
	Rv1208	4539.65	-0.0333315	0.0623443	-0.534636	0.592901	0.838037	Rv1208
	Rv1209	2008.62	-0.0928626	0.0942706	-0.985064	0.324593	0.646936	Rv1209
	Rv1210	3346.16	-0.00676289	0.0832867	-0.0812001	0.935283	0.980042	tagA
	Rv1211	7260.59	-0.135302	0.173224	-0.781081	0.434755	0.737983	Rv1211
	Rv1212c	1361.07	-0.0970153	0.10326	-0.939529	0.347459	0.670015	Rv1212c
	Rv1213	4844.37	0.0498642	0.0678551	0.734863	0.462423	0.762349	glgC
	Rv1215c	5384.82	0.0385155	0.0619097	0.622124	0.53386	0.804006	Rv1215c
	Rv1216c	5108.92	0.177943	0.0831093	2.14107	0.0322685	0.188448	Rv1216c
	Rv1217c	4828.26	0.469683	0.0937471	5.01011	5.43989e-07	3.56838e-05	Rv1217c
	Rv1218c	7392.86	0.29776	0.0720356	4.13351	3.57271e-05	0.00129693	Rv1218c
	Rv1219c	5445.5	0.32297	0.102752	3.14321	0.00167107	0.0258187	Rv1219c
	Rv1220c	3415.32	0.167259	0.0733507	2.28027	0.0225918	0.148716	Rv1220c
	Rv1221	6977.61	-0.215123	0.0945776	-2.27456	0.0229321	0.15047	sigE
	Rv1222	5720.16	0.0355842	0.14725	0.241659	0.809044	0.942373	Rv1222
	Rv1223	22381.1	-0.0507375	0.121684	-0.41696	0.676708	0.87885	htrA
	Rv1224	4618.99	-0.0105988	0.089208	-0.118809	0.905426	0.972495	tatB
	Rv1225c	607.811	0.239318	0.117471	2.03725	0.0416253	0.216765	Rv1225c
	Rv1226c	825.292	0.0912984	0.143273	0.637234	0.523972	0.798792	Rv1226c
	Rv1227c	531.746	0.0887546	0.155434	0.57101	0.567993	0.826615	Rv1227c
	Rv1228	564.28	0.0190811	0.149107	0.127969	0.898173	0.972335	lpqX
	Rv1229c	6042.87	-0.0773949	0.0803141	-0.963653	0.33522	0.659678	mrp
	Rv1230c	7651.66	0.275754	0.113299	2.43386	0.014939	0.114126	Rv1230c
	Rv1231c	3049.79	-0.0708185	0.0765225	-0.92546	0.354727	0.675661	Rv1231c
	Rv1232c	3229.21	0.00896432	0.0821997	0.109055	0.913158	0.973607	Rv1232c
	Rv1233c	6672.1	-0.0866152	0.148411	-0.583615	0.559479	0.822285	Rv1233c
	Rv1234	2543.05	0.0620472	0.067815	0.914947	0.360219	0.679203	Rv1234
	Rv1235	3754.4	0.141166	0.0885573	1.59406	0.110922	0.377332	lpqY
	Rv1236	2803.27	0.15763	0.0718478	2.19394	0.0282394	0.173663	sugA
	Rv1237	3569.93	0.147635	0.0773271	1.90923	0.0562327	0.258615	sugB
	Rv1238	10153.8	-0.0166524	0.0918009	-0.181397	0.856056	0.96065	sugC
	Rv1239c	3343.57	-0.0980796	0.0787899	-1.24482	0.213196	0.526933	corA
	Rv1240	12429.7	-0.190936	0.0956007	-1.99722	0.0458011	0.229037	mdh
	Rv1241	3538.35	-0.142201	0.10382	-1.36969	0.170783	0.469182	Rv1241
	Rv1242	3301.79	-0.166484	0.0795271	-2.09342	0.0363115	0.200841	Rv1242
	Rv1244	2166.04	-0.0170803	0.082496	-0.207044	0.835976	0.951511	lpqZ
	Rv1245c	2500.18	0.0959208	0.0950279	1.0094	0.312785	0.633348	Rv1245c
	Rv1246c	1777.19	0.00652028	0.0855583	0.0762087	0.939253	0.980648	Rv1246c
	Rv1247c	3210.63	-0.050397	0.0926207	-0.544123	0.586357	0.836384	Rv1247c
	Rv1248c	28858.1	0.0292901	0.0730795	0.400798	0.688569	0.884037	kgd
	Rv1249c	2942.94	-0.00534566	0.0821864	-0.065043	0.94814	0.984369	Rv1249c
	Rv1250	1904.29	0.0454663	0.100409	0.452809	0.650686	0.864883	Rv1250
	Rv1251c	7391.81	0.261566	0.0836431	3.12717	0.00176497	0.0267941	Rv1251c
	Rv1252c	2760.04	0.40898	0.0835978	4.89223	9.96974e-07	6.0124e-05	lprE
	Rv1253	5774.64	-0.0904362	0.0848	-1.06647	0.286213	0.60529	deaD
	Rv1254	4256.16	-0.0215038	0.0753666	-0.285323	0.775397	0.92391	Rv1254
	Rv1255c	563.529	-0.12761	0.146786	-0.869361	0.38465	0.700844	Rv1255c
	Rv1256c	988.219	-0.0248279	0.147443	-0.16839	0.866277	0.96065	cyp130
	Rv1257c	5509.89	-0.147752	0.0758136	-1.94888	0.0513092	0.246986	Rv1257c
	Rv1258c	2162.94	-0.276242	0.0906923	-3.04593	0.00231965	0.032729	Rv1258c
	Rv1259	930.778	-0.0404359	0.107096	-0.377567	0.705752	0.891852	Rv1259
	Rv1260	8169.53	-0.20354	0.0933819	-2.17966	0.029283	0.177577	Rv1260
	Rv1261c	4642.57	-0.0613801	0.0987567	-0.621528	0.534252	0.804006	Rv1261c
	Rv1262c	2202.66	-0.16511	0.089122	-1.85262	0.0639364	0.278738	Rv1262c
	Rv1263	1670.64	-0.0163805	0.120601	-0.135823	0.891961	0.970618	amiB2
	Rv1264	4875.98	-0.0437536	0.0824289	-0.530804	0.595555	0.839977	Rv1264
	Rv1265	5561.26	-0.164265	0.111222	-1.47691	0.139699	0.426309	Rv1265
	Rv1266c	7195.37	0.0530177	0.0710485	0.746218	0.455536	0.756326	pknH
	Rv1267c	2427.46	0.0955163	0.0939365	1.01682	0.30924	0.629422	embR
	Rv1268c	648.164	0.201954	0.104024	1.94142	0.0522073	0.24994	Rv1268c
	Rv1269c	2437.83	0.189708	0.111953	1.69453	0.0901644	0.335114	Rv1269c
	Rv1270c	6679.66	-0.00173662	0.103095	-0.016845	0.98656	0.995833	lprA
	Rv1271c	1111.6	-0.0587039	0.103919	-0.564899	0.572143	0.82788	Rv1271c
	Rv1272c	3294.14	0.157316	0.0915209	1.71891	0.0856313	0.325051	Rv1272c
	Rv1273c	2258.82	0.16394	0.119617	1.37054	0.170517	0.469182	Rv1273c
	Rv1274	6163.49	-0.12911	0.0898115	-1.43757	0.150557	0.441515	lprB
	Rv1275	5780.78	-0.0418092	0.0839978	-0.497741	0.618666	0.849763	lprC
	Rv1276c	473.329	0.164333	0.19703	0.834052	0.404251	0.712554	Rv1276c
	Rv1277	4524.8	0.0652941	0.0694969	0.939524	0.347462	0.670015	Rv1277
	Rv1278	8164.29	0.136654	0.069332	1.97101	0.0487222	0.238281	Rv1278
	Rv1279	8268.9	0.113414	0.0689395	1.64512	0.0999459	0.356582	Rv1279
	Rv1280c	10081.7	-0.106127	0.0703751	-1.50802	0.131549	0.416099	oppA
	Rv1281c	5071.48	-0.157162	0.0641537	-2.44978	0.0142945	0.111189	oppD
	Rv1282c	3366.93	-0.147266	0.072571	-2.02927	0.0424309	0.217885	oppC
	Rv1283c	3035.16	-0.156184	0.0753577	-2.07256	0.038213	0.20707	oppB
	Rv1284	2583.85	0.0472321	0.0908585	0.519843	0.603173	0.842541	Rv1284
	Rv1285	1591.75	-0.134194	0.119449	-1.12344	0.261249	0.580744	cysD
	Rv1286	5652.43	-0.290111	0.0683978	-4.24153	2.22e-05	0.000892537	cysN
	Rv1287	2253.37	-0.189353	0.0753649	-2.51248	0.0119886	0.101415	Rv1287
	Rv1288	1915.77	-0.0407669	0.101687	-0.400906	0.688489	0.884037	Rv1288
	Rv1289	2429.54	-0.0680743	0.0864006	-0.787892	0.43076	0.733763	Rv1289
	Rv1290A	57.1426	0.278799	0.304287	0.916238	0.359542	0.678269	Rv1290A
	Rv1290c	1275.4	0.0754228	0.135401	0.557034	0.577504	0.830625	Rv1290c
	Rv1291c	63.8736	0.107347	0.288972	0.371481	0.710279	0.894524	Rv1291c
	Rv1292	7694.65	-0.309767	0.0681384	-4.54614	5.46376e-06	0.000279849	argS
	Rv1293	7253.86	-0.235672	0.0656905	-3.58761	0.000333718	0.00805015	lysA
	Rv1294	9237.15	-0.266382	0.0709266	-3.75574	0.000172828	0.00468264	thrA
	Rv1295	5872.56	-0.146815	0.0595824	-2.46407	0.0137371	0.109283	thrC
	Rv1296	2768.32	-0.145157	0.0734087	-1.97738	0.0479982	0.23645	thrB
	Rv1297	36493.8	-0.118349	0.141	-0.839354	0.401271	0.71041	rho
	Rv1298	7596.42	-0.109891	0.176014	-0.624332	0.532409	0.803017	rpmE
	Rv1299	5955.93	-0.126801	0.063884	-1.98486	0.0471596	0.23324	prfA
	Rv1300	5870.88	-0.122034	0.0792612	-1.53964	0.123647	0.399928	hemK
	Rv1301	3461.57	-0.158252	0.0722045	-2.19172	0.0283996	0.173673	Rv1301
	Rv1302	2360.76	0.0657423	0.083298	0.789242	0.429971	0.733087	rfe
	Rv1303	4798	0.0198682	0.0936844	0.212076	0.832048	0.949642	Rv1303
	Rv1304	11556.5	-0.186577	0.14473	-1.28914	0.197351	0.5061	atpB
	Rv1305	8558.81	-0.157279	0.176936	-0.8889	0.374057	0.690325	atpE
	Rv1306	18436.6	-0.254972	0.146763	-1.7373	0.0823335	0.317693	atpF
	Rv1307	25804.8	-0.237962	0.136845	-1.73892	0.0820493	0.317693	atpH
	Rv1308	35219.2	-0.216652	0.138203	-1.56763	0.116968	0.386617	atpA
	Rv1309	19867.2	-0.184401	0.136039	-1.3555	0.175258	0.474086	atpG
	Rv1310	26091.2	-0.087379	0.143319	-0.609681	0.542073	0.809886	atpD
	Rv1311	6353.92	-0.0135664	0.150878	-0.0899158	0.928354	0.97696	atpC
	Rv1312	3668.88	0.138135	0.0740813	1.86464	0.0622312	0.27439	Rv1312
	Rv1314c	1692.83	0.123642	0.0984612	1.25574	0.20921	0.523685	Rv1314c
	Rv1315	6500.01	-0.0493317	0.0740513	-0.666182	0.505295	0.788851	murA
	Rv1316c	2010.08	0.102011	0.0990833	1.02954	0.303224	0.624135	ogt
	Rv1317c	1410.83	0.11015	0.117489	0.937532	0.348485	0.670605	alkA
	Rv1318c	2268.69	0.301835	0.115143	2.62138	0.00875739	0.082271	Rv1318c
	Rv1319c	3831.16	0.118534	0.0860094	1.37815	0.168157	0.467117	Rv1319c
	Rv1320c	9011.39	0.149738	0.0629687	2.37798	0.0174077	0.122575	Rv1320c
	Rv1321	4487.1	0.0554367	0.0883606	0.627391	0.530403	0.801283	Rv1321
	Rv1322	1982.21	-0.109909	0.122909	-0.894233	0.371197	0.687352	Rv1322
	Rv1322A	13735.5	-0.114254	0.185526	-0.61584	0.538	0.806053	Rv1322A
	Rv1323	17511.1	-0.0471461	0.104807	-0.449839	0.652827	0.866176	fadA4
	Rv1324	9689.15	-0.226982	0.107065	-2.12004	0.034003	0.193676	Rv1324
	Rv1326c	10067	-0.0973464	0.0621229	-1.567	0.117115	0.386617	glgB
	Rv1327c	12576.4	-0.138498	0.0736851	-1.87959	0.0601638	0.269727	glgE
	Rv1328	13342.5	-0.21046	0.0605223	-3.4774	0.000506304	0.0109426	glgP
	Rv1329c	2288.41	0.0139012	0.114014	0.121925	0.902958	0.972495	dinG
	Rv1330c	1675.04	0.0343098	0.0937441	0.365995	0.714369	0.896318	Rv1330c
	Rv1331	4692.04	-0.0844713	0.160058	-0.527756	0.597669	0.840941	clpS
	Rv1332	7317.11	-0.163662	0.120548	-1.35764	0.174577	0.474086	Rv1332
	Rv1333	3578.72	-0.105581	0.090571	-1.16573	0.243725	0.560793	Rv1333
	Rv1334	4306.92	-0.216357	0.093634	-2.31067	0.0208509	0.139716	Rv1334
	Rv1335	2857.59	-0.159378	0.103646	-1.53771	0.12412	0.401111	Rv1335
	Rv1336	7337.78	-0.10039	0.104116	-0.964211	0.33494	0.659474	cysM
	Rv1337	5635.87	0.034499	0.0891205	0.387105	0.698678	0.889067	Rv1337
	Rv1338	2821.13	-0.0204254	0.0723857	-0.282175	0.77781	0.92501	murI
	Rv1339	5246.77	-0.0793455	0.0899481	-0.882126	0.377709	0.69423	Rv1339
	Rv1340	5091.63	-0.0976389	0.0834562	-1.16994	0.242024	0.559634	rph
	Rv1341	1807.9	-0.0082345	0.0915875	-0.0899086	0.92836	0.97696	Rv1341
	Rv1342c	1166.89	-0.215403	0.078063	-2.75935	0.00579169	0.0635048	Rv1342c
	Rv1343c	1892.21	-0.11662	0.106868	-1.09125	0.275162	0.5947	lprD
	Rv1344	772.181	0.0675168	0.107405	0.62862	0.529598	0.80077	Rv1344
	Rv1345	2916.94	0.0583579	0.101424	0.575387	0.565029	0.824799	fadD33
	Rv1346	3667.22	0.0224516	0.0690585	0.32511	0.745098	0.912981	fadE14
	Rv1347c	900.435	0.333732	0.116944	2.85378	0.0043202	0.0516077	Rv1347c
	Rv1348	1600.88	-0.0929052	0.147	-0.632008	0.527381	0.799302	Rv1348
	Rv1349	705.664	0.099493	0.159192	0.624987	0.531979	0.802692	Rv1349
	Rv1350	1387.98	-0.209141	0.12685	-1.64872	0.0992051	0.354955	fabG
	Rv1351	1573.86	-0.210646	0.0859666	-2.45033	0.0142726	0.111189	Rv1351
	Rv1352	2468.63	0.112299	0.150879	0.744303	0.456693	0.757912	Rv1352
	Rv1353c	470.403	0.0238563	0.135717	0.17578	0.860467	0.96065	Rv1353c
	Rv1354c	1284.44	-0.143505	0.112112	-1.28001	0.200541	0.511536	Rv1354c
	Rv1355c	875.844	0.0243396	0.139287	0.174745	0.86128	0.96065	moeY
	Rv1356c	252.71	0.375189	0.17089	2.19551	0.0281272	0.173258	Rv1356c
	Rv1357c	68.1813	-0.0955357	0.430815	-0.221756	0.824504	0.947456	Rv1357c
	Rv1358	1174.91	0.123063	0.163026	0.754867	0.450329	0.753256	Rv1358
	Rv1359	408.82	0.0704454	0.148938	0.472985	0.636224	0.856931	Rv1359
	Rv1360	5666.62	-0.113553	0.0735339	-1.54423	0.122533	0.396667	Rv1360
	Rv1362c	4212.51	0.075305	0.0710179	1.06037	0.288978	0.609069	Rv1362c
	Rv1363c	7683.8	-0.0563579	0.115247	-0.48902	0.624827	0.85028	Rv1363c
	Rv1364c	5105.78	0.071735	0.0645286	1.11168	0.266277	0.586572	Rv1364c
	Rv1365c	1421.72	0.256133	0.0891302	2.87369	0.00405701	0.0492506	rsfA
	Rv1366	1921.86	0.0063111	0.0977327	0.0645751	0.948512	0.984369	Rv1366
	Rv1366A	1489.82	0.0401616	0.0838848	0.47877	0.632102	0.855076	NA
	Rv1367c	1951.23	-0.027121	0.0967811	-0.28023	0.779301	0.925312	Rv1367c
	Rv1368	4804.84	0.345558	0.0768787	4.49485	6.96187e-06	0.000338058	lprF
	Rv1371	1888.63	0.605577	0.0974648	6.21328	5.18893e-10	5.87922e-08	Rv1371
	Rv1372	2310.5	0.273833	0.0805022	3.40156	0.000670022	0.0131202	Rv1372
	Rv1373	2698.66	0.151585	0.0942827	1.60777	0.107885	0.372361	Rv1373
	Rv1374c	256.713	0.0353471	0.230434	0.153393	0.878088	0.966491	Rv1374c
	Rv1375	2501.28	0.0641061	0.0983237	0.65199	0.514407	0.794781	Rv1375
	Rv1376	1383	0.0460566	0.110696	0.416062	0.677364	0.87914	Rv1376
	Rv1377c	1810.98	0.0445448	0.096715	0.460578	0.645102	0.861292	Rv1377c
	Rv1378c	2795.47	0.309209	0.0942455	3.28089	0.0010348	0.0185125	Rv1378c
	Rv1379	2684.3	-0.148578	0.102519	-1.44927	0.147263	0.436305	pyrR
	Rv1380	1558.34	-0.140368	0.119466	-1.17497	0.240008	0.557039	pyrB
	Rv1381	3374.61	0.0329508	0.0962278	0.342425	0.732031	0.907206	pyrC
	Rv1382	1401.31	0.199807	0.0889594	2.24604	0.0247012	0.157339	Rv1382
	Rv1383	2771.48	0.113129	0.0708338	1.59711	0.110242	0.376433	carA
	Rv1384	9843.2	0.0213365	0.0652714	0.326889	0.743752	0.911766	carB
	Rv1385	1195.88	0.253003	0.0967393	2.61531	0.0089146	0.0825042	pyrF
	Rv1388	12411.3	-0.202134	0.16598	-1.21782	0.223294	0.536221	mihF
	Rv1389	10379.2	-0.147904	0.149422	-0.989842	0.322251	0.64502	gmk
	Rv1390	11040.6	-0.217472	0.183368	-1.18599	0.235626	0.552009	rpoZ
	Rv1391	10128.5	-0.0976149	0.0824916	-1.18333	0.236678	0.552272	dfp
	Rv1392	9387.51	-0.0672885	0.05964	-1.12825	0.259216	0.578387	metK
	Rv1393c	2686.47	0.347993	0.10324	3.37071	0.000749752	0.0141977	Rv1393c
	Rv1394c	2110.15	0.293138	0.0929821	3.15263	0.00161805	0.0252079	cyp132
	Rv1395	571.603	0.211867	0.135428	1.56443	0.117717	0.387791	Rv1395
	Rv1397c	9746.77	0.0349149	0.14316	0.243888	0.807318	0.941535	Rv1397c
	Rv1398c	9307.88	-0.0199888	0.348264	-0.0573956	0.95423	0.9855	Rv1398c
	Rv1399c	1764.56	-0.0211671	0.09581	-0.220928	0.825148	0.947456	lipH
	Rv1400c	2344.98	-0.0367142	0.0967544	-0.379458	0.704348	0.891332	lipI
	Rv1401	1117.3	0.00853822	0.0820827	0.10402	0.917154	0.974492	Rv1401
	Rv1402	1096.07	0.23386	0.14108	1.65764	0.0973901	0.350523	priA
	Rv1403c	326.525	0.00149106	0.185613	0.00803315	0.993591	0.998734	Rv1403c
	Rv1404	4895.45	-0.00103364	0.107106	-0.00965066	0.9923	0.998405	Rv1404
	Rv1405c	247.53	0.153449	0.177675	0.863653	0.387778	0.701607	Rv1405c
	Rv1406	1237.84	0.0505634	0.0877383	0.576298	0.564414	0.82467	fmt
	Rv1407	1191.73	0.0551928	0.159777	0.345437	0.729766	0.90651	fmu
	Rv1408	5312.4	-0.0925566	0.101997	-0.907444	0.364172	0.682537	rpe
	Rv1409	5835.27	0.0571976	0.0770351	0.742487	0.457792	0.758397	ribG
	Rv1410c	15700.5	-0.0964974	0.0956113	-1.00927	0.312847	0.633348	Rv1410c
	Rv1411c	11604.8	-0.156624	0.127525	-1.22818	0.219379	0.531598	lprG
	Rv1412	1474.62	0.00543785	0.106415	0.0511005	0.959245	0.986677	ribC
	Rv1413	890.812	0.0500302	0.136496	0.366531	0.713969	0.896116	Rv1413
	Rv1414	197.109	0.306472	0.192862	1.58907	0.112044	0.378782	Rv1414
	Rv1415	9183.48	-0.00212793	0.104414	-0.0203797	0.98374	0.994378	ribA2
	Rv1416	3841.3	0.0196312	0.0809551	0.242495	0.808397	0.941912	ribH
	Rv1417	1400.36	0.223302	0.102106	2.18695	0.0287462	0.175338	Rv1417
	Rv1418	2745.38	0.000640203	0.0915907	0.00698983	0.994423	0.998753	lprH
	Rv1419	2745.63	-0.135386	0.0711686	-1.90232	0.0571289	0.261131	Rv1419
	Rv1420	6931.22	-0.0512556	0.0767065	-0.668205	0.504003	0.787491	uvrC
	Rv1421	3179.82	0.00797748	0.0704975	0.11316	0.909904	0.973488	Rv1421
	Rv1422	2932.21	0.103276	0.0836521	1.23459	0.216985	0.531042	Rv1422
	Rv1423	3789.02	0.0541296	0.0814855	0.664285	0.506508	0.790085	whiA
	Rv1424c	1380.26	0.103805	0.0996184	1.04203	0.2974	0.618374	Rv1424c
	Rv1425	5069.47	0.244311	0.0720495	3.39088	0.000696692	0.0133586	Rv1425
	Rv1426c	3281.11	-0.0593244	0.07904	-0.750561	0.452917	0.755333	lipO
	Rv1427c	8753.89	-0.136138	0.0625962	-2.17485	0.029641	0.178754	fadD12
	Rv1428c	4460.88	-0.169277	0.0709301	-2.38654	0.0170079	0.121072	Rv1428c
	Rv1429	1803.58	0.0250602	0.113751	0.220307	0.825632	0.947456	Rv1429
	Rv1431	2783.53	0.0347214	0.101995	0.340422	0.733539	0.907278	Rv1431
	Rv1432	774.415	0.376215	0.127611	2.94813	0.00319702	0.0413054	Rv1432
	Rv1433	2428.81	0.0819753	0.086672	0.945811	0.344245	0.668097	Rv1433
	Rv1434	889.453	-0.0712253	0.10825	-0.657973	0.510556	0.791776	Rv1434
	Rv1435c	3709.66	0.0144309	0.0886966	0.162699	0.870755	0.962686	Rv1435c
	Rv1436	18895.7	-0.219066	0.139539	-1.56993	0.116432	0.386036	gap
	Rv1437	14095.2	-0.155416	0.102582	-1.51504	0.129763	0.41187	pgk
	Rv1438	7720.43	-0.121717	0.0963247	-1.26361	0.206369	0.519606	tpiA
	Rv1439c	726.692	0.114474	0.103027	1.1111	0.266524	0.586572	Rv1439c
	Rv1440	3131.98	-0.0270867	0.215462	-0.125715	0.899958	0.972454	secG
	Rv1442	5240.82	0.0283563	0.1001	0.28328	0.776962	0.924699	bisC
	Rv1443c	1852.99	-0.255099	0.101691	-2.50856	0.0121225	0.102086	Rv1443c
	Rv1444c	2586.28	0.059389	0.0764415	0.776921	0.437206	0.739037	Rv1444c
	Rv1445c	3429.29	0.132763	0.0660834	2.00902	0.0445354	0.225024	devB
	Rv1446c	5893.39	-0.0638425	0.0651913	-0.979311	0.327426	0.650503	opcA
	Rv1447c	15128.9	-0.088126	0.101809	-0.865599	0.38671	0.701216	zwf2
	Rv1448c	11141.9	-0.0638218	0.100817	-0.633049	0.526702	0.799302	tal
	Rv1449c	19092.9	-0.0939081	0.106441	-0.882259	0.377637	0.69423	tkt
	Rv1451	4925.82	-0.193156	0.0791009	-2.44189	0.0146106	0.11277	ctaB
	Rv1453	1431.69	0.105912	0.0894666	1.18382	0.236485	0.552272	Rv1453
	Rv1454c	2640.88	0.0839822	0.0831603	1.00988	0.312552	0.633348	qor
	Rv1455	649.559	0.0399998	0.131426	0.304351	0.76086	0.918585	Rv1455
	Rv1456c	622.505	-0.18398	0.144042	-1.27727	0.201507	0.511536	Rv1456c
	Rv1457c	2079.69	-0.207646	0.0958437	-2.1665	0.0302727	0.17998	Rv1457c
	Rv1458c	3998.26	-0.0922639	0.0738685	-1.24903	0.211655	0.525619	Rv1458c
	Rv1459c	4243.75	-0.0402059	0.0668561	-0.601379	0.547587	0.814561	Rv1459c
	Rv1460	2267.98	-0.189882	0.0825238	-2.30094	0.0213951	0.142089	Rv1460
	Rv1461	29762.5	-0.147646	0.09965	-1.48164	0.138436	0.42507	Rv1461
	Rv1462	6491.66	-0.0887849	0.0612139	-1.4504	0.146946	0.436056	Rv1462
	Rv1463	5565.9	-0.180298	0.0940703	-1.91663	0.0552846	0.256463	Rv1463
	Rv1464	6290.59	-0.0767299	0.0695722	-1.10288	0.270078	0.589161	csd
	Rv1465	2966.99	-0.0704386	0.0781306	-0.901549	0.367296	0.683925	Rv1465
	Rv1466	3755.66	-0.232713	0.098416	-2.36458	0.0180504	0.1259	Rv1466
	Rv1467c	6837	-0.248444	0.0690566	-3.59769	0.00032106	0.00779509	fadE15
	Rv1469	4455.16	0.184331	0.094927	1.94182	0.052159	0.24994	ctpD
	Rv1470	1994.26	0.0783605	0.0923372	0.848635	0.396084	0.706215	trxA
	Rv1471	2362.95	-0.301329	0.071973	-4.1867	2.8304e-05	0.00109102	trxB1
	Rv1472	6651.91	-0.224918	0.100664	-2.23436	0.0254596	0.160959	echA12
	Rv1473	5529.96	-0.162685	0.0625329	-2.6016	0.00927903	0.0842095	Rv1473
	Rv1473A	363.971	-0.160189	0.155866	-1.02774	0.304074	0.62429	Rv1473A
	Rv1474c	2301.72	-0.147324	0.0715533	-2.05894	0.0395	0.210987	Rv1474c
	Rv1475c	24865	-0.148143	0.0835593	-1.7729	0.0762446	0.304571	acn
	Rv1476	5147.06	-0.114131	0.119492	-0.955137	0.339509	0.663624	Rv1476
	Rv1477	18357.7	-0.0580529	0.119545	-0.485614	0.627241	0.851272	Rv1477
	Rv1478	5952.75	-0.0139405	0.104282	-0.133681	0.893655	0.971135	Rv1478
	Rv1479	16528.1	-0.080977	0.120244	-0.67344	0.500668	0.784472	moxR1
	Rv1480	5375.32	-0.0721172	0.0753289	-0.957365	0.338383	0.662728	Rv1480
	Rv1481	6118.88	-0.0650469	0.0797302	-0.815837	0.414593	0.721678	Rv1481
	Rv1482c	116.257	0.0795557	0.242029	0.328704	0.74238	0.910981	Rv1482c
	Rv1483	10966.4	-0.303873	0.151929	-2.0001	0.0454899	0.228136	fabG1
	Rv1484	8057.22	-0.225797	0.0722369	-3.12578	0.00177332	0.0267941	inhA
	Rv1485	2922.04	-0.242564	0.0977952	-2.48032	0.0131263	0.107141	hemH
	Rv1486c	3905.69	-0.0729422	0.0706733	-1.0321	0.302023	0.622871	Rv1486c
	Rv1487	2030.7	0.105375	0.107299	0.982067	0.326067	0.648836	Rv1487
	Rv1488	7352.86	0.053263	0.07025	0.758192	0.448336	0.751717	Rv1488
	Rv1489	2185.46	-0.00502587	0.0908739	-0.055306	0.955895	0.9865	Rv1489
	Rv1489A	930.589	0.141293	0.0909593	1.55337	0.120335	0.393449	Rv1489A
	Rv1490	1414.44	0.133568	0.125502	1.06426	0.287209	0.606024	Rv1490
	Rv1491c	3224.15	0.0706225	0.131276	0.537968	0.590599	0.837594	Rv1491c
	Rv1492	2620.59	-0.0126585	0.0982312	-0.128864	0.897465	0.972335	mutA
	Rv1493	5733.16	-0.0386475	0.0880523	-0.438915	0.660723	0.870042	mutB
	Rv1494	2179.26	-0.210558	0.0850102	-2.47686	0.0132544	0.107141	Rv1494
	Rv1495	2026.3	-0.21583	0.0936962	-2.30351	0.0212504	0.141631	Rv1495
	Rv1496	3206.46	0.0624779	0.078272	0.798215	0.424746	0.729166	Rv1496
	Rv1497	10791.1	0.00420923	0.0847169	0.0496858	0.960373	0.986804	lipL
	Rv1498A	1930.55	-0.0873983	0.122877	-0.711268	0.476918	0.771891	Rv1498A
	Rv1498c	5961.56	-0.173581	0.108336	-1.60225	0.109099	0.373898	Rv1498c
	Rv1499	268.03	0.242369	0.149324	1.62311	0.104566	0.366422	Rv1499
	Rv1500	6406.36	0.182903	0.109558	1.66946	0.0950259	0.345624	Rv1500
	Rv1501	5248.3	0.00205441	0.142001	0.0144676	0.988457	0.996721	Rv1501
	Rv1502	5595.85	0.192641	0.113449	1.69804	0.0894995	0.333638	Rv1502
	Rv1503c	686.909	0.057766	0.150944	0.382699	0.701943	0.890589	Rv1503c
	Rv1504c	849.017	0.0489263	0.11873	0.412081	0.68028	0.880077	Rv1504c
	Rv1505c	2216.31	0.0761763	0.123721	0.615708	0.538087	0.806053	Rv1505c
	Rv1506c	2012.63	0.0130102	0.109659	0.118642	0.905559	0.972495	Rv1506c
	Rv1507A	107.529	-0.158083	0.270031	-0.585425	0.558262	0.822285	Rv1507A
	Rv1507c	6793.2	0.0640166	0.114982	0.556754	0.577696	0.830625	Rv1507c
	Rv1508A	998.523	0.0567383	0.123116	0.460851	0.644905	0.861292	Rv1508A
	Rv1508c	12148.9	-0.112891	0.128673	-0.877353	0.380295	0.697021	Rv1508c
	Rv1509	2059.73	0.103296	0.104397	0.989451	0.322443	0.645058	Rv1509
	Rv1510	1372.48	0.206861	0.113987	1.81478	0.069558	0.290589	Rv1510
	Rv1511	6967.26	-0.0907128	0.079006	-1.14818	0.250896	0.570967	gmdA
	Rv1512	4878.91	-0.0677887	0.0610652	-1.1101	0.266954	0.586572	epiA
	Rv1513	4544.52	-0.0120311	0.0831848	-0.144631	0.885002	0.967795	Rv1513
	Rv1514c	2055.44	0.0428747	0.0917745	0.467174	0.640375	0.859727	Rv1514c
	Rv1515c	5839.39	-0.237315	0.0762365	-3.11288	0.00185274	0.0277096	Rv1515c
	Rv1516c	3643.43	-0.252483	0.073761	-3.42298	0.000619376	0.0125063	Rv1516c
	Rv1517	504.208	0.269875	0.151925	1.77636	0.0756728	0.303584	Rv1517
	Rv1518	428.533	-0.163245	0.159208	-1.02535	0.305196	0.624355	Rv1518
	Rv1519	211.91	0.562648	0.242122	2.32382	0.0201353	0.136141	Rv1519
	Rv1520	2541.59	-0.0476931	0.0799817	-0.5963	0.550975	0.817301	Rv1520
	Rv1521	17001.3	0.0128871	0.0898208	0.143476	0.885914	0.967795	fadD25
	Rv1522c	11688.9	0.387453	0.0606031	6.39329	1.62356e-10	2.02349e-08	mmpL12
	Rv1523	2334.45	0.00209258	0.0970943	0.021552	0.982805	0.993702	Rv1523
	Rv1524	2270.42	0.0523898	0.101983	0.513712	0.607453	0.844909	Rv1524
	Rv1525	2370.72	0.0233189	0.0790529	0.294979	0.76801	0.919203	wbbL2
	Rv1526c	2365.72	0.121758	0.085399	1.42575	0.15394	0.445531	Rv1526c
	Rv1527c	12721.2	0.136498	0.0785511	1.7377	0.0822642	0.317693	pks5
	Rv1528c	210.152	-0.280531	0.25603	-1.0957	0.273212	0.593228	papA4
	Rv1529	3699.84	0.0135838	0.0786565	0.172697	0.86289	0.96065	fadD24
	Rv1530	781.788	0.169959	0.130675	1.30062	0.193389	0.500056	adh
	Rv1531	2020.45	0.00472431	0.0983268	0.048047	0.961679	0.987309	Rv1531
	Rv1532c	471.538	-0.00286907	0.127923	-0.0224281	0.982106	0.993517	Rv1532c
	Rv1533	2890.82	0.0479095	0.0892971	0.536518	0.591601	0.837594	Rv1533
	Rv1534	2013.41	0.150046	0.0905651	1.65678	0.0975647	0.350764	Rv1534
	Rv1535	2426.73	-0.404473	0.0963229	-4.19914	2.67935e-05	0.00104355	Rv1535
	Rv1536	11251.3	-0.110474	0.0726203	-1.52125	0.128197	0.410383	ileS
	Rv1537	685.964	0.0932858	0.159733	0.584013	0.559212	0.822285	dinX
	Rv1538c	2087.27	0.229453	0.0770861	2.97658	0.00291483	0.0386473	ansA
	Rv1539	2919.82	-0.000647286	0.0691388	-0.00936213	0.99253	0.998405	lspA
	Rv1540	4407.45	-0.0428398	0.0730618	-0.58635	0.55764	0.822167	Rv1540
	Rv1541c	1401.38	0.139062	0.110005	1.26414	0.20618	0.519479	lprI
	Rv1542c	171.248	-0.0182687	0.20312	-0.0899402	0.928335	0.97696	glbN
	Rv1543	12729.7	-0.255887	0.134161	-1.90732	0.0564796	0.259113	Rv1543
	Rv1544	5468.58	-0.198412	0.106183	-1.86858	0.0616813	0.273133	Rv1544
	Rv1545	1325.5	-0.215946	0.0829683	-2.60275	0.00924781	0.0842095	Rv1545
	Rv1546	3190.2	-0.0421421	0.0905159	-0.465577	0.641519	0.859727	Rv1546
	Rv1547	30222.4	-0.0168457	0.0855395	-0.196935	0.843878	0.953759	dnaE
	Rv1549	1795.22	0.161622	0.091123	1.77367	0.0761184	0.304392	fadD11.1
	Rv1550	3028.4	0.292335	0.0763253	3.83012	0.000128081	0.003628	fadD11
	Rv1551	1101.41	0.303058	0.147367	2.05649	0.0397354	0.211639	plsB1
	Rv1552	1079.21	0.635064	0.127246	4.99083	6.01206e-07	3.84244e-05	frdA
	Rv1553	307.898	0.395099	0.163071	2.42287	0.0153984	0.114864	frdB
	Rv1554	86.3852	0.67239	0.256735	2.619	0.00881868	0.0825042	frdC
	Rv1555	191.245	0.460781	0.187105	2.46268	0.0137903	0.109386	frdD
	Rv1556	1179.51	-0.0232091	0.114506	-0.202689	0.839378	0.952173	Rv1556
	Rv1557	1282.06	0.110026	0.0990847	1.11043	0.266815	0.586572	mmpL6
	Rv1558	2809.58	-0.13465	0.0717131	-1.87762	0.060433	0.270224	Rv1558
	Rv1559	6762.27	-0.130471	0.0664639	-1.96304	0.0496418	0.240428	ilvA
	Rv1560	1055.8	-0.160235	0.119024	-1.34625	0.178223	0.479062	Rv1560
	Rv1561	1212.09	-0.115998	0.0982174	-1.18103	0.23759	0.5528	Rv1561
	Rv1562c	1920.85	0.0891452	0.109315	0.815487	0.414794	0.721691	treZ
	Rv1563c	2451.11	0.0280147	0.130271	0.21505	0.829729	0.949118	treY
	Rv1564c	6905.87	0.00927185	0.0813887	0.113921	0.909301	0.973488	treX
	Rv1565c	11542.9	-0.0542624	0.0990148	-0.548023	0.583676	0.834876	Rv1565c
	Rv1566c	8880.53	-0.0897292	0.126235	-0.710813	0.4772	0.771891	Rv1566c
	Rv1567c	1208.63	-0.0123735	0.113437	-0.109078	0.91314	0.973607	Rv1567c
	Rv1568	2097.74	-0.115636	0.107494	-1.07574	0.282044	0.601438	bioA
	Rv1569	2662.76	-0.00695041	0.0831942	-0.0835444	0.933419	0.979011	bioF1
	Rv1570	1286.97	-0.0193668	0.0931971	-0.207805	0.835381	0.951124	bioD
	Rv1571	594.934	0.121434	0.178805	0.679146	0.497046	0.782754	Rv1571
	Rv1589	8659.82	-0.214929	0.0765382	-2.80813	0.00498305	0.057328	bioB
	Rv1590	2217.09	-0.151398	0.0910552	-1.66271	0.0963708	0.349157	Rv1590
	Rv1591	2451.84	-0.0236378	0.0676216	-0.34956	0.726669	0.905068	Rv1591
	Rv1592c	11440.4	-0.689004	0.0566628	-12.1597	5.0924e-34	2.72007e-31	Rv1592c
	Rv1593c	3425.86	-0.0213716	0.104709	-0.204105	0.838272	0.952012	Rv1593c
	Rv1594	18747.5	-0.137704	0.130519	-1.05504	0.291405	0.611428	nadA
	Rv1595	20743	-0.0375999	0.091753	-0.409795	0.681956	0.880164	nadB
	Rv1596	11976.3	-0.0159623	0.102883	-0.15515	0.876703	0.966002	nadC
	Rv1597	3562.66	-0.128178	0.0691129	-1.85462	0.0636512	0.278353	Rv1597
	Rv1598c	1779.3	0.103642	0.112111	0.92446	0.355247	0.675752	Rv1598c
	Rv1599	3939.99	0.0335916	0.079285	0.423682	0.671798	0.87582	hisD
	Rv1600	5540.08	-0.126765	0.0864489	-1.46636	0.142551	0.431579	hisC1
	Rv1601	3973.03	-0.259911	0.0793046	-3.27737	0.00104779	0.0186556	hisB
	Rv1602	2613.09	-0.0784064	0.0791425	-0.990699	0.321832	0.644527	hisH
	Rv1603	2368.93	-0.0660978	0.0982776	-0.672562	0.501226	0.784792	hisA
	Rv1604	3123.63	-0.0755708	0.0828418	-0.91223	0.361648	0.680524	impA
	Rv1605	2307.47	-0.0978542	0.0935781	-1.0457	0.295701	0.616636	hisF
	Rv1606	1561.48	-0.152145	0.0789358	-1.92745	0.0539234	0.25361	hisI
	Rv1607	1872.71	-0.364221	0.0914383	-3.98325	6.798e-05	0.00221024	chaA
	Rv1608c	4366.98	-0.0892908	0.0957462	-0.932578	0.351038	0.671793	bcpB
	Rv1609	6040.03	-0.099506	0.0589543	-1.68785	0.0914402	0.337841	trpE
	Rv1610	2813.21	-0.054641	0.105027	-0.520256	0.602885	0.842541	Rv1610
	Rv1611	14541.2	-0.219715	0.12454	-1.76421	0.0776962	0.308501	trpC
	Rv1612	17517.9	-0.267222	0.112007	-2.38576	0.0170439	0.121072	trpB
	Rv1613	7531.73	-0.10239	0.0719606	-1.42286	0.154776	0.445847	trpA
	Rv1614	16670	-0.210366	0.110221	-1.90858	0.056316	0.25868	lgt
	Rv1615	3469.56	-0.0772483	0.141259	-0.546854	0.584479	0.835385	Rv1615
	Rv1616	1557.9	0.0450332	0.0856373	0.52586	0.598985	0.841009	Rv1616
	Rv1617	11719.4	-0.157378	0.0863913	-1.82169	0.0685026	0.288436	pykA
	Rv1618	9238.66	-0.134035	0.113385	-1.18212	0.23716	0.5528	tesB1
	Rv1619	1514.81	0.249829	0.104056	2.40092	0.016354	0.119102	Rv1619
	Rv1620c	1155.61	0.357506	0.127487	2.80425	0.00504335	0.0576669	cydC
	Rv1621c	1244.78	0.163267	0.12663	1.28932	0.197286	0.5061	cydD
	Rv1622c	1614.2	0.233464	0.111035	2.10262	0.0354992	0.197517	cydB
	Rv1623c	4062.45	-0.00373246	0.0782567	-0.0476952	0.961959	0.987309	cydA
	Rv1624c	1546.28	0.259082	0.134142	1.9314	0.0534335	0.252257	Rv1624c
	Rv1625c	5688.1	0.104333	0.0635701	1.64123	0.10075	0.358425	cya
	Rv1626	13944.8	-0.1424	0.149675	-0.951394	0.341404	0.664951	Rv1626
	Rv1627c	5876.22	-0.161158	0.0772904	-2.0851	0.0370605	0.203617	Rv1627c
	Rv1628c	1682.45	-0.115932	0.0773888	-1.49805	0.13412	0.41868	Rv1628c
	Rv1629	8231.29	-0.209186	0.0660776	-3.16576	0.00154678	0.0244676	polA
	Rv1630	43123.8	-0.171884	0.167749	-1.02465	0.305527	0.624355	rpsA
	Rv1631	7448.22	-0.170258	0.0801593	-2.124	0.0336702	0.192497	coaE
	Rv1632c	3851	0.134442	0.10945	1.22834	0.219321	0.531598	Rv1632c
	Rv1633	10468.4	-0.0360058	0.0621392	-0.579438	0.562294	0.823831	uvrB
	Rv1634	2744.43	0.105961	0.0782917	1.35342	0.175923	0.474585	Rv1634
	Rv1635c	3175.98	0.0360564	0.0740766	0.486745	0.626439	0.850802	Rv1635c
	Rv1636	7120.19	0.084172	0.135771	0.619956	0.535287	0.804675	TB15.3
	Rv1637c	4335.46	-0.0853902	0.0596476	-1.43158	0.152265	0.444433	Rv1637c
	Rv1638	11927.6	-0.0886611	0.0613621	-1.44489	0.14849	0.438717	uvrA
	Rv1638A	2508.24	0.0241132	0.0744683	0.323805	0.746085	0.913429	Rv1638A
	Rv1639c	7847.39	0.0332206	0.0961105	0.34565	0.729606	0.90651	Rv1639c
	Rv1640c	5028.19	0.0645561	0.0992156	0.650665	0.515263	0.795022	lysS
	Rv1641	20943.5	-0.121678	0.164617	-0.739155	0.459813	0.760389	infC
	Rv1642	6406.9	-0.216809	0.125825	-1.7231	0.0848711	0.32315	rpmI
	Rv1643	6854.92	-0.187275	0.131721	-1.42176	0.155096	0.44608	rplT
	Rv1644	3652.27	-0.239528	0.0806514	-2.96991	0.00297883	0.0393564	tsnR
	Rv1645c	7035.42	0.333813	0.0958159	3.48389	0.000494175	0.0107426	Rv1645c
	Rv1647	1862.94	0.0656809	0.0845785	0.776568	0.437414	0.739037	Rv1647
	Rv1648	2734.47	0.159166	0.0822356	1.93548	0.0529309	0.250822	Rv1648
	Rv1649	3947.18	-0.229436	0.0847872	-2.70602	0.00680956	0.0707248	pheS
	Rv1650	6138.31	-0.144806	0.0991665	-1.46023	0.144227	0.433363	pheT
	Rv1652	4911.72	-0.537002	0.0880661	-6.09772	1.07595e-09	1.14942e-07	argC
	Rv1653	11076.6	-0.404659	0.0925667	-4.37154	1.23373e-05	0.000555775	argJ
	Rv1654	8199.49	-0.327233	0.082753	-3.95434	7.67477e-05	0.00245265	argB
	Rv1655	7937.64	-0.373704	0.0665697	-5.61373	1.98012e-08	1.89838e-06	argD
	Rv1656	5539.72	-0.315363	0.0881491	-3.57761	0.000346748	0.00820564	argF
	Rv1657	2472.48	-0.197009	0.0833648	-2.36321	0.0181173	0.125912	argR
	Rv1658	14172.5	-0.388083	0.102303	-3.79345	0.000148571	0.00405481	argG
	Rv1659	5656.34	-0.29841	0.0601853	-4.95818	7.11568e-07	4.36156e-05	argH
	Rv1660	3653.44	0.0543717	0.0718864	0.756356	0.449436	0.752721	pks10
	Rv1661	6687.19	0.505342	0.147018	3.43727	0.000587607	0.0120058	pks7
	Rv1662	4321.99	0.657972	0.130137	5.05602	4.28107e-07	3.02018e-05	pks8
	Rv1663	1527.04	0.239411	0.161464	1.48275	0.138141	0.42507	pks17
	Rv1664	2791.12	0.207682	0.130776	1.58807	0.112271	0.378828	pks9
	Rv1665	3205.11	0.138437	0.08113	1.70636	0.0879413	0.330797	pks11
	Rv1666c	3911.65	0.050584	0.0611927	0.826634	0.408445	0.716311	cyp139
	Rv1667c	1375.01	0.0506755	0.145852	0.347445	0.728257	0.905275	Rv1667c
	Rv1668c	2256.93	-0.113706	0.10742	-1.05852	0.289819	0.609811	Rv1668c
	Rv1669	89.3161	0.301508	0.263141	1.14581	0.251875	0.571111	Rv1669
	Rv1670	356.573	0.261779	0.142295	1.83969	0.0658141	0.281877	Rv1670
	Rv1671	266.914	0.169234	0.257344	0.657619	0.510783	0.791776	Rv1671
	Rv1672c	1764.97	0.170415	0.0931093	1.83027	0.0672094	0.28465	Rv1672c
	Rv1673c	543.48	0.145877	0.171783	0.84919	0.395775	0.706098	Rv1673c
	Rv1674c	246.549	0.0771636	0.180153	0.428323	0.668416	0.874287	Rv1674c
	Rv1675c	318.183	0.283036	0.189915	1.49033	0.136138	0.422422	Rv1675c
	Rv1676	6047.26	-0.214189	0.0835285	-2.56426	0.0103395	0.0905371	Rv1676
	Rv1677	5368.58	-0.179343	0.0926346	-1.93603	0.0528646	0.250822	dsbF
	Rv1678	3364.24	0.119328	0.112697	1.05884	0.289675	0.609811	Rv1678
	Rv1679	3300.77	0.223	0.0939238	2.37426	0.017584	0.123583	fadE16
	Rv1680	2226.64	0.187498	0.0827753	2.26514	0.0235039	0.152043	Rv1680
	Rv1681	2216.54	0.36789	0.101564	3.62227	0.000292033	0.00727941	moeX
	Rv1682	1214.82	0.208904	0.164795	1.26766	0.20492	0.517699	Rv1682
	Rv1683	17490.6	-0.211966	0.0655357	-3.23436	0.00121915	0.02072	Rv1683
	Rv1684	1251.21	-0.242036	0.10004	-2.41938	0.015547	0.115272	Rv1684
	Rv1685c	733.778	0.0991443	0.123865	0.800423	0.423466	0.728491	Rv1685c
	Rv1686c	1183.81	0.0117111	0.113202	0.103453	0.917604	0.974686	Rv1686c
	Rv1687c	987.309	0.08259	0.122555	0.673901	0.500374	0.784444	Rv1687c
	Rv1688	438.393	0.195878	0.163153	1.20058	0.229915	0.544083	mpg
	Rv1689	5677.44	9.13757e-05	0.111786	0.000817415	0.999348	0.999391	tyrS
	Rv1690	3929.78	-0.0550147	0.0896726	-0.613506	0.539542	0.806938	lprJ
	Rv1691	3183.55	-0.130718	0.0909064	-1.43794	0.150452	0.441515	Rv1691
	Rv1692	3193.86	-0.224474	0.0858876	-2.61358	0.00895983	0.0825143	Rv1692
	Rv1693	1433.35	-0.0606576	0.0975357	-0.621901	0.534007	0.804006	Rv1693
	Rv1694	3453.08	0.0586967	0.0733929	0.79976	0.42385	0.728632	tlyA
	Rv1695	4243.08	-0.0126946	0.0844993	-0.150233	0.880581	0.966782	ppnK
	Rv1696	4300.11	-0.0434072	0.0921226	-0.47119	0.637505	0.857422	recN
	Rv1697	16109.4	0.0884154	0.126836	0.697082	0.485752	0.780166	Rv1697
	Rv1698	7083.13	0.15803	0.0994991	1.58825	0.11223	0.378828	Rv1698
	Rv1699	15874.7	-0.0889034	0.091944	-0.966929	0.333579	0.658181	pyrG
	Rv1700	4462.2	0.0148645	0.0682387	0.217832	0.82756	0.947992	Rv1700
	Rv1701	4031.88	0.103233	0.0724498	1.42489	0.15419	0.445531	xerD
	Rv1702c	715.645	-0.0548344	0.135685	-0.404129	0.686118	0.883246	Rv1702c
	Rv1703c	9827.13	-0.142813	0.122326	-1.16748	0.243018	0.559955	Rv1703c
	Rv1704c	9369.52	-0.132261	0.0990315	-1.33555	0.181698	0.483722	cycA
	Rv1706A	38.3705	-0.082877	0.415459	-0.199483	0.841885	0.953192	Rv1706A
	Rv1707	7167.79	-0.161501	0.107249	-1.50585	0.132106	0.416099	Rv1707
	Rv1708	7875.14	-0.120512	0.0845527	-1.42529	0.154073	0.445531	Rv1708
	Rv1709	5117.93	-0.103078	0.0926927	-1.11204	0.266122	0.586572	Rv1709
	Rv1710	3102.17	-0.0374065	0.0765892	-0.488404	0.625264	0.85028	Rv1710
	Rv1711	3088.78	0.00118938	0.0767083	0.0155053	0.987629	0.996423	Rv1711
	Rv1712	2799.9	0.0730142	0.0659625	1.10691	0.268335	0.586826	cmk
	Rv1713	4153.23	0.0110887	0.0915223	0.121159	0.903565	0.972495	engA
	Rv1714	318.143	0.117562	0.183038	0.642282	0.52069	0.796884	Rv1714
	Rv1715	367.892	-0.0211004	0.173969	-0.121288	0.903463	0.972495	fadB3
	Rv1716	800.259	-0.00762994	0.133428	-0.0571838	0.954399	0.9855	Rv1716
	Rv1717	210.807	-0.166396	0.288557	-0.576648	0.564177	0.82467	Rv1717
	Rv1718	817.776	0.0525098	0.14772	0.35547	0.722238	0.901351	Rv1718
	Rv1719	483.634	0.214491	0.200776	1.06831	0.28538	0.604552	Rv1719
	Rv1720c	740.668	0.0351433	0.117192	0.299878	0.76427	0.918899	Rv1720c
	Rv1721c	332.997	-0.0989884	0.140944	-0.702324	0.482477	0.77624	Rv1721c
	Rv1722	2873.95	0.151415	0.110665	1.36823	0.171239	0.470042	Rv1722
	Rv1723	850.772	0.194865	0.169857	1.14723	0.251286	0.571017	Rv1723
	Rv1724c	1049.51	-0.0480221	0.107263	-0.447703	0.654368	0.866695	Rv1724c
	Rv1725c	615.336	-0.133393	0.176762	-0.754644	0.450463	0.753256	Rv1725c
	Rv1726	79.2624	0.486906	0.394905	1.23297	0.217587	0.531042	Rv1726
	Rv1727	85.0175	0.273637	0.322852	0.847559	0.396683	0.706285	Rv1727
	Rv1728c	6919.76	-0.197573	0.0828542	-2.38459	0.0170982	0.12108	Rv1728c
	Rv1729c	3147.07	-0.239682	0.0902868	-2.65468	0.00793837	0.0772957	Rv1729c
	Rv1730c	4100.31	-0.0936878	0.0998214	-0.938555	0.34796	0.67034	Rv1730c
	Rv1731	5818.05	-0.116326	0.0603241	-1.92834	0.0538126	0.253407	gabD2
	Rv1732c	3421.11	-0.180483	0.109363	-1.65031	0.0988794	0.354128	Rv1732c
	Rv1733c	70.5956	-0.324585	0.263209	-1.23319	0.217507	0.531042	Rv1733c
	Rv1734c	30.8791	-0.133387	0.381531	-0.349609	0.726632	0.905068	Rv1734c
	Rv1735c	75.5315	-0.453643	0.280956	-1.61464	0.106388	0.369347	Rv1735c
	Rv1736c	456.994	-0.0583021	0.172728	-0.337537	0.735712	0.908968	narX
	Rv1737c	234.704	-0.477974	0.230889	-2.07015	0.0384386	0.20769	narK2
	Rv1738	1033.94	-0.490046	0.184051	-2.66256	0.00775486	0.0763026	Rv1738
	Rv1739c	1355.37	0.114206	0.134135	0.851431	0.39453	0.705813	Rv1739c
	Rv1740	1131.72	0.0836072	0.0887379	0.942181	0.3461	0.669942	Rv1740
	Rv1741	1520.5	0.193622	0.092806	2.08631	0.0369507	0.203474	Rv1741
	Rv1742	1180.06	0.160657	0.156212	1.02845	0.303738	0.62429	Rv1742
	Rv1743	6173.71	0.0658957	0.0576826	1.14238	0.253295	0.572345	pknE
	Rv1744c	396.174	0.00577594	0.153705	0.0375782	0.970024	0.988517	Rv1744c
	Rv1745c	415.089	-0.000122267	0.127349	-0.000960091	0.999234	0.999391	idi
	Rv1746	4488.39	-0.0527024	0.0797679	-0.660697	0.508807	0.791776	pknF
	Rv1747	18008.1	-0.144529	0.0839718	-1.72116	0.0852216	0.324154	Rv1747
	Rv1748	786.472	0.0330869	0.163483	0.202387	0.839614	0.952173	Rv1748
	Rv1749c	4525.34	-0.16609	0.0960249	-1.72965	0.0836923	0.32062	Rv1749c
	Rv1750c	3632.1	-0.156003	0.109256	-1.42786	0.153332	0.445462	fadD1
	Rv1751	9426.41	-0.111895	0.0657376	-1.70215	0.0887264	0.332929	Rv1751
	Rv1752	1350.08	-0.188895	0.0861384	-2.19292	0.0283128	0.173673	Rv1752
	Rv1754c	16343.1	0.00451325	0.101475	0.0444765	0.964525	0.988299	Rv1754c
	Rv1755c	1133.18	0.272954	0.153198	1.7817	0.0747978	0.301645	plcD
	Rv1758	1373.43	-0.170177	0.105867	-1.60746	0.107954	0.372361	cut1
	Rv1760	2777.96	0.30356	0.0977457	3.10561	0.00189886	0.0280626	Rv1760
	Rv1761c	1103.94	0.0916936	0.098195	0.933791	0.350412	0.671548	Rv1761c
	Rv1762c	4949.31	0.0761586	0.0703029	1.08329	0.278678	0.598151	Rv1762c
	Rv1765c	2015.19	0.0997677	0.147802	0.675011	0.499669	0.784444	Rv1765c
	Rv1766	1491.38	-0.158776	0.0781902	-2.03064	0.042292	0.217885	Rv1766
	Rv1767	643.249	0.00809744	0.133908	0.06047	0.951781	0.984974	Rv1767
	Rv1769	7327.02	0.187596	0.0878368	2.13574	0.0327007	0.189269	Rv1769
	Rv1770	10557.3	0.0903609	0.0940503	0.960772	0.336667	0.661133	Rv1770
	Rv1771	9754.95	0.12446	0.091039	1.36711	0.171591	0.470042	Rv1771
	Rv1772	3866.05	0.215815	0.142275	1.51689	0.129295	0.410735	Rv1772
	Rv1773c	432.111	0.0796963	0.153093	0.520574	0.602664	0.842541	Rv1773c
	Rv1774	2596.29	0.0135682	0.0975212	0.139131	0.889347	0.969183	Rv1774
	Rv1775	2488.99	0.0828862	0.100881	0.821626	0.41129	0.718952	Rv1775
	Rv1776c	429.835	0.141719	0.204472	0.693094	0.48825	0.780389	Rv1776c
	Rv1777	377.377	0.294776	0.20702	1.4239	0.154475	0.445847	cyp144
	Rv1778c	2093.92	-0.255496	0.0842881	-3.03122	0.0024357	0.0337299	Rv1778c
	Rv1779c	3722.62	-0.418153	0.0873831	-4.78529	1.7074e-06	9.82151e-05	Rv1779c
	Rv1780	4169.7	0.0663323	0.117267	0.565653	0.57163	0.8277	Rv1780
	Rv1781c	1220.22	-0.0464998	0.133777	-0.347592	0.728146	0.905275	malQ
	Rv1782	12655.3	0.075302	0.0823729	0.914159	0.360633	0.679641	Rv1782
	Rv1783	38945.4	0.0347662	0.0880231	0.394967	0.692867	0.885383	Rv1783
	Rv1785c	1535.89	0.00141417	0.110564	0.0127905	0.989795	0.997086	cyp143
	Rv1786	846.276	0.0830774	0.0978153	0.849329	0.395698	0.706098	Rv1786
	Rv1792	11498.8	0.133221	0.145347	0.916571	0.359368	0.678269	NA
	Rv1793	9827.36	0.153567	0.178443	0.860595	0.389461	0.701607	esxN
	Rv1794	16007.5	0.152433	0.116433	1.30918	0.190472	0.495255	Rv1794
	Rv1795	9511.34	0.092982	0.0702633	1.32334	0.185724	0.488685	Rv1795
	Rv1796	15660.5	0.0685095	0.100047	0.684772	0.493488	0.781844	mycP5
	Rv1797	9329.67	0.0975808	0.080531	1.21172	0.225621	0.539419	Rv1797
	Rv1798	10561.2	0.187682	0.0708904	2.6475	0.00810897	0.0787518	Rv1798
	Rv1799	262.577	0.554943	0.179645	3.08911	0.0020076	0.0293219	lppT
	Rv1804c	239.745	0.218172	0.176944	1.233	0.217575	0.531042	Rv1804c
	Rv1805c	31.5821	0.0490513	0.402952	0.12173	0.903113	0.972495	Rv1805c
	Rv1810	3378.33	-0.0495089	0.0973863	-0.508376	0.611189	0.846698	Rv1810
	Rv1811	1373.78	-0.107995	0.109384	-0.987295	0.323498	0.646132	mgtC
	Rv1812c	4240.72	-0.226032	0.0747471	-3.02396	0.00249486	0.0342951	Rv1812c
	Rv1813c	761.844	-1.16154	0.133488	-8.70144	3.27695e-18	9.425e-16	Rv1813c
	Rv1814	2322.18	0.0654334	0.0917496	0.713174	0.475738	0.771891	erg3
	Rv1815	16061.8	-0.0829475	0.168153	-0.493286	0.621811	0.849763	Rv1815
	Rv1816	6149.22	-0.0855313	0.0945297	-0.904808	0.365567	0.683216	Rv1816
	Rv1817	3176.01	0.103439	0.110818	0.933417	0.350605	0.671573	Rv1817
	Rv1819c	4673.94	0.0656939	0.0791757	0.829724	0.406695	0.714583	Rv1819c
	Rv1820	3208.93	0.173805	0.0650149	2.67331	0.00751066	0.074489	ilvG
	Rv1821	19934.7	-0.118834	0.0895536	-1.32696	0.184522	0.487905	secA2
	Rv1822	1976.58	-0.0121354	0.082218	-0.147601	0.882658	0.96725	pgsA2
	Rv1823	2949.75	-0.0557244	0.0664165	-0.839014	0.401462	0.71041	Rv1823
	Rv1824	2179.84	0.0762797	0.098095	0.77761	0.436799	0.739037	Rv1824
	Rv1825	5822.4	0.0292565	0.0581724	0.502927	0.615016	0.849167	Rv1825
	Rv1826	6889.42	0.0356549	0.119682	0.297914	0.765769	0.918899	gcvH
	Rv1827	14680.9	0.0238803	0.179652	0.132925	0.894252	0.971135	cfp17
	Rv1828	9007.63	0.00672882	0.128765	0.0522566	0.958324	0.986557	Rv1828
	Rv1829	5863.28	0.0979711	0.114419	0.856248	0.391861	0.703393	Rv1829
	Rv1830	10503.7	0.0407875	0.1208	0.337644	0.735632	0.908968	Rv1830
	Rv1831	5853.5	-0.125077	0.153673	-0.813916	0.415693	0.721763	Rv1831
	Rv1832	9980.84	-0.145059	0.064373	-2.25341	0.0242333	0.155417	gcvB
	Rv1833c	1503.41	0.211063	0.12723	1.65891	0.0971332	0.350523	Rv1833c
	Rv1834	539.237	0.273237	0.142156	1.92209	0.0545946	0.254525	Rv1834
	Rv1835c	3503.3	-0.188787	0.093877	-2.01101	0.0443249	0.224264	Rv1835c
	Rv1836c	20794.1	-0.195516	0.111479	-1.75385	0.0794569	0.312726	Rv1836c
	Rv1837c	32390.1	-0.217558	0.0948925	-2.29268	0.0218667	0.144451	glcB
	Rv1838c	1527.64	-0.252353	0.0939551	-2.68589	0.00723366	0.0727061	Rv1838c
	Rv1839c	1109.88	-0.196695	0.122999	-1.59916	0.109786	0.37576	Rv1839c
	Rv1841c	2091.73	0.0627024	0.0933423	0.671747	0.501745	0.784947	Rv1841c
	Rv1842c	4022.23	0.0399507	0.0796964	0.501286	0.61617	0.849763	Rv1842c
	Rv1843c	8193.78	0.0447088	0.0694063	0.644161	0.519471	0.796884	guaB1
	Rv1844c	7981.4	0.0182	0.0656611	0.27718	0.781642	0.926913	gnd1
	Rv1845c	2780.47	0.0706571	0.0767059	0.921143	0.356976	0.677185	Rv1845c
	Rv1846c	3592.82	-0.129973	0.114771	-1.13245	0.257446	0.576746	Rv1846c
	Rv1847	1745.41	-0.0254084	0.0989665	-0.256737	0.797382	0.935272	Rv1847
	Rv1848	1778.07	-0.0596662	0.111217	-0.536483	0.591625	0.837594	ureA
	Rv1849	693.375	-0.0550544	0.163212	-0.337318	0.735878	0.908968	ureB
	Rv1850	3788.75	-0.0272693	0.0796632	-0.342308	0.732119	0.907206	ureC
	Rv1851	658.933	-0.0719219	0.141448	-0.50847	0.611124	0.846698	ureF
	Rv1852	1019.47	0.102756	0.12868	0.798537	0.424559	0.729166	ureG
	Rv1853	1110.19	0.0294085	0.088289	0.333094	0.739063	0.909897	ureD
	Rv1854c	5163.9	-0.112597	0.0794409	-1.41736	0.156377	0.446671	ndh
	Rv1855c	4100.05	-0.153779	0.0691025	-2.22537	0.0260564	0.163276	Rv1855c
	Rv1856c	3198.54	-0.718992	0.0743408	-9.67157	3.98203e-22	1.24073e-19	Rv1856c
	Rv1857	1966.24	-0.397403	0.0789651	-5.03263	4.83788e-07	3.28888e-05	modA
	Rv1858	254.479	-0.109782	0.186358	-0.589089	0.555802	0.821105	modB
	Rv1859	1714.91	-0.0968364	0.100719	-0.961447	0.336327	0.660929	modC
	Rv1860	9351.71	-0.162816	0.151036	-1.07799	0.281037	0.600799	apa
	Rv1861	1478.84	0.18289	0.106473	1.71772	0.085848	0.325543	Rv1861
	Rv1862	2457.58	0.194931	0.0950206	2.05146	0.0402223	0.212621	adhA
	Rv1863c	5136.32	-0.113922	0.100754	-1.1307	0.258183	0.577016	Rv1863c
	Rv1864c	1532.2	0.0731534	0.125039	0.585045	0.558517	0.822285	Rv1864c
	Rv1865c	1351.84	-0.023316	0.118373	-0.196971	0.84385	0.953759	Rv1865c
	Rv1866	3356.96	-0.0223924	0.0896398	-0.249804	0.802739	0.938831	Rv1866
	Rv1867	2335.66	0.0202479	0.0863383	0.234519	0.814582	0.945877	Rv1867
	Rv1868	3750.45	0.274294	0.0948912	2.89062	0.00384484	0.047134	Rv1868
	Rv1869c	6757.42	-0.144453	0.0784339	-1.84172	0.0655164	0.281247	Rv1869c
	Rv1870c	7672.56	0.0361563	0.114986	0.31444	0.753187	0.91434	Rv1870c
	Rv1871c	25679.7	-0.0277262	0.234526	-0.118222	0.905891	0.972495	Rv1871c
	Rv1872c	57854	0.0671689	0.227141	0.295715	0.767448	0.919118	lldD2
	Rv1873	363.912	-0.041556	0.175906	-0.23624	0.813246	0.944912	Rv1873
	Rv1874	1821.54	0.0581898	0.0918542	0.633501	0.526406	0.799302	Rv1874
	Rv1875	2077.86	-0.00348831	0.0693255	-0.0503179	0.959869	0.986789	Rv1875
	Rv1876	8188.8	-0.018079	0.141554	-0.127718	0.898372	0.972335	bfrA
	Rv1877	5101.29	0.0190346	0.0777713	0.244751	0.806649	0.941478	Rv1877
	Rv1878	1390.56	0.0881416	0.111076	0.793525	0.427472	0.731161	glnA3
	Rv1879	880.875	-0.0349072	0.128594	-0.271454	0.786042	0.928923	Rv1879
	Rv1880c	10487	0.0385731	0.0742895	0.519226	0.603603	0.842541	cyp140
	Rv1881c	4481.41	0.110642	0.113137	0.977951	0.328098	0.650669	lppE
	Rv1882c	5280.66	-0.00531815	0.0773617	-0.0687439	0.945193	0.983327	Rv1882c
	Rv1883c	14406.5	-0.0855263	0.152564	-0.560593	0.575075	0.830195	Rv1883c
	Rv1884c	19668.8	-0.0991883	0.227229	-0.436513	0.662465	0.870776	rpfC
	Rv1885c	4754.74	0.0779026	0.11431	0.681501	0.495554	0.782754	Rv1885c
	Rv1886c	16222.7	-0.00324096	0.166273	-0.0194918	0.984449	0.994825	fbpB
	Rv1887	14210.2	-0.151274	0.119201	-1.26907	0.204416	0.516776	Rv1887
	Rv1888A	339.159	0.073362	0.13642	0.537767	0.590738	0.837594	Rv1888A
	Rv1888c	1154.27	-0.0868973	0.180953	-0.480219	0.631071	0.854447	Rv1888c
	Rv1889c	548.026	0.0683293	0.148087	0.461415	0.644501	0.861292	Rv1889c
	Rv1890c	731.644	0.124726	0.123367	1.01102	0.312006	0.633348	Rv1890c
	Rv1891	4265.72	0.045389	0.148589	0.305467	0.76001	0.918184	Rv1891
	Rv1892	2348.82	0.0890348	0.102771	0.866342	0.386302	0.701199	Rv1892
	Rv1893	2934.33	0.0572292	0.116651	0.490603	0.623708	0.85028	Rv1893
	Rv1894c	2198.74	-0.0199911	0.11905	-0.167922	0.866645	0.960683	Rv1894c
	Rv1895	1158.95	-0.0494387	0.0996327	-0.496209	0.619747	0.849763	Rv1895
	Rv1896c	2810.21	-0.109229	0.0786111	-1.38949	0.164685	0.461656	Rv1896c
	Rv1897c	782.852	-0.0904337	0.151259	-0.597875	0.549924	0.816849	Rv1897c
	Rv1898	1656.01	0.0616412	0.0872686	0.70634	0.479977	0.775131	Rv1898
	Rv1899c	6073.75	-0.0544032	0.0832282	-0.653663	0.513329	0.79377	lppD
	Rv1900c	4021.96	0.0743299	0.0715417	1.03897	0.298817	0.618991	lipJ
	Rv1901	8549.63	-0.11007	0.0653589	-1.68409	0.0921648	0.339846	cinA
	Rv1902c	1473.21	0.118579	0.0989472	1.19841	0.230759	0.545735	nanT
	Rv1903	1838.45	0.215843	0.108236	1.99419	0.0461308	0.229366	Rv1903
	Rv1904	5728.25	0.112964	0.138009	0.81853	0.413055	0.720005	Rv1904
	Rv1905c	3998.88	0.0679879	0.0956471	0.71082	0.477196	0.771891	aao
	Rv1906c	7674.86	0.0367022	0.136279	0.269316	0.787686	0.93005	Rv1906c
	Rv1907c	1108.23	0.106198	0.129486	0.820148	0.412132	0.719402	Rv1907c
	Rv1908c	20807.7	0.0557063	0.0862228	0.646074	0.518232	0.79647	katG
	Rv1909c	2150.12	-0.00908117	0.0827406	-0.109755	0.912604	0.973607	furA
	Rv1910c	1918.65	-0.169425	0.0811539	-2.0877	0.0368252	0.203082	Rv1910c
	Rv1911c	5336.62	-0.203914	0.0634917	-3.21166	0.0013197	0.0215527	lppC
	Rv1912c	4671.46	-0.186386	0.0834324	-2.23397	0.0254849	0.160959	fadB5
	Rv1913	1228.4	-0.163086	0.113167	-1.44112	0.149552	0.440295	Rv1913
	Rv1914c	1861.4	-0.199191	0.080507	-2.47421	0.0133532	0.107141	Rv1914c
	Rv1915	10359.8	-0.128566	0.0753088	-1.70719	0.0877868	0.3307	aceAa
	Rv1916	14535.5	-0.179133	0.109644	-1.63377	0.102308	0.361217	aceAb
	Rv1919c	7379.59	-0.105777	0.11726	-0.902078	0.367016	0.683742	Rv1919c
	Rv1920	2719.12	0.0879194	0.0875255	1.0045	0.315137	0.63623	Rv1920
	Rv1921c	826.321	0.0173553	0.130084	0.133416	0.893864	0.971135	lppF
	Rv1922	3183.97	-0.0378153	0.0902478	-0.419017	0.675204	0.877533	Rv1922
	Rv1923	7324.16	-0.144665	0.0971822	-1.4886	0.136594	0.423401	lipD
	Rv1924c	1103.79	-0.149586	0.113168	-1.3218	0.186235	0.489684	Rv1924c
	Rv1925	41138.6	-0.162785	0.162701	-1.00052	0.317061	0.638734	fadD31
	Rv1926c	5223.11	0.170327	0.136608	1.24683	0.212459	0.526082	mpt63
	Rv1927	2000.76	-0.000843678	0.0829378	-0.0101724	0.991884	0.998292	Rv1927
	Rv1928c	946.974	-0.0852546	0.140403	-0.607215	0.543708	0.811547	Rv1928c
	Rv1929c	2037.13	-0.310555	0.0944888	-3.28669	0.00101372	0.0183106	Rv1929c
	Rv1930c	198.369	0.0766069	0.201122	0.380897	0.703279	0.890768	Rv1930c
	Rv1931c	474.968	0.0824909	0.189041	0.436365	0.662572	0.870776	Rv1931c
	Rv1932	6633.43	-0.297147	0.12009	-2.47437	0.0133472	0.107141	tpx
	Rv1933c	136.093	0.191062	0.223477	0.854951	0.392578	0.704333	fadE18
	Rv1934c	178.119	0.408537	0.254739	1.60374	0.10877	0.373455	fadE17
	Rv1935c	259.337	0.290427	0.187114	1.55214	0.120629	0.393569	echA13
	Rv1936	560.468	0.157486	0.142022	1.10889	0.267479	0.586826	Rv1936
	Rv1937	1266.15	0.0594979	0.121468	0.489825	0.624258	0.85028	Rv1937
	Rv1938	540.909	0.158098	0.182089	0.868248	0.385258	0.700844	ephB
	Rv1939	194.067	0.253064	0.257448	0.982971	0.325622	0.648296	Rv1939
	Rv1940	445.812	0.239481	0.154661	1.54843	0.121519	0.39488	ribA1
	Rv1941	1540.74	0.027145	0.0818933	0.331468	0.740291	0.91051	Rv1941
	Rv1942c	2025.03	-0.170327	0.0759038	-2.24399	0.0248333	0.157911	Rv1942c
	Rv1943c	1837.13	-0.158164	0.0865136	-1.8282	0.06752	0.284941	Rv1943c
	Rv1944c	1302.55	-0.220362	0.115121	-1.91418	0.0555971	0.256931	Rv1944c
	Rv1946c	164.767	-0.121009	0.253507	-0.477339	0.633121	0.855265	lppG
	Rv1947	1257.18	-0.292391	0.120879	-2.41887	0.0155689	0.115272	Rv1947
	Rv1948c	563.328	0.138528	0.152664	0.907407	0.364192	0.682537	Rv1948c
	Rv1949c	1124.32	-0.00410561	0.100798	-0.0407313	0.96751	0.988299	Rv1949c
	Rv1950c	1275.88	-0.126056	0.0876849	-1.4376	0.150547	0.441515	Rv1950c
	Rv1951c	1159.88	-0.144538	0.116747	-1.23805	0.215698	0.529892	Rv1951c
	Rv1952	723.398	-0.0411666	0.217457	-0.189309	0.84985	0.958148	Rv1952
	Rv1953	1204.63	0.0533253	0.101251	0.526666	0.598425	0.840941	Rv1953
	Rv1954A	2294.31	0.0132226	0.117287	0.112737	0.910239	0.973488	NA
	Rv1954c	147.09	-0.100105	0.179658	-0.557198	0.577392	0.830625	Rv1954c
	Rv1955	1117.76	0.0354664	0.154776	0.229146	0.818755	0.945977	Rv1955
	Rv1956	1652.99	-0.197114	0.097778	-2.01593	0.0438071	0.222547	Rv1956
	Rv1957	4352.69	-0.157146	0.0717121	-2.19135	0.0284267	0.173673	Rv1957
	Rv1958c	298.924	-0.234646	0.153634	-1.5273	0.126685	0.407639	Rv1958c
	Rv1959c	1929.17	-0.0627889	0.0993019	-0.632304	0.527188	0.799302	Rv1959c
	Rv1960c	1243.85	0.0188355	0.135733	0.138769	0.889632	0.969212	Rv1960c
	Rv1961	314.146	0.150503	0.135775	1.10847	0.267658	0.586826	Rv1961
	Rv1962A	1664.69	-0.0632764	0.10011	-0.632071	0.527341	0.799302	NA
	Rv1962c	1920.52	-0.170152	0.103771	-1.6397	0.101068	0.359155	Rv1962c
	Rv1963c	2146.56	0.152874	0.119522	1.27905	0.200881	0.511536	mce3R
	Rv1964	307.91	0.456862	0.140602	3.24933	0.00115676	0.0201168	yrbE3A
	Rv1965	256.471	0.381531	0.181443	2.10276	0.0354865	0.197517	yrbE3B
	Rv1966	407.85	0.316904	0.185636	1.70712	0.0877991	0.3307	mce3A
	Rv1967	196.879	0.121852	0.243312	0.500806	0.616508	0.849763	mce3B
	Rv1968	228.177	0.413605	0.202013	2.04742	0.0406173	0.213834	mce3C
	Rv1969	316.602	0.375524	0.194	1.93569	0.0529051	0.250822	mce3D
	Rv1970	286.47	0.417632	0.204226	2.04495	0.04086	0.214573	lprM
	Rv1971	471.475	0.337309	0.175929	1.9173	0.0551993	0.256385	mce3F
	Rv1972	127.623	0.17208	0.218777	0.786554	0.431543	0.734763	Rv1972
	Rv1973	155.17	0.262056	0.2399	1.09235	0.274679	0.594271	Rv1973
	Rv1974	132.627	0.408554	0.18928	2.15846	0.0308923	0.183053	Rv1974
	Rv1975	357.809	0.19752	0.145776	1.35496	0.175431	0.474086	Rv1975
	Rv1976c	710.777	0.106348	0.103803	1.02451	0.305592	0.624355	Rv1976c
	Rv1977	1998.89	0.237145	0.0995113	2.3831	0.0171674	0.12134	Rv1977
	Rv1978	3786.26	-0.124413	0.0877084	-1.41848	0.156051	0.446449	Rv1978
	Rv1979c	3941.94	-0.0451116	0.0907917	-0.496869	0.619282	0.849763	Rv1979c
	Rv1980c	14297	-0.234816	0.121227	-1.937	0.0527457	0.250822	mpt64
	Rv1981c	8488.74	0.118238	0.100242	1.17953	0.238189	0.553504	nrdF
	Rv1982A	1569.91	-0.0602217	0.113002	-0.532924	0.594086	0.838856	NA
	Rv1982c	1893	-0.0933128	0.0763441	-1.22227	0.221607	0.534972	Rv1982c
	Rv1984c	3495.74	0.00129873	0.0731623	0.0177513	0.985837	0.995421	cfp21
	Rv1985c	920.529	0.0421634	0.140918	0.299205	0.764783	0.918899	Rv1985c
	Rv1986	760.817	-0.104995	0.110177	-0.95296	0.340611	0.664303	Rv1986
	Rv1987	9338.06	-0.181302	0.17025	-1.06492	0.286914	0.605778	Rv1987
	Rv1988	3024.49	-0.0410184	0.138626	-0.295892	0.767312	0.919118	Rv1988
	Rv1989c	2410.95	0.164555	0.0757801	2.17148	0.0298953	0.17921	Rv1989c
	Rv1990A	306.273	0.305846	0.201518	1.51771	0.129087	0.410735	Rv1990A
	Rv1990c	1857.48	0.131296	0.0785426	1.67166	0.0945917	0.344716	Rv1990c
	Rv1991A	837.724	-0.0155306	0.12187	-0.127436	0.898595	0.972335	NA
	Rv1991c	849.37	0.0387233	0.117245	0.330278	0.74119	0.910836	Rv1991c
	Rv1992c	3031.01	0.0894338	0.103962	0.860252	0.38965	0.701607	ctpG
	Rv1993c	624.793	0.192049	0.128253	1.49742	0.134284	0.41868	Rv1993c
	Rv1994c	1097.1	0.102512	0.107337	0.955049	0.339553	0.663624	Rv1994c
	Rv1995	545.497	0.140202	0.198838	0.705107	0.480744	0.775345	Rv1995
	Rv1996	897.025	-0.113503	0.131958	-0.860147	0.389708	0.701607	Rv1996
	Rv1997	782.89	-0.0688238	0.151265	-0.454988	0.649118	0.864643	ctpF
	Rv1998c	2056.34	-0.234971	0.113923	-2.06253	0.0391571	0.210055	Rv1998c
	Rv1999c	137.815	0.331232	0.241824	1.36972	0.170773	0.469182	Rv1999c
	Rv2000	4221.03	-0.269648	0.0777939	-3.46618	0.000527905	0.011215	Rv2000
	Rv2001	3167.49	-0.323793	0.0805511	-4.01972	5.82674e-05	0.00191107	Rv2001
	Rv2002	3440.17	-0.14619	0.0619443	-2.36002	0.0182741	0.126766	fabG3
	Rv2003c	727.666	-0.117485	0.130492	-0.900321	0.367949	0.684119	Rv2003c
	Rv2004c	1426.82	0.0505751	0.129675	0.390015	0.696525	0.887631	Rv2004c
	Rv2005c	1183.15	0.0644113	0.173841	0.370519	0.710996	0.894567	Rv2005c
	Rv2006	4001.09	-0.11894	0.131396	-0.905205	0.365357	0.683216	otsB1
	Rv2007c	870.138	-0.518275	0.198089	-2.61637	0.00888699	0.0825042	fdxA
	Rv2008c	1046.53	-0.188476	0.125123	-1.50633	0.131983	0.416099	Rv2008c
	Rv2009	1792.3	-0.42423	0.174742	-2.42775	0.0151926	0.114508	Rv2009
	Rv2010	3068.39	-0.455174	0.0916709	-4.96531	6.85917e-07	4.27441e-05	Rv2010
	Rv2011c	396.573	-0.120538	0.187758	-0.641983	0.520884	0.796884	Rv2011c
	Rv2012	697.688	-0.14529	0.0983957	-1.47659	0.139785	0.426309	Rv2012
	Rv2015c	4325.12	0.0365918	0.0762446	0.479927	0.631279	0.854447	Rv2015c
	Rv2016	1277.41	-0.0733443	0.108077	-0.678627	0.497374	0.782754	Rv2016
	Rv2017	885.047	-0.0909566	0.0990396	-0.918386	0.358417	0.678269	Rv2017
	Rv2018	1629.28	0.156932	0.11188	1.40269	0.160711	0.454536	Rv2018
	Rv2019	824.255	0.173112	0.118117	1.4656	0.142757	0.431852	Rv2019
	Rv2020c	3451.75	0.033896	0.068826	0.492488	0.622374	0.850222	Rv2020c
	Rv2021c	3352.42	0.0556996	0.0789495	0.70551	0.480493	0.775345	Rv2021c
	Rv2022c	2652.5	0.0744897	0.109339	0.681276	0.495697	0.782754	Rv2022c
	Rv2023A	3123.92	0.195417	0.103041	1.8965	0.0578946	0.263913	NA
	Rv2023c	513.928	0.296095	0.169731	1.7445	0.0810723	0.316419	Rv2023c
	Rv2024c	4688.68	0.100835	0.0640506	1.5743	0.115418	0.384532	Rv2024c
	Rv2025c	832.723	-0.498228	0.106517	-4.67746	2.90447e-06	0.000157389	Rv2025c
	Rv2026c	910.56	0.331597	0.122994	2.69605	0.00701682	0.0721822	Rv2026c
	Rv2027c	2493.34	0.121667	0.0983642	1.2369	0.216124	0.53024	Rv2027c
	Rv2028c	199.541	0.0121362	0.189343	0.0640964	0.948893	0.984369	Rv2028c
	Rv2029c	345.154	-0.385425	0.206847	-1.86333	0.0624157	0.274879	pfkB
	Rv2030c	418.948	-0.715538	0.136869	-5.22792	1.71429e-07	1.31746e-05	Rv2030c
	Rv2031c	675.244	-0.730687	0.164607	-4.43899	9.03821e-06	0.000417208	hspX
	Rv2032	343.282	-0.459397	0.144967	-3.16898	0.00152977	0.0243396	acg
	Rv2033c	3344.3	0.0305539	0.069065	0.442393	0.658205	0.869314	Rv2033c
	Rv2034	937.336	0.00447094	0.163381	0.0273651	0.978169	0.991964	Rv2034
	Rv2035	2571.07	-0.0154488	0.0742149	-0.208163	0.835101	0.951095	Rv2035
	Rv2036	2380.34	0.0505742	0.0779522	0.648785	0.516477	0.795022	Rv2036
	Rv2037c	1500.25	0.0750909	0.117923	0.636781	0.524267	0.798792	Rv2037c
	Rv2038c	1044.95	0.0121718	0.145763	0.0835035	0.933451	0.979011	Rv2038c
	Rv2039c	453.474	0.0333608	0.16483	0.202395	0.839608	0.952173	Rv2039c
	Rv2040c	1386.58	0.00894984	0.084622	0.105763	0.915771	0.974348	Rv2040c
	Rv2041c	1973.63	0.0347138	0.11752	0.295387	0.767698	0.919124	Rv2041c
	Rv2042c	2148.41	-0.0492001	0.076535	-0.642844	0.520325	0.796884	Rv2042c
	Rv2043c	2694.48	-0.0972618	0.102835	-0.945807	0.344247	0.668097	pncA
	Rv2044c	193.035	-0.0110488	0.173947	-0.0635181	0.949354	0.984369	Rv2044c
	Rv2045c	4321.62	0.0257306	0.0657529	0.391322	0.695559	0.887307	lipT
	Rv2046	2943.15	-0.0871343	0.0736496	-1.18309	0.236773	0.552272	lppI
	Rv2047c	4090.69	0.0435604	0.0882882	0.493389	0.621738	0.849763	Rv2047c
	Rv2048c	31058	0.0460585	0.0865696	0.532041	0.594698	0.839402	pks12
	Rv2049c	1497.07	0.163071	0.0887132	1.83818	0.0660355	0.282502	Rv2049c
	Rv2050	4433.94	-0.018098	0.119687	-0.151211	0.879809	0.966782	Rv2050
	Rv2051c	11700.2	-0.0535273	0.0631518	-0.847597	0.396663	0.706285	ppm1
	Rv2052c	3416.33	-0.0429233	0.0853449	-0.502939	0.615007	0.849167	Rv2052c
	Rv2053c	2571.37	-0.102601	0.0676323	-1.51704	0.129257	0.410735	fxsA
	Rv2054	2681.13	0.0388014	0.0856567	0.452987	0.650558	0.864883	Rv2054
	Rv2055c	528.398	0.208998	0.164571	1.26996	0.204101	0.516677	rpsR
	Rv2056c	303.69	0.273714	0.133213	2.05471	0.039907	0.211994	rpsN
	Rv2057c	767.067	-0.035247	0.117146	-0.30088	0.763506	0.918899	rpmG
	Rv2058c	783.628	0.141673	0.127977	1.10702	0.268287	0.586826	rpmB
	Rv2059	1892.89	0.175718	0.130851	1.34288	0.179309	0.481291	Rv2059
	Rv2060	521.19	-0.0380426	0.115181	-0.330284	0.741185	0.910836	Rv2060
	Rv2061c	4305.24	-0.0950324	0.0655635	-1.44947	0.147206	0.436305	Rv2061c
	Rv2062c	10373.3	-0.132431	0.0779509	-1.6989	0.0893384	0.333638	cobN
	Rv2063	250.808	0.317465	0.159048	1.99603	0.0459305	0.229037	Rv2063
	Rv2063A	579.418	0.0996083	0.154214	0.645911	0.518337	0.79647	NA
	Rv2064	1844.9	0.0829262	0.100696	0.823528	0.410208	0.718056	cobG
	Rv2065	1435.44	0.0272801	0.093568	0.291554	0.770628	0.91998	cobH
	Rv2066	3405.39	-0.00983102	0.0889979	-0.110463	0.912042	0.973607	cobI
	Rv2067c	7559.16	-0.0557826	0.0859465	-0.649038	0.516314	0.795022	Rv2067c
	Rv2068c	5557.32	-0.101013	0.0777352	-1.29946	0.193788	0.500741	blaC
	Rv2069	3671.5	-0.39437	0.0747218	-5.27784	1.30716e-07	1.06249e-05	sigC
	Rv2070c	927.504	0.145801	0.113093	1.28921	0.197324	0.5061	cobK
	Rv2071c	1063.2	0.224444	0.103393	2.1708	0.0299467	0.17921	cobM
	Rv2072c	1172.2	0.221903	0.159142	1.39437	0.163206	0.458818	cobL
	Rv2073c	663.881	0.245184	0.146385	1.67493	0.0939476	0.343373	Rv2073c
	Rv2074	4951.12	0.122143	0.149522	0.816889	0.413992	0.720966	Rv2074
	Rv2075c	3782.61	0.0673432	0.0868245	0.775624	0.437971	0.739311	Rv2075c
	Rv2076c	1123.66	-0.0331981	0.105363	-0.315083	0.752699	0.91431	Rv2076c
	Rv2077A	588.942	0.08386	0.114398	0.733053	0.463526	0.762349	Rv2077A
	Rv2077c	1828.83	-0.0971125	0.108208	-0.897465	0.369471	0.68527	Rv2077c
	Rv2078	559.415	-0.0689718	0.120952	-0.57024	0.568515	0.826789	Rv2078
	Rv2079	4948.64	-0.11549	0.0730728	-1.58048	0.113997	0.381939	Rv2079
	Rv2080	5191.49	-0.140423	0.0883616	-1.58919	0.112018	0.378782	lppJ
	Rv2081c	144.09	0.183419	0.211791	0.866036	0.386471	0.701199	Rv2081c
	Rv2082	5116.68	0.0724535	0.0634837	1.14129	0.253748	0.572578	Rv2082
	Rv2083	873.598	0.23689	0.15698	1.50905	0.131286	0.415999	Rv2083
	Rv2084	712.575	0.105682	0.162058	0.652128	0.514319	0.794781	Rv2084
	Rv2085	240.183	0.108492	0.17907	0.605862	0.544607	0.812239	Rv2085
	Rv2086	38.1602	0.666474	0.396224	1.68207	0.0925562	0.340618	Rv2086
	Rv2087	51.6574	0.363047	0.295278	1.22951	0.218881	0.531254	Rv2087
	Rv2088	2955.51	-0.151778	0.106285	-1.42804	0.153281	0.445462	pknJ
	Rv2089c	711.477	-0.245806	0.153112	-1.60541	0.108404	0.372541	pepE
	Rv2090	1000.71	-0.226839	0.119448	-1.89906	0.0575566	0.262764	Rv2090
	Rv2091c	11714.4	-0.168902	0.136285	-1.23933	0.215223	0.52942	Rv2091c
	Rv2092c	6721.96	0.235213	0.0717985	3.27602	0.00105281	0.0186562	helY
[truncated: 1,741 more rows]
